# Supplementary material for: Glycosyltransferase POMGNT1 deficiency strengthens N-cadherin-mediated cell–cell adhesion
Source: J Biol Chem. 2021 Feb 18;296:100433. doi: 10.1016/j.jbc.2021.100433 (PMC7994789; doi:10.1016/j.jbc.2021.100433)
Supplement: Supplementary file 2 — Table S4 [file mmc2.xlsx]

## Sheet: Sheet A_Diff. expressed protein
Table S4: Differentially expressed proteins in POMGNT1-deficient cells. Sheet A: Proteins highlighted in red are under the molecular function term of "cadherin binding involved in cell-cell adhesion" upon GO term functional annotation. Stars (*) depict cases in which not only one but several proteins could belong to the identified peptides. In the heat map in Fig. S3D only one protein name (the f…
Significance	Difference	UniProt ID	Protein
(-Log10 (P-value))	(Log2 fold change)
3.021	-1.199	Q99878	H2A1J*	H2A1H, H2A2A, H2A1D, H2A1, H2AJ, H2A2C
3.126	-1.887	P16403	H12
2.002	-1.077	Q99879	H2B1M*	H2B1N, H2B1H, H2B2F, , H2B1C, H2B1D, H2BFS, , H2B1K, H2B1L
4.623	-2.205	P10412	H14
2.935	0.792	P35637	FUS
2.935	0.792	P08670	VIME
1.726	0.95	P06748	NPM
2.124	0.768	Q8NC51	PAIRB
3.222	0.508	Q16643	DREB
1.873	-1.418	P19022	CADH2
2.289	-0.488	Q8IWJ2	GCC2
2.675	-0.434	Q9Y5K6	CD2AP
2.184	-0.505	Q13427	PPIG
3.452	-0.788	Q6Y7W6	GGYF2
4.03	-0.958	Q8IUD2	RB6I2
1.886	-0.633	Q9Y490	TLN1
4.189	-0.839	Q4VCS5	AMOT
2.54	1.373	Q15293	RCN1
1.672	0.873	P55036	PSMD4
1.963	0.883	P54727	RD23B
2.625	0.722	Q9Y6A5	TACC3
3.017	0.741	Q8WVC0	LEO1
1.518	0.979	P46013	KI67
3.549	1.566	P29966	MARCS
4.853	1.444	Q9UMX0	UBQL1
3.538	1.555	P08621	RU17
2.661	0.927	Q01130	SRSF2
2.219	0.716	Q13561	DCTN2
3.165	1.083	P35613	BASI
2.298	0.707	Q7Z4V5	HDGR2
5.608	0.948	Q05682	CALD1
3.13	0.878	O95232	LC7L3
2.908	-0.769	Q96ST2	IWS1
2.511	-0.525	Q08379	GOGA2
2.719	-0.99	Q08170	SRSF4
2.479	-0.53	Q8WWM7	ATX2L
2.023	-0.561	P84103	SRSF3
2.202	-1.119	Q16778	H2B2E*	H2B1B, H2B1O, H2B1J, H2B
5.456	2.497	Q07666	KHDR1
4.206	1.194	Q7Z434	MAVS
3.218	0.712	Q07866	KLC1
2.325	0.646	Q9ULW0	TPX2
2.267	0.725	Q9NQS7	INCE
3.153	1.404	P80303	NUCB2
2.674	1.401	P12277	KCRB
2.026	1.038	O60664	PLIN3
2.357	1.933	O43852	CALU
5.166	1.933	P07197	NFM
4.047	1.896	P82970	HMGN5
3.831	1.776	P16989	YBOX3
2.958	0.927	Q6UN15	FIP1
2.853	1.33	Q9Y383	LC7L2
3.234	1.422	P50502	F10A1*	F10A5
3.818	1.165	Q99729	ROAA
1.613	0.975	P0DMV9	HS71B*	HS71A
3.713	0.792	Q01844	EWS
2.005	0.829	P61978	HNRPK
1.813	0.631	P20810	ICAL
3.591	1.018	Q14103	HNRPD
3.119	0.768	P35659	DEK
3.178	0.929	O00566	MPP10
1.997	-0.983	Q13526	PIN1
2.912	-1.737	P49773	HINT1
2.408	-0.544	Q9ULV3	CIZ1
2.718	-0.484	Q8WXI9	P66B
2.117	-0.764	P02545	LMNA
2.284	-0.597	O15027	SC16A
1.859	-0.6	Q6ZU65	UBN2
2.357	0.651	Q7L4I2	RSRC2
2.234	0.636	Q9BTD8	RBM42
2.895	1.43	O95218	ZRAB2
3.629	2.516	Q9UEE9	CFDP1
1.737	1.754	P07910	HNRPC
1.552	0.969	P80723	BASP1
2.373	1.369	Q9BZI7	REN3B
1.935	0.997	Q13442	HAP28
2.805	0.685	Q9UHD9	UBQL2
6.03	1.357	Q14118	DAG1
2.577	1.321	P48681	NEST
4.285	0.892	Q99459	CDC5L
2.442	0.654	P49418	AMPH
5.834	1.584	Q9NQ29	LUC7L
2.053	1.016	O75822	EIF3J
3.436	1.421	Q9NYB0	TE2IP
2.273	0.966	P0DN76	U2AF5*	U2AF1, U2AF4
1.953	1.165	O00273	DFFA

## Sheet: Sheet B_All information
Table S4: Differentially expressed proteins in POMGNT1-deficient cells. Sheet B: Accession # (and database from which it is derived) are shown in column labeled with Protein IDs, Majority protein IDs; Number of distinct peptides assigned for each protein are shown in column labeled with Peptides, Razor + unique peptides, Unique peptides; % coverage of each protein assigned (or derived protein ide…
Significant	-Log10 (p-value)	Log2 difference	Protein IDs	Majority protein IDs	Only identified by site	Reverse	Potential contaminant	Peptides	Razor + unique peptides	Unique peptides	Sequence coverage [%]	Unique + razor sequence coverage [%]	Unique sequence coverage [%]	Mol. weight [kDa]	Q-value	Score	Intensity	Intensity L	Intensity M	MS/MS count	Peptide counts (all)	Peptide counts (razor+unique)	Peptide counts (unique)	Sequence coverage A [%]	Sequence coverage B [%]	Sequence coverage C [%]	Sequence coverage D [%]	Sequence coverage E [%]	Sequence coverage K [%]	Sequence coverage L [%]	Sequence coverage M [%]	Sequence coverage N [%]	Sequence coverage O [%]	MS/MS IDs	Best MS/MS	Hex (ST) site IDs	Hex (ST) site positions	Log2 LFQ-intensity of CTL (A)	Log2 LFQ-intensity of CTL (B)	Log2 LFQ-intensity of CTL (C)	Log2 LFQ-intensity of CTL (D)	Log2 LFQ-intensity of CTL (E)	Log2 LFQ-intensity of POMGNT1 -/- (K)	Log2 LFQ-intensity of POMGNT1 -/- (L)	Log2 LFQ-intensity of POMGNT1 -/- (M)	Log2 LFQ-intensity of POMGNT1 -/- (N)	Log2 LFQ-intensity of POMGNT1 -/- (O)
	0.681623	0.290912	sp|O00151|PDLI1_HUMAN	sp|O00151|PDLI1_HUMAN				14	14	14	68.1	68.1	68.1	36.071	0	120.52	32004000	411750	1409800	79	14	14	14	45.9	59.6	59.6	59.6	59.6	27.7	43.8	37.1	34	34	NaN	NaN	NaN	NaN	21.0419	20.7246	21.5134	21.5209	20.708	20.4432	20.7589	20.8638	21.1508	20.8375
	1.16364	-0.709931	sp|O00264|PGRC1_HUMAN	sp|O00264|PGRC1_HUMAN				7	7	7	49.7	49.7	49.7	21.671	0	86.522	13738000	346830	1909600	42	7	7	7	33.8	23.6	49.7	49.7	48.2	23.6	23.6	23.6	23.6	19.5	NaN	NaN	NaN	NaN	19.416	19.1956	20.4951	20.292	19.2603	20.2598	20.3954	20.9591	20.76	19.8344
	1.33583	-0.467852	sp|O00268|TAF4_HUMAN	sp|O00268|TAF4_HUMAN				9	9	9	14	14	14	110.11	0	22.684	6496800	194000	419490	23	9	9	9	9.1	11	14	14	14	6.5	8.1	9.5	6.8	6.4	NaN	NaN	NaN	NaN	18.8273	18.664	18.4253	18.7403	18.7892	19.5739	19.5753	19.1283	18.679	18.8288
+	1.95253	1.16487	sp|O00273|DFFA_HUMAN	sp|O00273|DFFA_HUMAN				9	9	9	40.2	40.2	40.2	36.521	0	117.2	18703000	169040	633260	52	9	9	9	18.7	29.9	29.9	35.3	29.9	19	19	19	19	14.2	NaN	NaN	NaN	NaN	19.8438	20.3872	21.357	21.4002	19.8774	19.4048	19.203	19.7381	19.4261	19.2691
	0.055815	0.0536854	sp|O00499|BIN1_HUMAN	sp|O00499|BIN1_HUMAN				7	7	7	19.9	19.9	19.9	64.699	0	98.423	13485000	187220	842620	46	7	7	7	13.2	19.9	16.4	19.9	19.9	8.4	8.4	8.4	8.4	6.4	NaN	NaN	NaN	NaN	19.2611	19.968	19.8157	20.481	20.0162	19.2387	19.1717	19.9513	20.4501	20.4617
+	3.17791	0.929416	sp|O00566|MPP10_HUMAN	sp|O00566|MPP10_HUMAN				27	27	27	37.6	37.6	37.6	78.863	0	323.31	170060000	2494400	6274500	319	27	27	27	33.8	35.8	34.1	35.1	32.6	35.1	33.5	32.5	33.8	33.6	NaN	NaN	NaN	NaN	24.2949	23.8415	23.7206	23.8988	23.9484	23.2808	22.8939	22.5588	22.9676	23.3561
	0.904201	0.19128	sp|O14654|IRS4_HUMAN	sp|O14654|IRS4_HUMAN				12	12	12	14.4	14.4	14.4	133.77	0	91.077	27538000	386840	1190300	86	12	12	12	11.7	13.4	14.1	13.3	13.3	9.5	7.8	9	7.7	9.8	NaN	NaN	NaN	NaN	21.3722	21.063	20.9488	20.9845	21.2425	20.7292	20.8706	20.8361	21.1437	21.0749
	0.759153	-0.577306	sp|O14737|PDCD5_HUMAN	sp|O14737|PDCD5_HUMAN				6	6	6	45.6	45.6	45.6	14.285	0	105.05	7545300	366430	853300	16	6	6	6	28.8	36.8	45.6	36.8	45.6	28	45.6	45.6	28.8	26.4	NaN	NaN	NaN	NaN	18.9799	18.118	19.97	19.1439	18.584	19.2461	20.1728	19.5682	18.8331	19.8621
	1.59181	0.497371	sp|O14745|NHRF1_HUMAN	sp|O14745|NHRF1_HUMAN				11	11	11	47.8	47.8	47.8	38.868	0	42.853	21566000	257390	1237600	55	11	11	11	42.5	31.8	35.2	42.5	35.2	23.5	24.3	34.1	30.7	26.8	NaN	NaN	NaN	NaN	20.7694	20.6403	20.8095	21.1727	20.7656	20.2051	19.8117	20.3501	20.713	20.5907
	0.262054	-0.0397648	sp|O14776|TCRG1_HUMAN	sp|O14776|TCRG1_HUMAN				21	21	20	21.2	21.2	20.3	123.9	0	79.296	36057000	868650	2811700	99	21	21	20	16.3	18	16.7	17.9	20.3	18.4	18	19.3	12.8	15.9	NaN	NaN	NaN	NaN	21.6443	21.6128	21.5263	21.529	21.456	21.5934	21.6787	21.4427	21.514	21.7386
	0.774273	0.191203	sp|O14964|HGS_HUMAN	sp|O14964|HGS_HUMAN				13	13	13	17.8	17.8	17.8	86.191	0	71.78	23408000	354740	1445500	64	13	13	13	9.5	17.1	13.5	15.8	15.8	10	5.8	10	11.6	11.8	NaN	NaN	NaN	NaN	20.7404	21.0214	20.9543	21.139	20.8726	20.7198	20.6433	20.4766	20.8117	21.1202
	0.474708	-0.165236	sp|O14974|MYPT1_HUMAN	sp|O14974|MYPT1_HUMAN				24	24	24	25.8	25.8	25.8	115.28	0	264.69	62241000	1616200	5193600	157	24	24	24	18.9	23.8	20.7	19.3	23.8	23.6	18.4	20.9	16.8	23.1	NaN	NaN	NaN	NaN	22.4304	22.3393	21.9959	22.1202	22.4466	22.8106	22.3651	22.5215	21.9824	22.4789
	1.20344	0.57575	sp|O14979|HNRDL_HUMAN	sp|O14979|HNRDL_HUMAN				15	14	14	28.1	28.1	28.1	46.437	0	243.57	62002000	1007400	3394700	90	15	14	14	27.6	27.6	27.6	27.6	27.6	14.8	19.3	18.1	15	14.5	NaN	NaN	NaN	NaN	22.192	21.9215	22.8485	22.4937	22.2646	21.8839	21.6988	21.9122	22.3353	21.0112
+	2.28404	-0.596947	sp|O15027|SC16A_HUMAN	sp|O15027|SC16A_HUMAN				10	10	10	10.4	10.4	10.4	251.89	0	30.354	9986900	403640	1022200	38	10	10	10	4.8	5.2	4	8.1	6.1	5.2	3.9	4.8	5.9	3.1	NaN	NaN	NaN	NaN	19.6484	19.6283	19.0214	19.2249	19.641	20.268	20.125	20.0417	19.7427	19.9714
	1.68157	-0.691084	sp|O15234|CASC3_HUMAN	sp|O15234|CASC3_HUMAN				7	7	7	13.4	13.4	13.4	76.277	0	18.875	16595000	558820	1716200	40	7	7	7	13.4	13.4	13.4	13.4	13.4	10.8	8.5	10.8	10.8	10.8	NaN	NaN	NaN	NaN	20.9086	20.3271	19.6973	19.9451	20.2557	21.2778	20.9579	21.0206	20.4996	20.8331
	1.49422	-0.700934	sp|O15347|HMGB3_HUMAN	sp|O15347|HMGB3_HUMAN				11	11	11	38.5	38.5	38.5	22.98	0	46.248	34431000	1197400	4105600	69	11	11	11	37.5	37.5	37.5	37.5	38.5	32.5	38.5	38.5	38.5	38	NaN	NaN	NaN	NaN	20.8812	20.7239	21.818	21.5839	20.7584	21.5039	22.0106	22.0063	22.2286	21.5208
	1.41564	-0.844242	sp|O15355|PPM1G_HUMAN	sp|O15355|PPM1G_HUMAN				13	13	13	37.9	37.9	37.9	59.271	0	74.385	31887000	655380	7120600	79	13	13	13	26.2	30.2	30.2	33.3	28.8	30.6	23.8	34.8	25.5	25.6	NaN	NaN	NaN	NaN	20.7855	21.2461	20.6567	21.2376	20.4302	21.9962	21.0093	22.7308	21.316	21.525
	0.630551	-0.23342	sp|O15446|RPA34_HUMAN	sp|O15446|RPA34_HUMAN				15	15	15	44.9	44.9	44.9	54.985	0	149.2	62011000	1913600	3272300	151	15	15	15	44.3	40.8	44.3	41	40.8	41.2	38.4	38.4	38.4	38.4	NaN	NaN	1645	276	22.6242	22.0059	22.0028	22.1899	22.3663	22.7815	22.7828	22.2904	22.4205	22.0811
	0.0604363	0.0254486	sp|O43290|SNUT1_HUMAN	sp|O43290|SNUT1_HUMAN				51	51	51	59.2	59.2	59.2	90.254	0	323.31	353830000	13037000	30099000	605	51	51	51	53.1	52.9	52.9	55.6	53.2	56.1	50.2	55.1	52.2	49.2	NaN	NaN	NaN	NaN	25.0732	24.717	24.8737	24.7199	24.6637	25.2113	24.9003	24.6968	24.4237	24.6883
	0.0925853	-0.0923779	sp|O43399|TPD54_HUMAN	sp|O43399|TPD54_HUMAN				5	5	5	43.7	43.7	43.7	22.237	0	31.522	7643000	182410	397650	22	5	5	5	16	30.1	36.4	36.4	30.6	21.4	28.2	21.4	34.5	21.4	NaN	NaN	NaN	NaN	18.7217	18.5247	19.7072	19.6143	18.3833	18.5263	18.7032	19.5716	19.7257	18.8863
	0.568115	0.913066	sp|O43707|ACTN4_HUMAN	sp|O43707|ACTN4_HUMAN				18	18	12	30.6	30.6	23.4	104.85	0	93.664	10048000	31469	143330	44	18	18	12	7.5	29.2	14.7	8.7	22.9	3.2	2.3	3.1	4.1	4.1	NaN	NaN	NaN	NaN	18.9465	21.4253	18.8765	18.0438	19.6395	17.6275	17.154	18.2358	19.7616	19.5873
	0.58981	0.204611	sp|O43823|AKAP8_HUMAN	sp|O43823|AKAP8_HUMAN				9	9	9	16.2	16.2	16.2	76.107	0	131.27	9158800	125040	622080	39	9	9	9	9.1	15.5	10.5	11	12.6	4.6	6.8	4.6	4.6	7.5	NaN	NaN	NaN	NaN	19.641	19.8435	19.2991	19.6987	19.6169	19.0119	19.2098	19.5054	19.8409	19.5081
+	2.35738	1.93312	sp|O43852|CALU_HUMAN	sp|O43852|CALU_HUMAN				15	15	15	56.5	56.5	56.5	37.106	0	101.24	46525000	143380	493080	81	15	15	15	36.2	51.4	52.1	52.1	47.9	14.9	8.9	10.8	12.7	12.7	NaN	NaN	NaN	NaN	21.1792	22.365	22.6691	22.5224	20.8326	20.1035	19.0979	20.173	20.974	19.5542
	0.747354	0.569995	sp|O60506|HNRPQ_HUMAN	sp|O60506|HNRPQ_HUMAN				12	12	9	25	25	20.1	69.602	0	86.243	17315000	178030	424460	55	12	12	9	17.7	21.5	24.2	14.1	21.8	13.2	10.9	9	17	12.5	NaN	NaN	NaN	NaN	20.098	21.2241	20.287	19.7111	20.887	20.2971	19.4216	19.7685	20.6785	19.1915
+	2.0257	1.03771	sp|O60664|PLIN3_HUMAN	sp|O60664|PLIN3_HUMAN				17	17	17	63.1	63.1	63.1	47.074	0	233.2	36032000	227330	532730	94	17	17	17	38.5	58.5	51.6	61.3	50	21	27.9	27.2	34.1	46.3	NaN	NaN	NaN	NaN	21.5039	21.8214	21.5249	22.0559	20.7679	20.242	19.9724	20.2659	21.1039	20.9012
+	2.0019	-1.07721	sp|Q99879|H2B1M_HUMAN;sp|Q99877|H2B1N_HUMAN;sp|Q93079|H2B1H_HUMAN;sp|Q5QNW6|H2B2F_HUMAN;sp|P62807|H2B1C_HUMAN;sp|P58876|H2B1D_HUMAN;sp|P57053|H2BFS_HUMAN;sp|O60814|H2B1K_HUMAN;sp|Q99880|H2B1L_HUMAN	sp|Q99879|H2B1M_HUMAN;sp|Q99877|H2B1N_HUMAN;sp|Q93079|H2B1H_HUMAN;sp|Q5QNW6|H2B2F_HUMAN;sp|P62807|H2B1C_HUMAN;sp|P58876|H2B1D_HUMAN;sp|P57053|H2BFS_HUMAN;sp|O60814|H2B1K_HUMAN;sp|Q99880|H2B1L_HUMAN				11	11	5	57.1	57.1	20.6	13.989	0	191.54	723380000	37995000	85474000	626	NaN	NaN	NaN	38.1	44.4	41.3	35.7	35.7	45.2	57.1	57.1	50.8	50.8	NaN	NaN	NaN	NaN	25.2799	24.6465	25.5738	25.2578	24.7265	26.1726	26.6772	26.1729	26.6494	25.1985
	0.813089	-0.375923	sp|O60828|PQBP1_HUMAN	sp|O60828|PQBP1_HUMAN				5	5	5	41.9	41.9	41.9	30.472	0	41.654	12499000	401350	932450	23	5	5	5	29.4	29.4	41.9	29.4	22.6	12.8	12.8	22.6	12.8	12.8	NaN	NaN	NaN	NaN	20.2792	19.3093	20.2067	19.926	19.3053	19.8284	20.5199	20.1417	20.2073	20.2088
	1.18262	0.857199	sp|O60841|IF2P_HUMAN	sp|O60841|IF2P_HUMAN				10	10	10	14.5	14.5	14.5	138.83	0	34.655	11149000	103260	257940	43	10	10	10	8.6	12	9.6	10.6	12.8	6.9	3.1	5.3	3.1	3	NaN	NaN	NaN	NaN	19.7395	20.6871	19.7726	18.8619	20.1425	19.4664	18.506	18.5627	19.7957	18.5869
	0.549432	-0.376984	sp|O60869|EDF1_HUMAN	sp|O60869|EDF1_HUMAN				2	2	2	18.2	18.2	18.2	16.368	0	8.5845	8335800	380530	693140	27	2	2	2	18.2	18.2	18.2	18.2	18.2	18.2	18.2	18.2	18.2	18.2	NaN	NaN	NaN	NaN	19.8965	18.4678	19.9858	19.2759	18.9409	19.3728	20.2924	19.609	19.5759	19.6016
	0.295459	-0.107932	sp|O60885|BRD4_HUMAN	sp|O60885|BRD4_HUMAN				29	29	22	24.2	24.2	20.2	152.22	0	185.08	122400000	5015500	9618800	231	29	29	22	21.6	16.9	17.4	19.9	19.8	18.1	17.3	18.1	15.3	15.4	NaN	NaN	NaN	NaN	23.4099	23.1089	23.1275	23.2628	23.4034	23.5979	23.6827	23.4591	22.9083	23.2042
	1.21288	-0.387616	sp|O75330|HMMR_HUMAN	sp|O75330|HMMR_HUMAN				11	11	11	19.9	19.9	19.9	84.099	0	31.703	8969500	167060	790890	28	11	11	11	9.5	12.6	10.1	16.6	19.2	7.5	8.8	15.3	11.2	8.8	NaN	NaN	NaN	NaN	18.9919	19.2172	19.4618	19.2709	19.4002	20.0107	19.3188	19.7073	19.9795	19.2636
	0.629587	-0.289502	sp|O75400|PR40A_HUMAN	sp|O75400|PR40A_HUMAN				12	12	12	13.2	13.2	13.2	108.8	0	145.7	28825000	1135400	2303100	85	12	12	12	9.4	12	10.1	12	12.7	9.8	9.8	9.8	9.8	7	NaN	NaN	NaN	NaN	21.2105	21.4421	20.904	20.7632	21.3446	21.9227	21.7389	21.1426	21.3843	20.9234
	1.9057	0.427592	sp|O75475|PSIP1_HUMAN	sp|O75475|PSIP1_HUMAN				24	24	22	44	44	42.1	60.103	0	323.31	146490000	2153100	5541300	254	24	24	22	39.2	39.6	38.5	38.7	38.7	36.4	27.4	33	29.2	32.6	NaN	NaN	NaN	NaN	23.8125	23.5818	23.5138	23.5286	23.463	23.3195	23.0775	22.8187	23.5034	23.0427
	0.261627	-0.123796	sp|O75494|SRS10_HUMAN;sp|Q8WXF0|SRS12_HUMAN	sp|O75494|SRS10_HUMAN				8	8	8	28.6	28.6	28.6	31.3	0	49.436	24660000	518650	1916200	46	NaN	NaN	NaN	24	28.2	24	28.6	28.6	28.6	19.1	28.6	24	24	NaN	NaN	NaN	NaN	20.801	20.5513	21.1182	21.2613	20.6454	20.8102	21.1357	21.2186	21.2963	20.5354
	0.639552	0.335364	sp|O75683|SURF6_HUMAN	sp|O75683|SURF6_HUMAN				7	7	7	32.4	32.4	32.4	41.45	0	25.814	10341000	38028	284180	24	7	7	7	17.2	29.9	24.9	24.9	24.9	22.4	12.7	10.2	23.3	10.2	NaN	NaN	NaN	NaN	19.7393	19.7907	19.6199	19.7738	19.4611	18.6056	18.9958	19.3365	19.8786	19.8914
+	2.05302	1.01592	sp|O75822|EIF3J_HUMAN	sp|O75822|EIF3J_HUMAN				8	8	8	39.9	39.9	39.9	29.062	0	33.206	13516000	74212	387050	45	8	8	8	36.8	39.9	39.9	39.9	39.9	26	15.1	30.2	15.1	19.8	NaN	NaN	NaN	NaN	20.6507	19.852	20.2303	20.4407	19.5359	18.6965	18.6197	19.1163	19.4387	19.7588
	0.710656	0.519433	sp|O75937|DNJC8_HUMAN	sp|O75937|DNJC8_HUMAN				15	15	15	58.9	58.9	58.9	29.841	0	101.78	37558000	850490	3725300	71	15	15	15	36.8	48.6	48.6	50.2	49.8	37.5	38.7	58.5	58.1	28.1	NaN	NaN	NaN	NaN	21.2088	21.1594	22.6073	22.1293	21.3528	20.7565	21.2785	21.5993	21.6871	20.5391
	0.0256686	0.0165131	sp|O94763|RMP_HUMAN	sp|O94763|RMP_HUMAN				13	13	13	31	31	31	59.832	0	65.099	16460000	208310	842990	57	13	13	13	28	29.3	23.6	29.3	29.3	13.3	14.2	16.6	10.8	12.5	NaN	NaN	NaN	NaN	20.2707	20.4498	20.2818	20.3335	20.1618	20.5911	19.5185	20.123	20.7485	20.434
	0.460448	0.252846	sp|O94826|TOM70_HUMAN	sp|O94826|TOM70_HUMAN				6	6	6	18.1	18.1	18.1	67.454	0	35.082	9601100	136090	348080	34	6	6	6	12.5	18.1	18.1	18.1	18.1	7.4	12.2	13.5	12.3	11	NaN	NaN	NaN	NaN	19.1361	19.7303	19.3923	19.5121	19.8982	19.4596	18.8345	18.7544	19.9055	19.4507
	1.89774	-0.451978	sp|O94842|TOX4_HUMAN;sp|O15405|TOX3_HUMAN;sp|O94900|TOX_HUMAN;sp|Q96NM4|TOX2_HUMAN	sp|O94842|TOX4_HUMAN;sp|O15405|TOX3_HUMAN				8	8	8	19.6	19.6	19.6	66.194	0	75.761	16848000	442930	1419000	59	NaN	NaN	NaN	14.5	12.4	14.5	18.5	16.4	15.6	13.4	13.4	13.4	19.6	NaN	NaN	NaN	NaN	20.6458	20.5319	20.1366	20.2407	20.2447	20.7506	20.5227	20.7424	20.8988	21.1452
	0.0194992	-0.0129635	sp|O94888|UBXN7_HUMAN	sp|O94888|UBXN7_HUMAN				15	15	15	45	45	45	54.862	0	279.83	21199000	194550	890230	62	15	15	15	34.2	42.1	40.9	42.1	27.6	21.5	10.6	20.2	21.5	21.5	NaN	NaN	NaN	NaN	20.1789	20.6811	20.7273	21.111	20.324	20.7509	20.0733	20.5027	21.0203	20.7399
	0.0355755	0.0215496	sp|O95202|LETM1_HUMAN	sp|O95202|LETM1_HUMAN				15	15	15	30.4	30.4	30.4	83.353	0	96.763	23595000	356110	1356300	84	15	15	15	18.7	28.1	22.9	28.1	26.1	17.1	15.3	28	21.7	18.4	NaN	NaN	NaN	NaN	20.7307	21.1197	20.6252	20.7565	20.8883	21.1024	20.2276	20.4527	21.0368	21.1931
+	2.89479	1.43034	sp|O95218|ZRAB2_HUMAN	sp|O95218|ZRAB2_HUMAN				6	6	6	20.6	20.6	20.6	37.404	0	38.334	9779300	35432	192720	24	6	6	6	20.6	20.6	20.6	20.6	20.6	7	6.4	9.7	6.1	9.7	NaN	NaN	NaN	NaN	20.2065	20.3442	19.4208	20.0927	18.975	18.4206	18.7402	18.0012	18.1461	18.5794
+	3.13049	0.878483	sp|O95232|LC7L3_HUMAN	sp|O95232|LC7L3_HUMAN				17	17	17	44.7	44.7	44.7	51.466	0	319.22	73571000	883800	3459900	195	17	17	17	31.9	39.1	35.6	38.7	39.1	25	25	27.1	34.5	34.5	NaN	NaN	NaN	NaN	22.9614	22.6863	22.4132	22.6837	22.4749	22.044	21.7395	21.2954	22.0215	21.7267
	0.693702	0.177794	sp|O95793|STAU1_HUMAN	sp|O95793|STAU1_HUMAN				9	9	9	27.2	27.2	27.2	63.182	0	44.736	8349300	223780	550820	28	9	9	9	11.1	17.7	17.7	17.7	19.2	15.4	12.5	17.3	11.1	12.5	NaN	NaN	NaN	NaN	19.4449	19.4852	19.3596	19.7399	19.5119	19.3394	19.0752	19.1598	19.721	19.3573
	1.73381	-0.50269	sp|O95817|BAG3_HUMAN	sp|O95817|BAG3_HUMAN				11	11	11	31.7	31.7	31.7	61.594	0	59.218	13569000	270100	1120300	53	11	11	11	29.6	18.6	29.4	29.6	31.7	15	17.9	20.7	13.9	15	NaN	NaN	NaN	NaN	19.8649	19.8439	19.5958	19.8918	19.8952	20.665	19.8547	20.6008	20.4556	20.0288
	0.23609	-0.212107	sp|P00441|SODC_HUMAN	sp|P00441|SODC_HUMAN				9	9	9	86.4	86.4	86.4	15.936	0	128.32	119450000	3439700	13368000	165	9	9	9	72.7	77.9	64.3	64.3	77.9	86.4	86.4	86.4	86.4	77.9	NaN	NaN	NaN	NaN	22.5173	22.648	23.8297	23.4569	22.9741	22.5162	23.8683	23.8014	23.5128	22.7877
	0.529171	0.276308	sp|P00558|PGK1_HUMAN;sp|P07205|PGK2_HUMAN	sp|P00558|PGK1_HUMAN				16	16	16	55.9	55.9	55.9	44.614	0	107.61	31561000	369350	1252100	91	NaN	NaN	NaN	41	46.8	41.7	46.8	43.2	32.4	26.4	30.9	44.6	43.2	NaN	NaN	NaN	NaN	20.7228	21.7441	21.4334	21.2801	21.2344	20.9057	20.6706	20.626	21.5974	21.2336
+	2.11722	-0.763701	sp|P02545|LMNA_HUMAN	sp|P02545|LMNA_HUMAN				7	7	7	14.9	14.9	14.9	74.139	0	36.776	10121000	233530	635430	51	7	7	7	12.8	12.8	10.5	12.8	12.8	11.6	6.8	9.5	11.6	11.6	NaN	NaN	NaN	NaN	19.0348	19.4767	19.2423	19.5113	19.6433	20.3643	19.7413	19.7241	20.6985	20.1988
	0.0621831	-0.0361916	sp|P02794|FRIH_HUMAN	sp|P02794|FRIH_HUMAN				7	7	7	50.8	50.8	50.8	21.225	0	26.454	11433000	604400	968210	26	7	7	7	31.1	43.2	43.2	43.2	50.8	30.6	30.6	30.6	30.6	11.5	NaN	NaN	NaN	NaN	19.9888	19.6067	20.3653	19.8957	19.7112	20.1412	20.3082	19.9149	20.0286	19.3557
	0.552352	0.418607	sp|P04406|G3P_HUMAN	sp|P04406|G3P_HUMAN				8	8	8	36.7	36.7	36.7	36.053	0	97.079	22333000	214660	466310	58	8	8	8	23.3	36.7	36.7	36.7	36.7	20	18.2	15.8	26.3	20.9	NaN	NaN	NaN	NaN	19.6329	21.2869	21.3069	20.2744	20.6306	20.3708	20	19.6264	20.508	20.5333
	0.725571	-0.376885	sp|Q93077|H2A1C_HUMAN;sp|Q7L7L0|H2A3_HUMAN;sp|P04908|H2A1B_HUMAN	sp|Q93077|H2A1C_HUMAN;sp|Q7L7L0|H2A3_HUMAN;sp|P04908|H2A1B_HUMAN				9	3	3	40.8	28.5	28.5	14.105	0	15.17	30707000	703640	8341400	46	NaN	NaN	NaN	36.2	36.2	36.2	36.2	36.2	40.8	40.8	40.8	40.8	40.8	NaN	NaN	NaN	NaN	21.3143	21.6175	21.6409	21.5886	21.9276	21.5502	21.9773	22.8162	22.1648	21.4647
	0.643312	-0.405357	sp|P05026|AT1B1_HUMAN	sp|P05026|AT1B1_HUMAN				3	3	3	11.9	11.9	11.9	35.061	0	19.856	3210500	47257	215700	13	3	3	3	8.3	8.3	8.3	8.3	8.3	11.9	7.3	8.3	11.9	11.9	NaN	NaN	NaN	NaN	17.5291	17.7965	17.9767	18.1947	18.074	18.2219	17.7236	18.0909	19.4169	18.1445
	0.731799	-0.306331	sp|P05386|RLA1_HUMAN	sp|P05386|RLA1_HUMAN				3	3	3	56.1	56.1	56.1	11.514	0	12.661	14485000	653050	2019900	23	3	3	3	51.8	51.8	51.8	51.8	51.8	56.1	56.1	14	51.8	51.8	NaN	NaN	NaN	NaN	20.1658	20.3488	20.7623	20.4343	19.7056	20.495	20.5104	21.0644	20.3933	20.4854
	0.40108	0.600099	sp|P05387|RLA2_HUMAN	sp|P05387|RLA2_HUMAN				8	8	8	82.6	82.6	82.6	11.665	0	73.515	23975000	457230	1297400	39	8	8	8	48.7	47.8	80.9	80.9	40.9	35.7	48.7	49.6	35.7	35.7	NaN	NaN	NaN	NaN	21.1556	20.5947	21.949	20.9311	18.4151	19.0615	20.5199	20.6025	20.4126	19.4486
	0.0143139	-0.0190079	sp|P05455|LA_HUMAN	sp|P05455|LA_HUMAN				11	11	11	29.7	29.7	29.7	46.836	0	91.862	12215000	106310	596950	44	11	11	11	19.9	25.7	24	28.4	25.2	19.1	6.6	22.5	23.3	18.9	NaN	NaN	NaN	NaN	18.0865	20.2056	20.1603	20.1446	20.2082	19.6093	19.6302	19.3866	20.4012	19.873
	0.222124	-0.0542339	sp|P05556|ITB1_HUMAN	sp|P05556|ITB1_HUMAN				14	14	14	23.2	23.2	23.2	88.414	0	154.87	53924000	1465100	4504900	116	14	14	14	15.3	20.3	20.3	22.8	18.3	16.9	16.9	16.9	16.9	15.7	NaN	NaN	NaN	NaN	22.0821	22.2733	21.9	22.4498	22.0244	22.1787	22.1371	22.2483	22.247	22.1896
	1.20952	1.02794	sp|P06733|ENOA_HUMAN;sp|P13929|ENOB_HUMAN;sp|P09104|ENOG_HUMAN	sp|P06733|ENOA_HUMAN				20	20	20	64.7	64.7	64.7	47.168	0	310.23	52652000	242630	898570	118	NaN	NaN	NaN	31.8	61.1	54.1	56.9	54.6	33.9	21.9	38.9	46.5	56.2	NaN	NaN	NaN	NaN	21.1108	22.7265	22.4396	21.5816	22.3511	20.9509	20.0232	20.4441	21.9906	21.661
+	1.72554	0.949999	sp|P06748|NPM_HUMAN	sp|P06748|NPM_HUMAN				17	17	17	59.9	59.9	59.9	32.575	0	323.31	997800000	10474000	54222000	778	17	17	17	52	52	56.5	51.7	55.4	55.4	57.8	57.8	57.8	45.2	NaN	NaN	NaN	NaN	25.2404	26.1028	26.0781	26.5619	26.2418	25.0979	24.1745	25.4718	25.3702	25.3606
	0.584362	-0.304133	sp|P06753|TPM3_HUMAN	sp|P06753|TPM3_HUMAN				12	12	6	33	33	15.4	32.95	0	73.456	44655000	908120	3559900	83	12	12	6	23.5	26	26	26	33	31.6	27.7	27	31.6	20.7	NaN	NaN	NaN	NaN	21.7184	21.3805	21.8602	21.9369	21.0255	21.4673	21.67	22.23	22.4265	21.6485
+	2.20182	-1.11939	sp|Q16778|H2B2E_HUMAN;sp|P33778|H2B1B_HUMAN;sp|P23527|H2B1O_HUMAN;sp|P06899|H2B1J_HUMAN;sp|Q8N257|H2B3B_HUMAN	sp|Q16778|H2B2E_HUMAN;sp|P33778|H2B1B_HUMAN;sp|P23527|H2B1O_HUMAN;sp|P06899|H2B1J_HUMAN;sp|Q8N257|H2B3B_HUMAN				11	5	1	57.1	20.6	18.3	13.92	0	15.998	76825000	3845500	8991300	75	NaN	NaN	NaN	38.1	44.4	41.3	35.7	33.3	45.2	57.1	57.1	50.8	50.8	NaN	NaN	NaN	NaN	22.5163	21.8777	22.8172	22.1895	21.6586	23.3511	23.6711	23.3081	23.7984	22.5277
+	5.16592	1.93279	sp|P07197|NFM_HUMAN;sp|P07196|NFL_HUMAN;sp|P12036|NFH_HUMAN	sp|P07197|NFM_HUMAN				33	31	29	45.2	43.9	42.6	102.47	0	323.31	124770000	947320	4821500	202	NaN	NaN	NaN	31.3	35.5	37.1	36.1	39.4	30	22.2	35.7	20.6	20.7	NaN	NaN	NaN	NaN	23.3905	23.6068	23.6822	23.7447	23.6502	22.0269	21.8854	21.9965	21.2705	21.2312
	1.59052	0.587516	sp|P07237|PDIA1_HUMAN	sp|P07237|PDIA1_HUMAN				34	34	34	64.4	64.4	64.4	57.116	0	323.31	162840000	2392500	10447000	325	34	34	34	42.1	55.5	51	53.9	50.8	48.6	55.7	52.8	60.4	57.1	NaN	NaN	NaN	NaN	23.5036	24.0151	24.0712	24.1957	23.3795	23.274	22.7615	23.164	23.4837	23.5444
	1.09204	-0.602703	sp|P07305|H10_HUMAN	sp|P07305|H10_HUMAN				9	9	9	32	32	32	20.863	0	102.34	42004000	2387900	3537100	79	9	9	9	10.8	10.8	10.8	18	10.8	31.4	32	17	32	32	NaN	NaN	NaN	NaN	21.5599	21.2951	21.6011	21.7472	20.7943	21.8312	22.0179	21.7631	22.9387	21.4603
	1.20183	0.551257	sp|P07437|TBB5_HUMAN	sp|P07437|TBB5_HUMAN				24	7	6	62.4	20.5	17.1	49.67	0	269.59	49499000	523090	2102100	102	24	7	6	49.8	58.8	56.8	58.8	60.8	57.4	45.3	56.3	57.4	56.3	NaN	NaN	NaN	NaN	21.6831	22.4187	21.8366	21.6014	21.6164	21.2705	20.7581	20.8986	21.7724	21.7003
	0.68074	1.22554	sp|P07900|HS90A_HUMAN;sp|Q14568|HS902_HUMAN;sp|Q58FG0|HS905_HUMAN;sp|Q58FF6|H90B4_HUMAN;sp|Q58FG1|HS904_HUMAN	sp|P07900|HS90A_HUMAN				37	37	25	52	52	35.4	84.659	0	323.31	141640000	156500	2075900	228	NaN	NaN	NaN	28.8	52	40.3	30.2	43	18.9	7.5	19.1	34.4	38.3	NaN	NaN	NaN	NaN	22.9693	24.9172	23.551	21.6968	23.5737	22.3552	19.6291	21.5221	23.5456	23.5284
+	1.73746	1.75424	sp|P07910|HNRPC_HUMAN	sp|P07910|HNRPC_HUMAN				5	5	3	18.6	18.6	11.8	33.67	0	47.791	15442000	50727	117230	36	5	5	3	18.6	18.6	18.6	18.6	18.6	12.7	6.9	7.5	18.6	12.7	NaN	NaN	NaN	NaN	20.4534	21.4869	20.2242	19.285	20.3868	18.0331	18.0636	17.4543	19.7519	19.7622
	0.819732	-0.338521	sp|P08195|4F2_HUMAN	sp|P08195|4F2_HUMAN				21	21	21	36.7	36.7	36.7	67.993	0	189.42	89589000	1514900	7142200	155	21	21	21	27.9	36.7	36.7	36.3	33.7	30.6	26.8	33.7	36.7	33.7	NaN	NaN	NaN	NaN	22.7971	23.0505	22.5504	22.927	22.2713	23.3863	22.4737	22.9631	23.2768	23.1891
	0.627974	1.00214	sp|P08238|HS90B_HUMAN;sp|Q58FF7|H90B3_HUMAN	sp|P08238|HS90B_HUMAN				36	24	21	46.5	31.4	29.4	83.263	0	323.31	69711000	154090	1092200	153	NaN	NaN	NaN	35.4	46.5	44.1	33.8	42.8	25.1	17	27.8	33.4	37.2	NaN	NaN	NaN	NaN	21.7509	23.6121	22.3179	20.6678	22.4887	21.4334	19.2075	20.383	22.4121	22.3907
+	3.53791	1.55491	sp|P08621|RU17_HUMAN	sp|P08621|RU17_HUMAN				13	13	13	40.3	40.3	40.3	51.556	0	104.7	87900000	492350	2087100	125	13	13	13	27.5	37.5	37.5	37.5	37.5	13	17.4	33.2	30.7	20.8	NaN	NaN	NaN	NaN	23.4443	23.021	22.7745	22.8531	22.9315	21.4595	20.7742	21.1525	21.844	22.0197
+	3.3128	1.00558	sp|P08670|VIME_HUMAN;sp|P41219|PERI_HUMAN	sp|P08670|VIME_HUMAN				51	51	47	82.2	82.2	76.8	53.651	0	323.31	638240000	7051800	25106000	642	NaN	NaN	NaN	63.7	77	76.2	76.2	77	65.9	66.7	72.7	80.3	79.6	NaN	NaN	NaN	NaN	25.6219	25.879	25.8101	25.9793	25.5405	24.587	24.3403	24.6926	25.2832	24.8997
	0.285446	0.23709	sp|P08758|ANXA5_HUMAN	sp|P08758|ANXA5_HUMAN				5	5	5	17.8	17.8	17.8	35.936	0	43.649	4301300	55477	181590	16	5	5	5	11.6	17.8	17.8	17.8	17.8	7.8	7.8	7.8	7.8	7.8	NaN	NaN	NaN	NaN	17.3711	18.5946	19.2361	18.566	17.6417	17.9779	17.8523	17.9157	18.2427	18.2355
	1.4157	0.808324	sp|P08865|RSSA_HUMAN	sp|P08865|RSSA_HUMAN				9	9	9	41.7	41.7	41.7	32.854	0	31.987	7990400	45442	150950	33	9	9	9	23.7	41.7	41.7	31.9	27.1	15.6	14.6	13.6	7.1	15.6	NaN	NaN	NaN	NaN	18.4656	20.0462	19.532	18.9206	19.1424	18.5332	17.9938	17.954	18.7905	18.7937
	0.616996	-0.273238	sp|P09429|HMGB1_HUMAN;sp|B2RPK0|HGB1A_HUMAN	sp|P09429|HMGB1_HUMAN				18	18	13	39.5	39.5	31.2	24.893	0	176.84	313720000	7080000	26245000	341	NaN	NaN	NaN	36.7	38.6	38.6	38.6	38.6	39.5	39.5	39.5	39.5	39.5	NaN	NaN	NaN	NaN	24.3202	23.962	24.7085	24.6429	24.0484	24.1927	24.4428	24.8324	25.0741	24.5062
	0.165584	-0.101573	sp|P09661|RU2A_HUMAN	sp|P09661|RU2A_HUMAN				5	5	5	20.8	20.8	20.8	28.415	0	28.367	2954400	87209	213720	16	5	5	5	11	16.5	16.5	16.5	16.5	11.8	15.3	15.3	15.3	11.8	NaN	NaN	NaN	NaN	17.4405	17.5594	18.1463	18.2357	17.6829	17.5264	18.1068	17.8689	18.4942	17.5764
	0.850178	1.10867	sp|P09874|PARP1_HUMAN	sp|P09874|PARP1_HUMAN				28	28	28	39.1	39.1	39.1	113.08	0	202.23	49719000	140510	760520	114	28	28	28	21.3	34.6	32.8	22.5	37	15.1	6.4	14	21.8	19.9	NaN	NaN	NaN	NaN	21.1101	23.1053	22.0495	20.6778	22.5458	20.8548	19.1822	20.1995	21.9226	21.7862
	0.27069	0.337033	sp|P09936|UCHL1_HUMAN	sp|P09936|UCHL1_HUMAN				9	9	9	49.8	49.8	49.8	24.824	0	32.439	17643000	156100	1174000	40	9	9	9	25.1	43	49.8	49.8	43	34.1	19.3	41.7	29.1	14.8	NaN	NaN	NaN	NaN	18.8871	19.2963	21.4831	20.7353	20.1452	19.7855	19.8559	20.3278	19.9339	18.9588
	0.646672	-0.392416	sp|Q71UI9|H2AV_HUMAN;sp|P0C0S5|H2AZ_HUMAN	sp|Q71UI9|H2AV_HUMAN;sp|P0C0S5|H2AZ_HUMAN				6	4	4	31.2	24.2	24.2	13.509	0	13.751	17668000	842340	1504700	34	NaN	NaN	NaN	31.2	31.2	31.2	31.2	31.2	31.2	31.2	31.2	31.2	31.2	NaN	NaN	NaN	NaN	20.1581	19.6724	21.0121	20.6136	20.1157	20.3693	21.3095	20.9557	20.6269	20.2725
+	3.02073	-1.19888	sp|Q99878|H2A1J_HUMAN;sp|Q96KK5|H2A1H_HUMAN;sp|Q6FI13|H2A2A_HUMAN;sp|P20671|H2A1D_HUMAN;sp|P0C0S8|H2A1_HUMAN;sp|Q9BTM1|H2AJ_HUMAN;sp|Q16777|H2A2C_HUMAN	sp|Q99878|H2A1J_HUMAN;sp|Q96KK5|H2A1H_HUMAN;sp|Q6FI13|H2A2A_HUMAN;sp|P20671|H2A1D_HUMAN;sp|P0C0S8|H2A1_HUMAN;sp|Q9BTM1|H2AJ_HUMAN;sp|Q16777|H2A2C_HUMAN				10	10	4	41.4	41.4	28.9	13.936	0	181.04	1014700000	58101000	81037000	534	NaN	NaN	NaN	36.7	36.7	36.7	36.7	36.7	41.4	41.4	41.4	41.4	41.4	NaN	NaN	NaN	NaN	26.1061	25.801	25.6866	25.5877	25.854	26.4526	27.7764	27.0574	26.9749	26.7685
	0.762769	0.294885	sp|P62987|RL40_HUMAN;sp|P62979|RS27A_HUMAN;sp|P0CG47|UBB_HUMAN;sp|P0CG48|UBC_HUMAN	sp|P62987|RL40_HUMAN;sp|P62979|RS27A_HUMAN;sp|P0CG47|UBB_HUMAN;sp|P0CG48|UBC_HUMAN				9	9	9	41.4	41.4	41.4	14.728	0	89.212	65424000	2642700	7571800	74	NaN	NaN	NaN	26.6	26.6	30.5	26.6	26.6	36.7	32.8	41.4	41.4	36.7	NaN	NaN	NaN	NaN	22.7424	22.5844	22.8847	22.7843	22.7456	21.8398	22.5964	22.4963	23.0127	22.3217
+	1.61311	0.974595	sp|P0DMV9|HS71B_HUMAN;sp|P0DMV8|HS71A_HUMAN	sp|P0DMV9|HS71B_HUMAN;sp|P0DMV8|HS71A_HUMAN				30	30	18	52.7	52.7	28.5	70.051	0	290.64	158830000	1086500	4317400	245	NaN	NaN	NaN	38.8	49.5	47.1	47.1	49.5	40.2	32.1	32.6	43.5	39.2	NaN	NaN	NaN	NaN	23.2536	24.4498	23.6522	23.2633	23.9895	22.7246	21.9631	22.3828	23.2598	23.405
+	2.2725	0.965631	sp|P0DN76|U2AF5_HUMAN;sp|Q01081|U2AF1_HUMAN;sp|Q8WU68|U2AF4_HUMAN	sp|P0DN76|U2AF5_HUMAN;sp|Q01081|U2AF1_HUMAN;sp|Q8WU68|U2AF4_HUMAN				6	6	6	26.7	26.7	26.7	27.872	0	95.603	15200000	189660	630090	38	NaN	NaN	NaN	16.7	26.7	26.7	26.7	26.7	15.8	13.3	26.7	9.2	26.7	NaN	NaN	NaN	NaN	19.9288	20.0069	20.7842	20.8276	19.9044	18.896	19.5733	19.6121	19.464	19.0783
+	4.62252	-2.20469	sp|P10412|H14_HUMAN;sp|Q02539|H11_HUMAN;sp|P22492|H1T_HUMAN	sp|P10412|H14_HUMAN				20	20	3	41.6	41.6	9.6	21.865	0	167.26	1937000000	98036000	170280000	724	NaN	NaN	NaN	40.2	40.6	40.6	40.6	40.6	40.6	36.5	40.6	37.4	35.6	NaN	NaN	NaN	NaN	26.942	26.2014	25.7524	25.8877	25.6447	28.3735	28.5364	27.9353	28.3176	28.2888
	0.988672	0.32462	sp|P10636|TAU_HUMAN	sp|P10636|TAU_HUMAN				6	6	6	11.5	11.5	11.5	78.927	0	22.152	9065200	101510	210590	26	6	6	6	3.8	8	9.4	9.4	8	8	6.5	6.5	6.5	10.2	NaN	NaN	341	606	19.5029	19.1407	18.8564	19.5846	19.3871	18.6784	19.1622	18.7419	19.2777	18.9884
	0.214466	0.129821	sp|P10809|CH60_HUMAN	sp|P10809|CH60_HUMAN				46	46	46	73.8	73.8	73.8	61.054	0	323.31	483090000	8042400	25567000	719	46	46	46	58.5	68.2	70.2	70.2	70.2	57.1	65.4	73.6	70.9	65.4	NaN	NaN	NaN	NaN	24.7282	25.459	24.9562	25.0881	25.0219	24.7955	24.4224	24.5437	25.4897	25.353
	1.95625	-0.375269	sp|P11021|BIP_HUMAN	sp|P11021|BIP_HUMAN				48	48	47	63.3	63.3	63.3	72.332	0	323.31	862500000	24028000	72939000	907	48	48	47	47.7	48.3	51.1	45.4	53.8	54.3	52.3	56	56.1	56.4	NaN	NaN	NaN	NaN	25.9617	26.0708	25.8596	26.1649	25.9925	26.4969	26.0705	26.2917	26.6808	26.3859
	0.123331	0.13886	sp|P11142|HSP7C_HUMAN;sp|P54652|HSP72_HUMAN	sp|P11142|HSP7C_HUMAN				26	23	21	45.7	42.6	40.6	70.897	0	184.3	90179000	1050800	2917100	164	NaN	NaN	NaN	40.6	42.4	39.9	39	38.5	31.7	28.3	32.2	36.4	35.9	NaN	NaN	NaN	NaN	22.201	23.5261	22.5746	21.7605	22.9714	22.4619	21.7725	21.8397	23.1893	23.0758
	0.930086	-0.32944	sp|P12270|TPR_HUMAN	sp|P12270|TPR_HUMAN				165	165	165	58.2	58.2	58.2	267.29	0	323.31	1792600000	75697000	240490000	2176	165	165	165	45.8	45	44.1	43.3	46.1	54.3	53.6	54.5	52.9	49.9	NaN	NaN	NaN	NaN	27.2105	26.8851	27.0219	26.9498	27.3473	27.4796	27.6505	27.8677	27.0491	27.0149
+	2.67434	1.40051	sp|P12277|KCRB_HUMAN	sp|P12277|KCRB_HUMAN				16	16	16	64	64	64	42.644	0	240.89	42821000	173390	1196100	89	16	16	16	39.4	62.7	59.8	55.6	46.7	24.9	10.5	41.2	42.8	32.8	NaN	NaN	NaN	NaN	20.8313	22.1422	22.3237	21.6199	21.5592	20.2595	19.7832	20.1268	20.4761	20.8282
	0.340851	0.674929	sp|P13639|EF2_HUMAN	sp|P13639|EF2_HUMAN				29	29	29	41.8	41.8	41.8	95.337	0	244.76	43070000	142800	672570	119	29	29	29	14.6	39	37.9	23.9	36.8	17.9	8.7	18.8	34.7	34.5	NaN	NaN	NaN	NaN	20.8203	22.826	21.7678	19.5725	22.261	20.7087	19.0578	19.7048	22.4486	21.9532
	0.259637	0.240904	sp|P13693|TCTP_HUMAN;sp|Q56UQ5|TPT1L_HUMAN	sp|P13693|TCTP_HUMAN				6	6	6	34.3	34.3	34.3	19.595	0	81.647	12322000	133580	1260000	37	NaN	NaN	NaN	31.4	24.4	31.4	31.4	31.4	8.7	16.3	34.3	8.7	8.7	NaN	NaN	NaN	NaN	18.987	19.16	20.3992	20.0596	19.4896	19.2802	19.4328	19.8887	19.9091	18.3801
	0.67061	-0.402013	sp|P14174|MIF_HUMAN	sp|P14174|MIF_HUMAN				4	4	4	39.1	39.1	39.1	12.476	0	17.107	24967000	839810	1432400	38	4	4	4	17.4	35.7	35.7	35.7	35.7	17.4	35.7	17.4	39.1	35.7	NaN	NaN	NaN	NaN	20.1682	19.7711	21.189	21.0787	20.8004	21.0249	20.8405	20.6507	21.3057	21.1956
	1.32311	0.665525	sp|P14314|GLU2B_HUMAN	sp|P14314|GLU2B_HUMAN				20	20	20	47.9	47.9	47.9	59.425	0	323.31	257910000	2262300	11462000	313	20	20	20	35.8	45.3	45.3	45.3	45.3	28.8	22.5	29.9	22.5	26.3	NaN	NaN	NaN	NaN	24.4797	24.5327	23.9249	24.1854	23.9019	23.4862	22.68	23.4437	24.1038	23.9833
	0.739691	0.988729	sp|P14618|KPYM_HUMAN;sp|P30613|KPYR_HUMAN	sp|P14618|KPYM_HUMAN				16	16	16	50.3	50.3	50.3	57.936	0	164.98	15468000	161630	153640	48	NaN	NaN	NaN	15.3	44.3	33.9	16.6	48.2	18.3	14.1	8.5	21.1	11.7	NaN	NaN	NaN	NaN	18.5164	21.306	20.9501	19.0406	21.0351	19.0671	18.9441	18.1895	20.3753	19.3285
	0.355168	-0.214285	sp|P14625|ENPL_HUMAN;sp|Q58FF3|ENPLL_HUMAN	sp|P14625|ENPL_HUMAN				32	30	30	43.5	41.7	41.7	92.468	0	235.12	65845000	1121800	3833400	166	NaN	NaN	NaN	26.9	42.2	36.1	41.1	39.6	25.9	26.3	27.8	30.9	30.5	NaN	NaN	NaN	NaN	22.1207	23.0184	22.0654	21.9263	22.0004	22.7414	21.8826	22.2132	22.7916	22.5738
	1.10152	-0.310844	sp|P14859|PO2F1_HUMAN;sp|Q9UKI9|PO2F3_HUMAN;sp|P09086|PO2F2_HUMAN	sp|P14859|PO2F1_HUMAN				10	10	10	25.3	25.3	25.3	76.471	0	90.597	21667000	499430	1591600	62	NaN	NaN	NaN	14.1	23.1	23.1	23.1	23.1	13.2	13.2	22.2	18.3	8.9	NaN	NaN	NaN	NaN	20.3496	20.6849	20.5213	21.0012	20.537	20.912	20.6841	20.7741	20.9572	21.3209
	0.559213	-0.300058	sp|P15531|NDKA_HUMAN;sp|O60361|NDK8_HUMAN	sp|P15531|NDKA_HUMAN				5	5	1	42.8	42.8	12.5	17.149	0	12.965	16627000	326720	1051100	44	NaN	NaN	NaN	19.1	36.8	42.8	42.8	36.8	25	25	42.8	37.5	25	NaN	NaN	NaN	NaN	19.4994	19.7296	20.7039	19.9206	19.6803	19.8798	19.894	20.1924	20.6166	20.4514
	0.221557	0.461853	sp|P16104|H2AX_HUMAN;sp|Q96QV6|H2A1A_HUMAN;sp|Q8IUE6|H2A2B_HUMAN	sp|P16104|H2AX_HUMAN;sp|Q96QV6|H2A1A_HUMAN;sp|Q8IUE6|H2A2B_HUMAN				7	4	4	32.9	21.7	21.7	15.144	0	115.07	36355000	1435700	2627800	42	NaN	NaN	NaN	32.2	32.9	32.2	32.2	32.2	32.2	32.9	32.9	32.9	32.9	NaN	NaN	NaN	NaN	18.7947	20.9519	22.4761	22.7916	21.3645	19.2063	22.0172	21.2382	20.5522	21.0555
	0.907687	-0.289038	sp|P16401|H15_HUMAN	sp|P16401|H15_HUMAN				5	3	3	20.4	11.1	11.1	22.58	0	6.5055	43333000	1685600	2942100	23	5	3	3	15	15	15	15	15	20.4	16.4	20.4	16.4	16.4	NaN	NaN	NaN	NaN	22.1606	21.5588	21.9876	21.7895	21.3532	22.3021	22.1834	21.8609	22.0685	21.8801
+	3.12556	-1.88738	sp|P16403|H12_HUMAN	sp|P16403|H12_HUMAN				19	3	3	42.3	9.9	9.9	21.364	0	33.827	635370000	31572000	52542000	117	19	3	3	41.3	41.3	41.3	41.3	41.3	41.3	37.1	41.3	38	36.2	NaN	NaN	NaN	NaN	25.5797	24.6884	23.832	24.4468	24.18	26.4067	26.7162	26.0383	25.9675	27.0352
	0.786816	-0.569236	sp|P16949|STMN1_HUMAN;sp|Q93045|STMN2_HUMAN	sp|P16949|STMN1_HUMAN				9	9	9	38.3	38.3	38.3	17.302	0	56.621	27818000	1595000	3197600	75	NaN	NaN	NaN	24.2	24.2	25.5	24.8	24.8	38.3	38.3	38.3	38.3	32.9	NaN	NaN	NaN	NaN	21.0211	20.1623	21.9371	21.158	20.6263	21.0243	22.2237	21.8832	21.4701	21.1498
+	3.83131	1.77556	sp|P16989|YBOX3_HUMAN	sp|P16989|YBOX3_HUMAN				15	15	9	57.5	57.5	51.1	40.089	0	314.7	158820000	1105300	3641600	173	15	15	9	57.5	57.5	48.9	57.5	48.9	42.2	42.2	42.2	42.2	50.8	NaN	NaN	NaN	NaN	24.6856	23.9802	23.4545	23.7114	23.8819	22.2569	21.7585	21.9818	22.7395	22.0991
	0.94982	-0.286733	sp|P17480|UBF1_HUMAN	sp|P17480|UBF1_HUMAN				19	19	19	25.9	25.9	25.9	89.405	0	66.775	49092000	851920	4773600	123	19	19	19	20.3	23.2	23.2	24.9	23	21.3	19.9	19.9	16.1	18.8	NaN	NaN	NaN	NaN	21.8657	21.9422	21.6473	21.9669	21.8112	22.4199	21.6414	22.2636	22.4032	21.9389
	0.1363	-0.0347984	sp|P18206|VINC_HUMAN	sp|P18206|VINC_HUMAN				40	40	40	46.2	46.2	46.2	123.8	0	250.23	79782000	2595200	8021400	204	40	40	40	26.4	34.7	33.3	35.9	36.5	38.9	36.3	42.8	32.6	36.4	NaN	NaN	NaN	NaN	22.785	22.9654	22.6693	22.6148	22.7939	22.9313	22.9443	22.8461	22.5259	22.7547
	0.741361	-0.403051	sp|P18583|SON_HUMAN	sp|P18583|SON_HUMAN				24	24	24	17.4	17.4	17.4	263.83	0	88.376	41233000	1318400	1781400	110	24	24	24	11.7	13.6	13.9	10.3	14.3	7.7	9.3	7.7	7.1	8.4	NaN	NaN	NaN	NaN	21.589	21.1731	21.1823	21.0265	21.5277	22.0947	22.3513	21.5846	20.8792	21.6041
	1.09028	0.480842	sp|P18615|NELFE_HUMAN	sp|P18615|NELFE_HUMAN				11	11	11	41.6	41.6	41.6	43.239	0	59.977	10499000	124160	740410	49	11	11	11	33.7	33.4	36.8	38.2	36.8	18.7	17.4	27.9	24.5	7.1	NaN	NaN	NaN	NaN	19.4989	19.6182	19.8669	19.9887	19.6627	19.4869	19.1212	19.4382	19.744	18.441
+	1.87316	-1.41768	sp|P19022|CADH2_HUMAN	sp|P19022|CADH2_HUMAN				19	19	18	31.1	31.1	29.4	99.808	0	79.226	30762000	958570	6468300	85	19	19	18	18.9	30.1	25.5	26.7	18.8	25.1	23.5	26	17.5	20.5	NaN	NaN	NaN	NaN	20.3702	21.5013	20.6022	20.7527	19.7212	22.5737	21.8121	22.7674	20.8139	22.0689
	1.67469	-0.388948	sp|P19338|NUCL_HUMAN	sp|P19338|NUCL_HUMAN				52	52	52	43.5	43.5	43.5	76.613	0	323.31	3023500000	93367000	216240000	1515	52	52	52	38.6	41.7	38.3	39	39.4	43.5	42.7	42.7	43.5	42.7	NaN	NaN	NaN	NaN	27.671	28.0171	27.3719	27.7339	28.0619	28.1509	28.181	27.9688	28.2703	28.2296
	0.112963	0.0891865	sp|P20290|BTF3_HUMAN	sp|P20290|BTF3_HUMAN				6	6	6	48.1	48.1	48.1	22.168	0	62.831	24762000	852760	1835100	59	6	6	6	36.9	48.1	48.1	48.1	48.1	48.1	36.9	48.1	34	22.8	NaN	NaN	NaN	NaN	20.8836	20.125	21.0568	21.1253	20.6119	20.0327	21.2654	20.7085	21.0812	20.2689
	0.269845	0.175846	sp|P20700|LMNB1_HUMAN	sp|P20700|LMNB1_HUMAN				17	17	16	37.4	37.4	35.2	66.408	0	141.85	21186000	438300	925410	57	17	17	16	19.5	31.6	20.3	31.6	34.3	21	21.5	21.8	22.7	18.6	NaN	NaN	NaN	NaN	20.6397	21.2169	20.8869	20.3121	20.9733	20.666	20.5517	19.8916	21.2996	20.7408
+	1.81289	0.631385	sp|P20810|ICAL_HUMAN	sp|P20810|ICAL_HUMAN				28	28	28	52.3	52.3	52.3	76.572	0	323.31	173970000	3843400	7817100	350	28	28	28	41.5	48.9	48	48.9	45.9	49.7	46.2	49.3	34.9	40.4	NaN	NaN	NaN	NaN	23.9185	23.6169	23.6693	23.8944	23.7519	23.6084	23.4339	23.0183	22.4662	23.1673
	1.11025	1.19497	sp|P21333|FLNA_HUMAN;sp|Q14315|FLNC_HUMAN	sp|P21333|FLNA_HUMAN				19	19	18	12.7	12.7	12.2	280.74	0	50.974	10406000	109180	355050	42	NaN	NaN	NaN	4	12.7	6.8	1.8	11.7	3.7	3.3	3.7	2.7	3.2	NaN	NaN	NaN	NaN	19.6108	20.9602	19.4182	18.1883	20.5796	18.844	18.124	18.7934	17.5305	19.4903
	0.31009	0.593217	sp|P22314|UBA1_HUMAN	sp|P22314|UBA1_HUMAN				21	21	21	32.1	32.1	32.1	117.85	0	189.8	25464000	53526	323870	98	21	21	21	17.2	29.6	23.7	13	29.5	11	4.8	6.5	16.3	14.6	NaN	NaN	NaN	NaN	19.9665	22.2032	20.9627	18.675	21.3844	20.5821	18.1755	19.5168	21.3033	20.648
	0.232426	-0.0996296	sp|P22413|ENPP1_HUMAN	sp|P22413|ENPP1_HUMAN				11	11	11	24.2	24.2	24.2	104.92	0	49.13	11108000	140270	850160	54	11	11	11	11.6	17.8	13.3	21.8	13.5	6.8	3.9	17.3	12.6	10.9	NaN	NaN	NaN	NaN	19.6773	19.9656	19.5925	19.7718	19.6068	19.5039	19.753	19.4896	20.0338	20.3319
	0.581347	0.356051	sp|P22626|ROA2_HUMAN	sp|P22626|ROA2_HUMAN				22	22	22	66	66	66	37.429	0	228.65	114940000	1569300	6183600	187	22	22	22	42.8	56.1	56.1	56.1	56.4	33.7	36.3	40.2	48.2	41.9	NaN	NaN	NaN	NaN	22.2611	22.8496	23.9415	23.3926	23.0139	22.5671	22.7412	22.9261	22.957	22.4869
	0.371105	0.279681	sp|P23193|TCEA1_HUMAN;sp|Q15560|TCEA2_HUMAN	sp|P23193|TCEA1_HUMAN				11	11	11	40.9	40.9	40.9	33.969	0	36.9	11162000	142660	871930	40	NaN	NaN	NaN	19.6	24.6	26.6	30.6	30.6	16.9	16.9	26.6	25.2	16.9	NaN	NaN	NaN	NaN	19.0729	19.2167	20.1944	20.4032	19.7078	18.9808	18.9368	19.7927	19.9468	19.5395
	0.0413229	0.0333279	sp|P23246|SFPQ_HUMAN	sp|P23246|SFPQ_HUMAN				21	21	21	32	32	32	76.149	0	122.32	51278000	869890	2271700	118	21	21	21	19.7	24.8	20.1	19.2	22.9	24.2	14.9	25.2	23.3	18.2	NaN	NaN	NaN	NaN	21.8426	22.5018	21.9127	21.2784	22.4223	22.2101	21.5601	21.6101	22.4851	21.9258
	0.0746888	0.0733955	sp|P23528|COF1_HUMAN;sp|Q9Y281|COF2_HUMAN	sp|P23528|COF1_HUMAN				10	10	10	64.5	64.5	64.5	18.502	0	101.23	17785000	359700	1073800	49	NaN	NaN	NaN	27.7	59.6	51.2	59.6	59.6	39.2	56	54.2	56	54.8	NaN	NaN	NaN	NaN	19.5003	20.0139	21.4998	20.2764	20.4281	20.2722	20.1908	20.3978	20.6629	19.8279
	1.15322	0.356404	sp|P23588|IF4B_HUMAN	sp|P23588|IF4B_HUMAN				10	10	10	25.4	25.4	25.4	69.15	0	103.13	71573000	1537900	3833900	140	10	10	10	21.6	25.4	23.1	25.4	24.1	10.6	10.6	13.3	11.6	13.9	NaN	NaN	NaN	NaN	23.1597	22.3908	22.6401	22.3302	22.6938	22.5803	22.3248	22.2444	22.0406	22.2425
	0.879608	0.756307	sp|P24534|EF1B_HUMAN	sp|P24534|EF1B_HUMAN				6	6	6	40	40	40	24.763	0	121.06	30765000	313790	1311400	52	6	6	6	20.4	40	40	40	40	23.1	15.1	40	25.8	26.7	NaN	NaN	NaN	NaN	21.1854	20.9103	21.9377	21.801	19.7469	20.1234	20.2691	20.6002	21.0643	19.7428
	0.409334	-0.345338	sp|P25398|RS12_HUMAN	sp|P25398|RS12_HUMAN				6	6	6	65.9	65.9	65.9	14.515	0	126.69	14571000	447140	1295300	59	6	6	6	18.2	48.5	48.5	51.5	41.7	45.5	45.5	59.1	52.3	42.4	NaN	NaN	NaN	NaN	19.515	19.0227	20.4816	19.8533	19.4618	18.8653	20.4466	20.3483	20.2917	20.1093
	0.14185	0.0609524	sp|P25440|BRD2_HUMAN	sp|P25440|BRD2_HUMAN				20	17	17	36.2	33.2	33.2	88.06	0	61.985	32682000	691390	1641700	80	20	17	17	35.8	24.8	26.3	31.2	30.3	20.7	26.7	22.2	23.2	22	NaN	NaN	NaN	NaN	21.8322	21.2687	21.1587	21.1435	21.3829	21.5839	21.1129	20.9971	21.3835	21.4038
	0.682352	-0.395898	sp|P26583|HMGB2_HUMAN	sp|P26583|HMGB2_HUMAN				17	12	12	40.7	32.1	32.1	24.033	0	41.182	70438000	1384500	5670900	147	17	12	12	33.5	35.9	35.9	35.9	35.9	31.6	40.7	40.7	40.7	40.7	NaN	NaN	NaN	NaN	22.6785	21.5386	22.7546	22.4906	21.7778	22.214	22.9087	22.6702	23.0124	22.4144
	0.967094	-0.774186	sp|P27797|CALR_HUMAN	sp|P27797|CALR_HUMAN				10	10	10	43.9	43.9	43.9	48.141	0	51.804	22194000	524720	4532300	87	10	10	10	32.9	40.5	43.9	43.9	27.8	18.7	24	32.4	14.4	22.5	NaN	NaN	NaN	NaN	20.2557	20.9007	20.9486	20.3334	19.2843	21.1176	21.0356	22.2428	20.4553	20.7423
	0.114638	0.0672127	sp|P27816|MAP4_HUMAN	sp|P27816|MAP4_HUMAN				68	68	68	61.4	61.4	61.4	121	0	323.31	1007000000	35518000	86466000	1107	68	68	68	52.8	54.2	55.6	56.5	57.8	50.1	54.6	56.3	47	49.9	NaN	NaN	NaN	NaN	26.4109	25.8236	25.9949	26.1873	26.3964	26.4624	26.4339	26.1957	25.4414	25.9437
	1.27443	0.699511	sp|P27824|CALX_HUMAN	sp|P27824|CALX_HUMAN				22	22	21	35.1	35.1	33.1	67.567	0	156.22	230730000	1429600	13224000	267	22	22	21	33.6	30.9	28.9	33.6	31.6	28.4	19.4	31.9	26	26.5	NaN	NaN	NaN	NaN	23.8778	24.8019	24.0283	24.4606	23.6517	23.4397	22.6895	24.0971	23.6738	23.4228
	0.870729	0.510268	sp|P29692|EF1D_HUMAN	sp|P29692|EF1D_HUMAN				12	12	12	56.9	56.9	56.9	31.121	0	141.35	80740000	503910	4124600	96	12	12	12	38.8	41.6	47.3	55.5	51.2	31.3	29.9	43.1	43.1	34.9	NaN	NaN	NaN	NaN	22.2284	22.327	22.9509	23.1166	22.1648	21.3652	21.6296	22.244	22.5744	22.423
+	3.54901	1.56637	sp|P29966|MARCS_HUMAN	sp|P29966|MARCS_HUMAN				11	11	11	42.5	42.5	42.5	31.554	0	92.675	76280000	335120	824270	116	11	11	11	39.2	39.2	39.2	39.2	39.2	42.5	6.9	19.6	19.9	39.2	NaN	NaN	NaN	NaN	23.4288	22.5284	22.8789	22.7131	22.362	21.6837	21.5118	20.6644	21.1484	21.0712
	0.0637337	0.0720856	sp|P30040|ERP29_HUMAN	sp|P30040|ERP29_HUMAN				10	10	10	41	41	41	28.993	0	71.618	16937000	378840	1542900	58	10	10	10	25.3	34.5	41	40.2	40.2	14.2	29.9	41	30.7	8.4	NaN	NaN	NaN	NaN	19.4474	19.5485	21.046	20.7886	19.9658	19.8765	20.3514	20.612	20.3642	19.2318
	0.382335	0.321241	sp|P30086|PEBP1_HUMAN	sp|P30086|PEBP1_HUMAN				10	10	10	72.2	72.2	72.2	21.057	0	301.49	44522000	790410	4063800	84	10	10	10	59.9	64.7	64.7	64.7	64.7	67.9	56.1	67.9	72.2	67.9	NaN	NaN	NaN	NaN	21.0983	21.0638	22.6379	22.2239	21.9803	21.0876	21.2269	21.9246	22.029	21.1299
	0.00694273	-0.00407181	sp|P30101|PDIA3_HUMAN	sp|P30101|PDIA3_HUMAN				39	39	39	69.3	69.3	69.3	56.782	0	323.31	457490000	7870100	32941000	557	39	39	39	47.1	62.6	62.6	62.8	62	55	58.6	66.3	66.9	55.6	NaN	NaN	NaN	NaN	24.6136	24.9526	25.1963	25.3697	25.1632	25.1704	24.6662	25.0511	25.5589	24.8692
	1.04732	-0.383554	sp|P30622|CLIP1_HUMAN	sp|P30622|CLIP1_HUMAN				56	56	51	44.7	44.7	42.3	162.24	0	323.31	93072000	2961500	10438000	272	56	56	51	34.1	35.8	33.4	34.8	37.6	32.6	32.1	39.2	26.4	31.6	NaN	NaN	NaN	NaN	22.9672	22.6001	22.6489	22.7408	22.8868	23.5745	23.3066	23.454	22.6291	22.7974
	0.716558	0.385654	sp|P31942|HNRH3_HUMAN	sp|P31942|HNRH3_HUMAN				3	3	3	14.5	14.5	14.5	36.926	0	145.22	9075500	213490	580220	26	3	3	3	8.4	8.4	14.5	14.5	14.5	14.5	14.5	14.5	14.5	8.4	NaN	NaN	NaN	NaN	19.0088	19.081	20.2067	20.1325	19.5644	18.9335	19.3679	19.3348	19.4102	19.0185
	0.804636	0.314811	sp|P31943|HNRH1_HUMAN	sp|P31943|HNRH1_HUMAN				20	20	14	53.2	53.2	40.5	49.229	0	323.31	122280000	1573800	4566500	245	20	20	14	37.9	48.1	48.1	48.1	48.1	36.1	31.8	37	40.1	34.1	NaN	NaN	NaN	NaN	22.7879	23.0832	23.3434	23.5526	23.3019	22.6752	22.5357	22.7788	23.37	23.1352
	0.971549	0.320098	sp|P31948|STIP1_HUMAN	sp|P31948|STIP1_HUMAN				50	50	50	64.3	64.3	64.3	62.639	0	323.31	548660000	8393900	39366000	833	50	50	50	53.8	57.5	54.3	56.4	57.5	56.7	53.4	56.7	57.5	55.6	NaN	NaN	NaN	NaN	25.1523	25.3709	25.1037	25.633	25.3732	25.0208	24.4298	25.1474	25.1913	25.2431
	0.410107	-0.123469	sp|P33240|CSTF2_HUMAN	sp|P33240|CSTF2_HUMAN				17	17	8	45.6	45.6	25.8	60.959	0	271.02	70215000	1998000	5515000	141	17	17	8	27.6	31.5	35.2	44.7	44.7	29.8	26.2	31.2	29.3	29.3	NaN	NaN	NaN	NaN	22.6303	22.1321	22.2881	22.4823	22.5636	22.4364	22.2654	22.5228	22.8636	22.6256
	0.190238	-0.0744656	sp|P35052|GPC1_HUMAN	sp|P35052|GPC1_HUMAN				11	11	11	33.2	33.2	33.2	61.68	0	39.148	12710000	451050	1084800	54	11	11	11	25.8	31.4	22.8	25.3	28.1	15.8	16.1	30.6	13.3	19.4	NaN	NaN	NaN	NaN	19.8952	20.076	20.0589	20.0563	19.8738	20.2675	20.4037	19.8598	20.2123	19.5892
	1.31793	-0.245506	sp|P35221|CTNA1_HUMAN	sp|P35221|CTNA1_HUMAN				32	32	27	50.1	50.1	44.9	100.07	0	222.05	44288000	900660	3280500	161	32	32	27	29.2	42.5	40.6	44.6	45.1	23.5	23.5	34.8	26.2	34.7	NaN	NaN	NaN	NaN	21.4198	21.6659	21.4662	21.6494	21.6882	22.0617	21.5376	21.879	21.9136	21.725
	0.023995	0.0100021	sp|P35269|T2FA_HUMAN	sp|P35269|T2FA_HUMAN				21	21	21	33.5	33.5	33.5	58.24	0	297.66	56410000	843330	4308000	157	21	21	21	31.1	27.3	24.8	27.3	25.1	29.6	21.1	29.6	33.5	28.4	NaN	NaN	NaN	NaN	22.3926	22.2369	21.8911	22.3062	22.1387	22.2999	21.8882	22.0014	22.1806	22.5453
	0.766116	1.22384	sp|P35579|MYH9_HUMAN;sp|P35749|MYH11_HUMAN;sp|Q7Z406|MYH14_HUMAN	sp|P35579|MYH9_HUMAN				33	33	30	24.3	24.3	22.8	226.53	0	323.31	23153000	101960	343350	87	NaN	NaN	NaN	13.5	22.5	15.1	7	21.3	4.3	3.5	5.3	3.8	7.4	NaN	NaN	NaN	NaN	20.027	22.2653	20.1767	18.7829	21.8606	19.2938	18.5132	18.1063	20.421	20.6589
+	3.16487	1.08316	sp|P35613|BASI_HUMAN	sp|P35613|BASI_HUMAN				11	11	11	39.2	39.2	39.2	42.2	0	202.15	92640000	655660	3598600	132	11	11	11	30.4	38.4	38.4	38.4	38.4	28.6	23.6	23.9	23.9	23.9	NaN	NaN	NaN	NaN	22.9764	22.8441	22.8273	23.1025	22.7828	21.5639	21.2224	21.9208	22.3076	22.1026
+	2.93509	0.791669	sp|P35637|FUS_HUMAN	sp|P35637|FUS_HUMAN				14	14	12	25.9	25.9	25.9	53.425	0	184.5	565620000	8427800	25597000	350	14	14	12	16.7	24.9	24.9	23.8	23.8	18.8	25.9	24.9	25.9	25.9	NaN	NaN	NaN	NaN	25.9315	25.4112	25.2223	25.6165	25.7966	24.73	24.5979	24.66	25.1422	24.8896
+	3.11888	0.768137	sp|P35659|DEK_HUMAN	sp|P35659|DEK_HUMAN				18	18	18	42.1	42.1	42.1	42.674	0	238.84	152620000	2855300	8699900	173	18	18	18	35.2	35.2	34.9	34.9	27.7	32	26.9	27.2	24.8	25.1	NaN	NaN	NaN	NaN	23.8589	23.7897	23.5684	23.9452	23.7706	22.9114	22.7673	22.7943	23.4727	23.1465
	1.5359	0.665757	sp|P37198|NUP62_HUMAN	sp|P37198|NUP62_HUMAN				14	14	14	33.1	33.1	33.1	53.254	0	143.45	49713000	419360	1828300	122	14	14	14	29.1	29.1	29.1	29.1	29.1	25.3	25.3	25.3	16.9	28.2	NaN	NaN	NaN	NaN	21.8821	21.7356	22.1764	22.0272	21.7228	21.1341	20.5172	21.0647	21.6386	21.8607
	0.643737	-0.564488	sp|P37802|TAGL2_HUMAN;sp|Q9UI15|TAGL3_HUMAN	sp|P37802|TAGL2_HUMAN				16	16	16	76.4	76.4	76.4	22.391	0	323.31	47889000	1581300	7021000	126	NaN	NaN	NaN	46.2	50.3	61.8	61.8	54.8	50.8	76.4	76.4	61.3	61.8	NaN	NaN	NaN	NaN	20.3682	20.869	22.2966	22.1325	21.4942	21.4411	22.019	22.4697	22.5256	21.5276
	0.126419	0.0641525	sp|P38159|RBMX_HUMAN;sp|Q96E39|RMXL1_HUMAN;sp|O75526|RMXL2_HUMAN;sp|Q8N7X1|RMXL3_HUMAN	sp|P38159|RBMX_HUMAN;sp|Q96E39|RMXL1_HUMAN				5	5	5	12	12	12	42.331	0	65.456	6497200	105960	306730	22	NaN	NaN	NaN	9	10	9	9	5.4	10	4.6	10	10	10	NaN	NaN	NaN	NaN	18.9121	19.1714	19.2435	18.8698	19.0951	19.255	18.9843	18.64	19.5131	18.5788
	0.460659	0.115012	sp|P38646|GRP75_HUMAN	sp|P38646|GRP75_HUMAN				35	35	35	59.8	59.8	59.8	73.68	0	323.31	370760000	9750200	27523000	584	35	35	35	51	49	48	51.3	48.6	52.4	47.7	48.7	53.8	49.3	NaN	NaN	NaN	NaN	24.6076	24.8627	24.9929	25.0316	24.8192	24.752	24.6007	24.5529	25.049	24.7843
	0.202559	-0.124693	sp|P39019|RS19_HUMAN	sp|P39019|RS19_HUMAN				8	8	8	35.2	35.2	35.2	16.06	0	32.72	29157000	1104400	3932600	63	8	8	8	30.3	30.3	31	31	31	35.2	35.2	35.2	35.2	35.2	NaN	NaN	NaN	NaN	21.3127	20.737	22.1427	21.5202	21.1611	21.383	21.3863	21.777	21.6307	21.3202
	0.804155	0.949425	sp|P39687|AN32A_HUMAN;sp|O43423|AN32C_HUMAN;sp|O95626|AN32D_HUMAN	sp|P39687|AN32A_HUMAN				11	11	9	36.9	36.9	36.9	28.585	0	131.01	31779000	713810	5171100	57	NaN	NaN	NaN	26.1	26.9	26.9	26.9	21.7	25.3	30.5	35.7	30.5	29.7	NaN	NaN	NaN	NaN	22.6207	22.3177	22.1901	21.3174	19.9094	19.9967	19.7274	21.4899	21.1034	21.2908
	1.8759	-0.531303	sp|P39880|CUX1_HUMAN	sp|P39880|CUX1_HUMAN				31	31	16	31.6	31.6	17	164.19	0	186.96	45134000	1528300	4111500	149	31	31	16	20.3	23.3	19.9	24.1	21.9	16.8	17.7	18.9	11.6	18.1	NaN	NaN	NaN	NaN	21.67	21.3249	21.4604	21.5669	21.5211	22.2706	22.3185	22.2962	21.5909	21.7235
	0.056272	-0.0219898	sp|P40222|TXLNA_HUMAN	sp|P40222|TXLNA_HUMAN				25	25	25	54.4	54.4	54.4	61.89	0	323.31	90139000	1870400	7725100	161	25	25	25	36.3	42.7	38.6	46.2	51.1	46.5	37.5	45.1	42.1	35.9	NaN	NaN	NaN	NaN	23.1032	22.8617	22.899	23.1113	22.634	23.1982	22.6289	22.7606	23.0152	23.1162
	0.00286846	-0.0028656	sp|P40926|MDHM_HUMAN	sp|P40926|MDHM_HUMAN				7	7	7	30.2	30.2	30.2	35.503	0	61.615	4986300	244900	404270	35	7	7	7	13.6	26.3	22.8	13.6	17.8	13.6	12.7	17.5	13.6	10.4	NaN	NaN	NaN	NaN	18.4437	19.1514	19.012	18.1373	18.6339	18.5384	19.64	18.0077	18.9002	18.3063
	1.19434	0.358318	sp|P42167|LAP2B_HUMAN	sp|P42167|LAP2B_HUMAN				29	29	14	56.4	56.4	28.6	50.67	0	323.31	368970000	6608100	22911000	403	29	29	14	45.6	52.2	52.2	52.2	54	56.4	55.3	56.4	56.4	55.5	NaN	NaN	NaN	NaN	24.5132	24.682	25.1163	25.2534	25.114	24.4831	24.3074	24.6077	24.8136	24.6755
	1.26452	0.719128	sp|P43487|RANG_HUMAN	sp|P43487|RANG_HUMAN				8	8	8	57.2	57.2	57.2	23.31	0	86.652	101220000	1414600	7797300	115	8	8	8	56.2	56.2	57.2	57.2	57.2	51.7	40.3	51.7	51.7	51.7	NaN	NaN	NaN	NaN	23.1777	22.6236	23.3585	23.3909	22.5955	21.5691	21.7784	22.7063	22.9103	22.5863
+	1.5175	0.97892	sp|P46013|KI67_HUMAN	sp|P46013|KI67_HUMAN				48	48	48	22	22	22	358.69	0	154.94	57736000	1241700	2829200	159	48	48	48	15.5	19	19.6	19.1	18.7	12.9	11.5	12.6	7	7.5	NaN	NaN	NaN	NaN	23.0729	22.1488	22.423	22.214	22.245	21.8266	22.097	21.8664	20.2756	21.1434
	0.751043	-0.390813	sp|P46060|RAGP1_HUMAN	sp|P46060|RAGP1_HUMAN				12	12	12	31.2	31.2	31.2	63.541	0	54.592	11268000	227540	988200	51	12	12	12	24.7	24.9	24.9	25.2	18.4	25	19.6	27.1	25.2	18.4	NaN	NaN	NaN	NaN	19.5986	20.156	19.6861	19.8694	19.3317	20.2766	19.3919	19.8664	20.355	20.7061
	0.482334	0.253874	sp|P46782|RS5_HUMAN	sp|P46782|RS5_HUMAN				6	6	6	35.3	35.3	35.3	22.876	0	142.27	20124000	480180	1142700	57	6	6	6	22.1	31.9	31.9	23.5	23.5	24	33.8	33.8	35.3	35.3	NaN	NaN	NaN	NaN	20.0929	20.4984	21.1314	21.1642	20.7205	20.0622	20.528	20.3361	20.4968	20.9148
	0.532686	0.150639	sp|P46821|MAP1B_HUMAN	sp|P46821|MAP1B_HUMAN				54	54	53	35.9	35.9	35.9	270.63	0	323.31	77244000	1775200	5057700	258	54	54	53	21.5	33.1	27.6	25	30.3	14.5	12.6	19.9	16.4	15.4	NaN	NaN	NaN	NaN	22.8838	22.8694	22.5221	22.2225	22.7833	22.4717	22.5861	22.3484	22.5405	22.581
	0.712694	0.198169	sp|P46937|YAP1_HUMAN;sp|Q86UL8|MAGI2_HUMAN;sp|Q96QZ7|MAGI1_HUMAN	sp|P46937|YAP1_HUMAN				12	12	12	44.8	44.8	44.8	54.461	0	65.572	23989000	253910	1177000	64	NaN	NaN	NaN	39.1	44.8	33.5	42.7	44.8	18.5	9.3	16.7	20	18.3	NaN	NaN	NaN	NaN	21.0003	20.7533	20.6424	20.8469	21.0185	20.7892	20.1828	20.8084	20.8005	20.6898
	0.545212	0.318439	sp|P48634|PRC2A_HUMAN	sp|P48634|PRC2A_HUMAN				58	56	56	38.9	38.4	38.4	228.86	0	323.31	293690000	8340100	21074000	522	58	56	56	34.2	37.1	36.5	35.8	37.6	29.8	28.9	28.7	19	20	NaN	NaN	NaN	NaN	24.8962	24.3679	24.5469	24.4463	24.7813	24.6449	24.6678	24.5449	23.285	24.3036
+	2.57718	1.32077	sp|P48681|NEST_HUMAN	sp|P48681|NEST_HUMAN				16	16	16	12.7	12.7	12.7	177.44	0	77.525	11634000	93721	542710	57	16	16	16	9.1	9.6	11	11.4	11.5	3	2.5	5.7	2.3	2.3	NaN	NaN	NaN	NaN	20.2787	19.5383	20.4499	20.2162	20.0543	19.4121	18.4836	19.4499	18.3175	18.2705
	0.530202	-0.242678	sp|P49321|NASP_HUMAN	sp|P49321|NASP_HUMAN				53	53	53	77.9	77.9	77.9	85.237	0	323.31	1121200000	42433000	105500000	1113	53	53	53	60.8	72.3	68	74.7	74.7	66.4	72.5	65.5	63.5	64.2	NaN	NaN	NaN	NaN	26.2802	26.1719	26.3784	26.4653	26.2387	27.0284	26.8042	26.797	25.9044	26.2139
+	2.44241	0.653508	sp|P49418|AMPH_HUMAN	sp|P49418|AMPH_HUMAN				9	9	9	22.6	22.6	22.6	76.256	0	37.042	14262000	241910	457880	41	9	9	9	18.3	14.2	18.3	18.3	18.3	12.7	11.1	10.2	7.8	14	NaN	NaN	NaN	NaN	20.3359	20.1284	20.3325	20.3676	20.3477	19.653	19.3134	19.3921	20.1948	19.6914
	0.187563	0.11657	sp|P49750|YLPM1_HUMAN	sp|P49750|YLPM1_HUMAN				28	28	28	20.8	20.8	20.8	241.64	0	149.66	56764000	1481300	5221600	146	28	28	28	14.8	17.4	16.3	18.2	17	10.7	11.8	14.1	7.2	8.8	NaN	NaN	1914	1966	22.3537	22.0823	22.1078	22.0497	22.4109	22.414	22.3646	22.4463	21.2019	21.9948
+	2.91248	-1.73718	sp|P49773|HINT1_HUMAN	sp|P49773|HINT1_HUMAN				5	5	5	72.2	72.2	72.2	13.802	0	13.907	12100000	304020	2311800	33	5	5	5	30.2	51.6	71.4	72.2	51.6	72.2	30.2	72.2	72.2	72.2	NaN	NaN	NaN	NaN	18.7093	18.628	19.471	19.5608	18.7558	19.7082	21.0256	21.3092	21.2071	20.5607
	1.22516	-0.367495	sp|P49790|NU153_HUMAN	sp|P49790|NU153_HUMAN				46	46	46	47.8	47.8	47.8	153.94	0	323.31	141450000	6376300	14862000	343	46	46	46	35.1	39.6	40.9	38.8	36.9	40.6	40.9	40.9	33.9	41.5	NaN	NaN	NaN	NaN	23.4821	23.1693	23.3355	23.4807	23.4873	23.7747	24.1233	24.0352	23.2607	23.5986
	1.52355	0.615266	sp|P50402|EMD_HUMAN	sp|P50402|EMD_HUMAN				9	9	9	51.6	51.6	51.6	28.994	0	268.88	28456000	339990	1628700	55	9	9	9	39.8	48.4	51.6	51.6	40.2	32.7	24.4	24.4	27.6	17.7	NaN	NaN	NaN	NaN	21.0126	21.0023	21.4288	21.6	20.9616	20.4981	20.5909	21.0643	20.8526	19.923
+	3.23381	1.42241	sp|P50502|F10A1_HUMAN;sp|Q8NFI4|F10A5_HUMAN;sp|Q8IZP2|ST134_HUMAN	sp|P50502|F10A1_HUMAN;sp|Q8NFI4|F10A5_HUMAN				13	13	13	29.5	29.5	29.5	41.331	0	153.4	117720000	1370600	5389600	115	NaN	NaN	NaN	23	29	23.6	26.6	24.1	19.2	14.9	22.8	19.2	22.5	NaN	NaN	NaN	NaN	23.551	23.4387	23.7579	23.8177	23.2009	21.8803	21.5479	21.8563	22.7289	22.6408
	0.511585	0.267275	sp|P51608|MECP2_HUMAN	sp|P51608|MECP2_HUMAN				9	9	9	23	23	23	52.44	0	63.35	11117000	140240	372960	42	9	9	9	23	23	23	20.2	23	11.7	11.9	11.7	11.9	13	NaN	NaN	NaN	NaN	20.0838	20.193	19.5591	19.6355	19.7327	19.7012	19.0552	19.1167	19.8639	20.1308
	0.378134	-0.135392	sp|P51610|HCFC1_HUMAN	sp|P51610|HCFC1_HUMAN				15	15	15	14.3	14.3	14.3	208.73	0	116.54	46195000	1099200	2313000	121	15	15	15	12.9	12.9	13.9	12.4	12.9	12.7	12.1	11.9	13.2	10.7	NaN	NaN	NaN	NaN	21.8282	21.8618	21.5998	21.8512	22.0494	21.9474	21.7335	21.6075	22.2186	22.3604
	1.62482	0.513831	sp|P51858|HDGF_HUMAN	sp|P51858|HDGF_HUMAN				23	21	21	74.2	70	70	26.788	0	323.31	161040000	2598600	5229500	193	23	21	21	72.9	69.2	69.2	72.5	69.2	57.5	57.1	57.1	61.7	44.2	NaN	NaN	NaN	NaN	24.0182	23.751	23.6272	23.7797	23.3935	23.225	23.2207	22.657	23.6105	23.2873
	0.0947559	0.075024	sp|P52272|HNRPM_HUMAN	sp|P52272|HNRPM_HUMAN				9	9	9	18.2	18.2	18.2	77.515	0	81.827	13480000	153950	601840	26	9	9	9	11.9	16.2	14.1	10.7	16.2	4.4	4.4	4.4	6.6	4.4	NaN	NaN	NaN	NaN	19.2611	20.7995	19.881	19.3692	20.1845	19.773	19.6928	19.9046	20.0964	19.6535
	0.184355	0.0917885	sp|P52292|IMA1_HUMAN	sp|P52292|IMA1_HUMAN				6	6	6	16.6	16.6	16.6	57.861	0	38.945	6314500	67119	168600	32	6	6	6	10	14.2	14.2	16.6	16.6	6.6	6.6	10.8	13.2	16.6	NaN	NaN	NaN	NaN	18.4733	19.1721	18.9011	19.0516	19.0211	18.9547	18.6732	18.3321	19.2635	18.9368
	0.954017	0.570546	sp|P52597|HNRPF_HUMAN	sp|P52597|HNRPF_HUMAN				12	9	9	41.2	38.8	38.8	45.671	0	182.4	23934000	184920	527600	59	12	9	9	28.4	40	40	36.1	40	17.6	15.2	18.8	20.7	20.7	NaN	NaN	NaN	NaN	19.913	20.5172	20.8242	21.0577	20.8679	19.6677	19.7353	19.6255	20.8548	20.444
	1.40962	-0.436686	sp|P52747|ZN143_HUMAN	sp|P52747|ZN143_HUMAN				3	3	3	9.6	9.6	9.6	68.895	0	9.4056	3062500	108250	266780	17	3	3	3	9.6	5.8	8.3	9.6	9.6	9.6	9.6	9.6	9.6	9.6	NaN	NaN	NaN	NaN	18.2747	17.9767	17.3808	17.8132	18.0196	18.6109	18.1713	18.3137	18.4756	18.0769
	0.291009	-0.302425	sp|P52815|RM12_HUMAN	sp|P52815|RM12_HUMAN				6	6	6	38.4	38.4	38.4	21.348	0	53.917	6773700	149030	856260	26	6	6	6	18.2	18.2	18.2	35.4	29.3	38.4	12.1	38.4	38.4	29.3	NaN	NaN	NaN	NaN	18.4353	17.933	19.86	19.2647	18.7886	18.6447	19.2803	19.7775	19.7466	18.3446
+	1.96273	0.883064	sp|P54727|RD23B_HUMAN	sp|P54727|RD23B_HUMAN				12	12	12	47.9	47.9	47.9	43.171	0	117.05	51068000	465260	1781900	98	12	12	12	26.9	35.5	46.9	46.9	45	22.7	19.8	22.7	22.7	22.7	NaN	NaN	NaN	NaN	21.4147	22.0247	22.3889	22.6565	21.9326	20.7789	21.0141	21.1162	21.3462	21.7465
	0.399789	0.350322	sp|P54819|KAD2_HUMAN	sp|P54819|KAD2_HUMAN				17	17	17	76.6	76.6	76.6	26.477	0	174.42	56668000	969160	4677100	128	17	17	17	48.1	51.5	61.5	66.1	61.5	41.8	64.9	76.2	63.6	67.8	NaN	NaN	NaN	NaN	21.1731	21.4573	22.8356	22.7561	21.8745	21.0422	21.7362	22.0638	22.1079	21.3948
	0.925867	0.381908	sp|P55010|IF5_HUMAN	sp|P55010|IF5_HUMAN				13	13	13	33.2	33.2	33.2	49.222	0	126.14	46510000	733580	2226300	129	13	13	13	19.7	32	27.4	32	33.2	22.7	21.1	22.7	27.4	23.2	NaN	NaN	NaN	NaN	21.516	22.1041	21.8738	22.3376	21.7937	21.5007	21.067	21.3105	21.9368	21.9006
+	1.6718	0.872585	sp|P55036|PSMD4_HUMAN;sp|A2A3N6|PIPSL_HUMAN	sp|P55036|PSMD4_HUMAN				14	14	14	40.6	40.6	40.6	40.736	0	204.17	50745000	358610	1420500	93	NaN	NaN	NaN	40.1	40.1	35.8	40.1	40.1	27.3	15.4	28.1	36.3	40.6	NaN	NaN	NaN	NaN	22.4083	22.3794	21.9653	22.2665	22.1005	21.3753	20.5439	20.9095	21.7128	22.2155
	0.640474	-0.339734	sp|P55081|MFAP1_HUMAN	sp|P55081|MFAP1_HUMAN				7	7	7	21.6	21.6	21.6	51.958	0	38.319	22352000	212030	1228300	47	7	7	7	19.6	15.5	15.5	15.5	15.5	13.4	12.3	13.4	17.3	15.5	NaN	NaN	NaN	NaN	20.6774	20.9356	19.9883	20.5164	20.6371	20.5855	20.3258	20.9026	21.1081	21.5316
	0.621468	0.425853	sp|P55209|NP1L1_HUMAN	sp|P55209|NP1L1_HUMAN				14	14	12	39.1	39.1	36.6	45.374	0	105.59	53181000	555890	6430800	119	14	14	12	17.6	39.1	38.6	39.1	39.1	19.9	23.5	30.7	30.7	15.3	NaN	NaN	NaN	NaN	21.9877	22.2305	21.9979	22.2361	21.1863	21.2793	20.8976	22.4892	21.2048	21.6385
	0.179834	-0.142303	sp|P60174|TPIS_HUMAN	sp|P60174|TPIS_HUMAN				17	17	17	73.4	73.4	73.4	30.791	0	323.31	189900000	4117500	12825000	243	17	17	17	64.3	60.8	60.8	60.8	60.8	55.2	60.5	64.3	59.4	65	NaN	NaN	NaN	NaN	22.9532	23.2076	24.3631	24.1761	23.512	23.4114	23.6823	24.0608	24.2176	23.5513
	0.5168	-0.562906	sp|P60660|MYL6_HUMAN;sp|P14649|MYL6B_HUMAN	sp|P60660|MYL6_HUMAN				4	4	4	32.5	32.5	32.5	16.93	0	12.563	5079300	186800	543690	24	NaN	NaN	NaN	13.9	24.5	32.5	24.5	19.2	19.2	24.5	24.5	19.2	19.2	NaN	NaN	NaN	NaN	17.5438	17.4767	19.6121	18.7485	17.1534	18.9362	18.7328	19.1523	18.6642	17.8636
	0.475697	-0.178134	sp|P60866|RS20_HUMAN	sp|P60866|RS20_HUMAN				3	3	3	25.2	25.2	25.2	13.373	0	8.1782	6726400	371830	807860	22	3	3	3	19.3	19.3	19.3	19.3	19.3	25.2	25.2	25.2	25.2	25.2	NaN	NaN	NaN	NaN	19.4659	19.3118	19.9441	19.2657	19.0407	19.5625	19.477	19.5825	19.8997	19.3972
	0.0119633	0.010355	sp|P61604|CH10_HUMAN	sp|P61604|CH10_HUMAN				10	10	10	70.6	70.6	70.6	10.932	0	69.113	55745000	2548400	5749800	65	10	10	10	43.1	43.1	51	43.1	43.1	59.8	56.9	62.7	59.8	53.9	NaN	NaN	NaN	NaN	22.1234	21.4079	22.7816	22.4762	22.3701	21.8314	22.7014	22.4367	22.3771	21.7609
+	2.00469	0.829357	sp|P61978|HNRPK_HUMAN	sp|P61978|HNRPK_HUMAN				23	23	23	52.3	52.3	52.3	50.976	0	323.31	210280000	2932900	8601100	270	23	23	23	39.3	50.8	46.7	50.8	51.4	43.6	37.8	43	45.1	47.7	NaN	NaN	NaN	NaN	23.8657	24.4333	24.3659	24.3709	24.5321	23.2659	23.0273	23.1154	23.9348	24.0778
	0.170467	0.100077	sp|P62805|H4_HUMAN	sp|P62805|H4_HUMAN				9	9	9	45.6	45.6	45.6	11.367	0	71.043	53780000	1293400	4846800	83	9	9	9	31.1	31.1	31.1	31.1	31.1	44.7	44.7	44.7	45.6	45.6	NaN	NaN	NaN	NaN	22.2695	22.2637	22.554	21.8984	21.7942	22.4019	21.5661	21.7233	22.514	22.0741
	0.0076667	-0.00769844	sp|P62851|RS25_HUMAN	sp|P62851|RS25_HUMAN				7	7	7	34.4	34.4	34.4	13.742	0	53.382	59047000	2466100	5341900	65	7	7	7	24	25.6	25.6	25.6	25.6	30.4	34.4	30.4	34.4	25.6	NaN	NaN	NaN	NaN	22.5566	21.7716	22.664	22.5506	21.8688	22.1232	22.8973	22.6289	22.5229	21.2778
	1.59405	-0.717153	sp|P62937|PPIA_HUMAN;sp|Q9Y536|PAL4A_HUMAN;sp|P0DN26|PAL4F_HUMAN;sp|F5H284|PAL4D_HUMAN;sp|A0A0B4J2A2|PAL4C_HUMAN;sp|A0A075B767|PAL4H_HUMAN;sp|A0A075B759|PAL4E_HUMAN	sp|P62937|PPIA_HUMAN				13	13	13	75.2	75.2	75.2	18.012	0	189.31	137490000	3659400	10993000	178	NaN	NaN	NaN	63.6	67.3	66.7	67.3	67.3	74.5	75.2	75.2	74.5	75.2	NaN	NaN	NaN	NaN	22.4051	22.3278	23.5691	23.2698	22.8614	23.3097	23.5909	23.6863	23.9333	23.4987
	0.836831	-0.612526	sp|P62942|FKB1A_HUMAN	sp|P62942|FKB1A_HUMAN				5	5	5	50	50	50	11.951	0	41.361	9888700	605020	1480600	39	5	5	5	25	25	25	25	41.7	46.3	33.3	33.3	50	29.6	NaN	NaN	NaN	NaN	19.2848	18.3628	20.1974	19.6047	19.2585	19.5678	20.3674	20.4557	20.1407	19.2392
	0.918046	0.58247	sp|P63104|1433Z_HUMAN;sp|Q04917|1433F_HUMAN;sp|P61981|1433G_HUMAN;sp|P31947|1433S_HUMAN	sp|P63104|1433Z_HUMAN				10	10	8	46.9	46.9	42.9	27.745	0	297.42	16743000	220840	990260	56	NaN	NaN	NaN	22	40.4	40.4	40.4	40.4	27.8	21.2	21.2	35.1	27.8	NaN	NaN	NaN	NaN	19.5616	20.1352	21.3839	20.7958	20.0614	19.5351	19.6521	20.1117	20.0095	19.7173
	0.999261	-0.678369	sp|P63220|RS21_HUMAN	sp|P63220|RS21_HUMAN				6	6	6	68.7	68.7	68.7	9.1113	0	24.19	9029400	484290	1349900	40	6	6	6	62.7	62.7	62.7	62.7	62.7	57.8	68.7	68.7	68.7	68.7	NaN	NaN	NaN	NaN	19.1285	18.4294	20.0423	19.0538	19.2922	19.7721	20.4194	20.2706	19.929	18.9471
	0.664523	0.434504	sp|P63241|IF5A1_HUMAN;sp|Q6IS14|IF5AL_HUMAN;sp|Q9GZV4|IF5A2_HUMAN	sp|P63241|IF5A1_HUMAN;sp|Q6IS14|IF5AL_HUMAN				12	12	12	63	63	63	16.832	0	181.33	51495000	1465000	3279100	72	NaN	NaN	NaN	63	63	62.3	62.3	63	59.7	59.7	59.7	59.7	44.8	NaN	NaN	NaN	NaN	21.3354	21.4952	22.6524	22.5098	22.062	21.1639	21.7046	21.5889	22.2066	21.2183
	0.478489	0.487165	sp|P63261|ACTG_HUMAN	sp|P63261|ACTG_HUMAN				18	9	1	66.9	44	4.5	41.792	0	208.26	45151000	391030	426210	117	18	9	1	41.6	55.5	48	52.5	55.5	43.7	29.3	41.1	53.3	46.9	NaN	NaN	NaN	NaN	20.8823	22.5441	22.0261	20.7462	21.8031	21.0487	20.5574	20.2687	21.8473	21.844
	0.817569	0.449292	sp|P67809|YBOX1_HUMAN;sp|Q9Y2T7|YBOX2_HUMAN	sp|P67809|YBOX1_HUMAN				14	8	8	53.4	46	46	35.924	0	136.44	159260000	2186600	6174400	177	NaN	NaN	NaN	53.4	42.9	42.9	45.1	42.9	42.9	42.9	42.9	42.9	36.7	NaN	NaN	NaN	NaN	24.0118	23.405	22.8159	23.0657	23.322	22.5789	22.4457	22.6829	23.532	23.1343
	0.283831	-0.648457	sp|P68032|ACTC_HUMAN;sp|P62736|ACTA_HUMAN;sp|P63267|ACTH_HUMAN;sp|P68133|ACTS_HUMAN	sp|P68032|ACTC_HUMAN;sp|P62736|ACTA_HUMAN;sp|P63267|ACTH_HUMAN;sp|P68133|ACTS_HUMAN				19	19	10	66.3	66.3	43.5	42.019	0	88.586	41456000	10649000	654690	93	NaN	NaN	NaN	19.4	19.4	19.4	16.4	19.4	17	59.2	14.3	17	27.6	NaN	NaN	NaN	NaN	20.0216	21.8198	21.4146	20.1363	20.9704	20.3475	24.8398	19.6026	21.5297	21.2853
	1.02669	1.349	sp|P68363|TBA1B_HUMAN;sp|P68366|TBA4A_HUMAN;sp|Q9H853|TBA4B_HUMAN;sp|A6NHL2|TBAL3_HUMAN	sp|P68363|TBA1B_HUMAN;sp|P68366|TBA4A_HUMAN				16	16	1	55	55	2.9	50.151	0	323.31	61173000	255030	372140	134	NaN	NaN	NaN	30.2	55	53.4	40.8	53.4	24.2	17.5	11.3	34.4	31.9	NaN	NaN	NaN	NaN	21.2221	23.4626	22.5239	20.9146	22.5074	20.6521	19.8768	19.3821	22.06	21.9147
	0.6841	0.474991	sp|P68371|TBB4B_HUMAN	sp|P68371|TBB4B_HUMAN				26	26	2	66.5	66.5	3.6	49.83	0	323.31	163980000	1198400	5620800	304	26	26	2	49.9	62.9	58.2	62.9	64.9	55.5	49.4	57.8	61.6	56.4	NaN	NaN	NaN	NaN	23.0061	24.0613	23.5306	23.3307	23.2966	22.7408	22.0639	22.8037	23.7427	23.4992
	1.0059	-0.456032	sp|P78559|MAP1A_HUMAN	sp|P78559|MAP1A_HUMAN				13	12	12	9.7	9.3	9.3	305.48	0	30.507	10148000	491760	1198700	36	13	12	12	4.7	8.7	5.8	8.8	8.8	4.7	6.1	7.6	4.3	1.8	NaN	NaN	NaN	NaN	19.6513	19.3137	19.4468	19.1974	19.9845	19.9117	20.476	20.3744	19.6986	19.4132
+	3.1531	1.40449	sp|P80303|NUCB2_HUMAN	sp|P80303|NUCB2_HUMAN				13	13	13	36.7	36.7	36.7	50.222	0	46.72	26417000	144590	1178400	66	13	13	13	26.2	31.9	26.2	26.2	27.9	32.6	13.3	31.9	23.3	17.4	NaN	NaN	NaN	NaN	21.299	21.3422	21.3598	21.6539	21.1423	19.7131	19.3075	20.2924	20.7345	19.7273
+	1.55193	0.96922	sp|P80723|BASP1_HUMAN	sp|P80723|BASP1_HUMAN				6	6	6	51.1	51.1	51.1	22.693	0	30.84	17048000	257690	303780	35	6	6	6	41.9	35.7	35.7	35.7	35.7	51.1	35.7	23.3	35.7	35.7	NaN	NaN	NaN	NaN	21.1603	20.6798	20.5216	20.9765	20.6751	20.8344	19.1897	18.9525	19.9865	20.2042
	0.0317402	0.0243332	sp|P82094|TMF1_HUMAN	sp|P82094|TMF1_HUMAN				27	27	27	33.9	33.9	33.9	122.84	0	142.59	26638000	756180	3009300	88	27	27	27	15.4	27.7	19.1	26.1	23.1	20.2	19.4	26.8	7.2	19.1	NaN	NaN	NaN	NaN	21.3684	21.0728	20.8758	20.8853	21.1992	21.4761	21.301	21.0579	20.0957	21.3492
+	4.04721	1.89551	sp|P82970|HMGN5_HUMAN	sp|P82970|HMGN5_HUMAN				12	12	12	37.6	37.6	37.6	31.524	0	323.31	194690000	2332600	5047100	219	12	12	12	37.2	37.2	37.2	37.2	37.2	37.6	27	28.7	28.7	27	NaN	NaN	NaN	NaN	24.5808	23.8707	23.8347	23.9682	23.5477	22.6688	22.3826	21.5909	21.8896	21.7926
	0.356343	0.249358	sp|P82979|SARNP_HUMAN	sp|P82979|SARNP_HUMAN				10	10	10	41	41	41	23.671	0	274.38	20513000	570300	1270400	54	10	10	10	28.1	34.8	39	39	32.4	29	34.3	29.5	29.5	9.5	NaN	NaN	NaN	NaN	20.6449	19.8567	21.3327	21.1087	20.4035	20.2054	20.6828	20.7278	20.5937	19.8901
	0.297061	-0.15914	sp|P84090|ERH_HUMAN	sp|P84090|ERH_HUMAN				5	5	5	48.1	48.1	48.1	12.259	0	132.34	20595000	766580	2866500	41	5	5	5	46.2	41.3	46.2	41.3	46.2	31.7	31.7	48.1	48.1	46.2	NaN	NaN	NaN	NaN	20.7287	20.4854	21.4778	21.4464	20.6745	21.2968	20.8122	21.039	21.3199	21.1407
+	2.02287	-0.561084	sp|P84103|SRSF3_HUMAN	sp|P84103|SRSF3_HUMAN				5	4	4	31.7	31.7	31.7	19.329	0	42.847	80713000	2125200	9287500	81	5	4	4	28.7	28.7	28.7	28.7	28.7	28.7	28.7	31.7	28.7	31.7	NaN	NaN	NaN	NaN	22.4951	22.4476	22.7069	22.5163	22.3045	23.0116	23.2795	23.2479	23.2587	22.4782
	1.79181	-0.338031	sp|P98175|RBM10_HUMAN	sp|P98175|RBM10_HUMAN				21	21	21	32	32	32	103.53	0	119.73	49093000	1197700	4966100	118	21	21	21	18.1	30.4	22.9	29.7	30.5	20.2	23.9	24.8	17.3	20.6	NaN	NaN	NaN	NaN	21.7492	21.7713	21.5171	21.7058	21.8453	22.0795	21.687	22.0861	22.2004	22.2259
	0.34306	0.229971	sp|Q00059|TFAM_HUMAN	sp|Q00059|TFAM_HUMAN				8	8	8	37.8	37.8	37.8	29.096	0	38.904	8978200	274700	862470	26	8	8	8	15	21.1	21.1	21.1	21.1	25.6	24	26.8	26.8	15.9	NaN	NaN	NaN	NaN	19.2227	18.9756	20.1163	19.9959	19.676	19.0233	19.8349	19.607	19.5635	18.8079
	0.293075	0.211743	sp|Q00688|FKBP3_HUMAN	sp|Q00688|FKBP3_HUMAN				15	15	15	58.9	58.9	58.9	25.177	0	107.94	70021000	1587100	8048100	115	15	15	15	35.7	46.9	53.1	53.1	54.5	49.1	55.8	58.9	55.4	50	NaN	NaN	NaN	NaN	22.1362	21.9072	23.1075	23.1663	22.5262	21.8536	22.2421	22.7775	22.7225	22.189
	0.414658	0.823211	sp|Q00839|HNRPU_HUMAN	sp|Q00839|HNRPU_HUMAN				21	21	21	32.2	32.2	32.2	90.583	0	323.31	69386000	143370	1096500	137	21	21	21	16.7	32	26.3	17.5	32	19.9	8.4	14.9	22.4	22.3	NaN	NaN	NaN	NaN	21.9769	23.4499	22.3065	20.0632	22.8371	21.8876	19.0179	20.4714	22.6315	22.509
	0.628734	0.481792	sp|Q01105|SET_HUMAN;sp|P0DME0|SETLP_HUMAN	sp|Q01105|SET_HUMAN;sp|P0DME0|SETLP_HUMAN				12	12	12	41.7	41.7	41.7	33.488	0	192.62	58901000	649120	3720100	91	NaN	NaN	NaN	27.9	30.7	29.3	36.2	17.9	10.7	14.1	15.5	14.8	15.5	NaN	NaN	NaN	NaN	23.1712	22.2835	22.2899	22.1943	21.067	21.4975	21.2138	22.2031	21.7876	21.895
+	2.6609	0.927108	sp|Q01130|SRSF2_HUMAN;sp|Q9BRL6|SRSF8_HUMAN	sp|Q01130|SRSF2_HUMAN				6	6	6	25.3	25.3	25.3	25.476	0	88.644	102360000	2523300	8688900	160	NaN	NaN	NaN	21.7	21.7	21.7	21.7	21.7	24	24	25.3	25.3	24	NaN	NaN	NaN	NaN	23.3035	22.9394	22.5212	23.2991	22.686	21.6452	21.7958	22.066	22.2031	22.4037
+	3.71262	0.792342	sp|Q01844|EWS_HUMAN	sp|Q01844|EWS_HUMAN				8	8	8	14	14	14	68.477	0	202.56	244740000	5609900	13518000	171	8	8	8	13.7	13.7	13.7	14	13.7	14	14	14	14	14	NaN	NaN	NaN	NaN	24.5502	24.1227	23.9856	24.46	24.4375	23.6693	23.499	23.3987	23.4005	23.6268
	1.65078	0.56049	sp|Q02952|AKA12_HUMAN	sp|Q02952|AKA12_HUMAN				76	76	76	60.5	60.5	60.5	191.48	0	323.31	435550000	10263000	28949000	721	76	76	76	50.7	54.2	54.3	55.6	58.2	40.1	44.4	42.5	33.3	33.2	NaN	NaN	NaN	NaN	25.2912	24.8273	25.2232	25.1185	25.3391	24.7323	24.92	24.9267	23.9974	24.4205
	0.131814	-0.0799931	sp|Q03252|LMNB2_HUMAN	sp|Q03252|LMNB2_HUMAN				9	8	8	22.6	20.5	20.5	69.948	0	19.985	6509000	140560	202490	24	9	8	8	7.4	13.5	9.7	17.9	11.9	8.2	13.9	9.8	10	5.3	NaN	NaN	NaN	NaN	19.1039	19.2181	18.8088	18.6346	19.1444	19.4777	18.6923	18.463	19.3366	19.3402
	1.73231	-0.504667	sp|Q04637|IF4G1_HUMAN	sp|Q04637|IF4G1_HUMAN				20	20	18	19.3	19.3	18	175.49	0	69.857	44458000	1487700	3166100	113	20	20	18	12	17.1	14.3	14.5	18	10.9	9.3	11.3	7.6	8.1	NaN	NaN	NaN	NaN	21.6842	21.7325	21.3601	21.2457	21.7466	22.4021	22.3298	21.7245	21.805	22.0311
	0.427433	0.292638	sp|Q04760|LGUL_HUMAN	sp|Q04760|LGUL_HUMAN				5	5	5	37.5	37.5	37.5	20.777	0	17.764	6429200	129160	538250	20	5	5	5	17.9	28.3	37.5	37.5	25	17.9	28.8	28.8	28.8	14.1	NaN	NaN	NaN	NaN	18.3124	18.3643	19.6993	19.4933	18.8684	18.3291	18.4677	18.8284	19.0347	18.6146
	0.0852491	0.0390118	sp|Q05519|SRS11_HUMAN	sp|Q05519|SRS11_HUMAN				8	8	8	19.2	19.2	19.2	53.542	0	65.053	126250000	3091300	8451600	164	8	8	8	18.2	18.2	15.3	18.2	18.2	19.2	16.3	19.2	19.2	19.2	NaN	NaN	NaN	NaN	23.8026	23.4486	23.262	23.4087	23.241	23.7405	23.1458	23.1292	23.6917	23.2607
+	5.60837	0.948135	sp|Q05682|CALD1_HUMAN	sp|Q05682|CALD1_HUMAN				14	14	14	25.5	25.5	25.5	93.23	0	187.77	59621000	1427400	3996800	86	14	14	14	20.6	20.6	18.4	14.8	16.6	16.9	13.6	15.8	13.5	15	NaN	NaN	NaN	NaN	22.721	22.5117	22.7842	22.6694	22.7078	21.8395	21.5338	21.8822	21.7771	21.621
	0.375429	0.452285	sp|Q07021|C1QBP_HUMAN	sp|Q07021|C1QBP_HUMAN				7	7	7	33.7	33.7	33.7	31.362	0	193.39	36367000	438430	2070300	78	7	7	7	31.6	31.6	33.7	33.7	33.7	24.1	29.1	33.7	28.7	22	NaN	NaN	NaN	NaN	20.0178	20.494	22.525	21.992	20.5623	20.5575	20.5317	21.3201	20.9602	19.9603
	0.286605	0.121334	sp|Q07065|CKAP4_HUMAN	sp|Q07065|CKAP4_HUMAN				49	49	49	75.7	75.7	75.7	66.022	0	323.31	554880000	11415000	38583000	655	49	49	49	55.8	59	59.8	63.1	59.6	75.7	64	70.4	75.7	67.9	NaN	NaN	NaN	NaN	26.0223	25.526	25.2875	25.4757	25.4943	25.6283	25.0131	25.2692	25.7137	25.5747
+	5.45574	2.49732	sp|Q07666|KHDR1_HUMAN;sp|Q5VWX1|KHDR2_HUMAN	sp|Q07666|KHDR1_HUMAN				7	7	7	24.2	24.2	24.2	48.227	0	127.71	34103000	279950	789930	39	NaN	NaN	NaN	19.9	21.9	21.9	21.9	21.9	15.3	17.6	21.9	8.6	23.3	NaN	NaN	NaN	NaN	21.349	21.5695	22.0447	22.1775	21.8141	19.1819	18.8156	19.574	19.166	19.7307
+	3.21789	0.711623	sp|Q07866|KLC1_HUMAN;sp|Q9H0B6|KLC2_HUMAN;sp|Q6P597|KLC3_HUMAN	sp|Q07866|KLC1_HUMAN				21	21	17	34.6	34.6	31.4	65.309	0	86.738	34937000	294090	1383300	107	NaN	NaN	NaN	23.2	33.5	33.3	33.5	31.9	26.7	16.4	26.4	27.2	28.6	NaN	NaN	NaN	NaN	21.6641	21.5991	21.5578	21.8782	21.4449	20.9437	20.5245	20.8876	21.1547	21.0755
	0.00296403	0.00154686	sp|Q07955|SRSF1_HUMAN	sp|Q07955|SRSF1_HUMAN				16	16	15	51.6	51.6	48.8	27.744	0	99.467	103810000	2242800	6054600	234	16	16	15	41.5	41.5	41.5	41.5	41.5	47.6	51.2	51.2	51.2	51.2	NaN	NaN	NaN	NaN	22.943	22.5048	23.1596	23.1806	22.7434	22.464	23.0651	23.0475	23.1157	22.8313
+	2.71898	-0.989677	sp|Q08170|SRSF4_HUMAN	sp|Q08170|SRSF4_HUMAN				13	13	10	17	17	14.4	56.678	0	89.03	90064000	1781200	5759200	160	13	13	10	15	15	14.8	15	16.2	17	14.8	17	17	16	NaN	NaN	NaN	NaN	22.3265	22.3711	21.5774	22.075	22.3842	23.4702	22.6595	23.0128	23.4868	23.0535
	0.956291	-0.268705	sp|Q08378|GOGA3_HUMAN	sp|Q08378|GOGA3_HUMAN				44	44	44	38.7	38.7	38.7	167.35	0	323.31	76091000	2763600	8829400	238	44	44	44	28.3	31.8	30	33.6	28	22	27.1	30.3	25.2	20.7	NaN	NaN	NaN	NaN	22.7736	22.3773	22.3565	22.552	22.6439	22.8059	22.9839	23.1543	22.4091	22.6936
+	2.51103	-0.525464	sp|Q08379|GOGA2_HUMAN	sp|Q08379|GOGA2_HUMAN				24	24	24	34.8	34.8	34.8	113.08	0	323.31	57703000	1937700	6693100	193	24	24	24	25	31.3	27.2	28	29.3	25.2	25.2	33.6	25.4	31.5	NaN	NaN	NaN	NaN	21.9765	22.085	21.7158	22.0911	22.0281	22.7277	22.5466	22.7263	22.2931	22.2302
	0.556334	0.38359	sp|Q09028|RBBP4_HUMAN	sp|Q09028|RBBP4_HUMAN				8	8	5	38.1	38.1	34.1	47.655	0	41.309	13069000	47589	565420	36	8	8	5	13.6	31.3	31.3	22.6	13.6	13.6	4	13.6	13.6	17.2	NaN	NaN	NaN	NaN	19.5953	20.2467	20.3955	20.266	19.7733	19.7674	18.7691	19.4147	20.54	19.8676
	0.914934	1.13809	sp|Q09666|AHNK_HUMAN	sp|Q09666|AHNK_HUMAN				135	135	135	46.2	46.2	46.2	629.09	0	323.31	222230000	10478000	9268200	523	135	135	135	37.2	33.8	39.2	38	40.7	22.6	34.9	26.8	7.9	20	NaN	NaN	NaN	NaN	24.5302	23.8138	24.7294	23.8028	24.5835	23.2465	24.7245	23.5658	20.8828	23.3498
	2.01856	0.413735	sp|Q12874|SF3A3_HUMAN	sp|Q12874|SF3A3_HUMAN				9	9	9	22.6	22.6	22.6	58.848	0	97.073	20127000	319570	976890	55	9	9	9	18.8	22.6	22.6	22.6	15.2	17.2	13.4	11.6	13.4	15.2	NaN	NaN	NaN	NaN	20.4757	20.7711	20.7554	21.0524	20.742	20.3884	20.076	20.2685	20.4449	20.5501
	1.17334	0.212942	sp|Q12888|TP53B_HUMAN	sp|Q12888|TP53B_HUMAN				9	9	9	9.5	9.5	9.5	213.57	0	37.539	10913000	295050	434970	34	9	9	9	6.8	7.2	6.8	4.7	9	7	6.2	2.5	2.7	3.4	NaN	NaN	NaN	NaN	19.9472	20.0178	19.6023	19.7224	20.0061	19.6046	19.6029	19.6637	19.5113	19.8486
	0.404818	0.288739	sp|Q12904|AIMP1_HUMAN	sp|Q12904|AIMP1_HUMAN				10	10	10	59.6	59.6	59.6	34.352	0	55.739	24138000	405920	1505000	53	10	10	10	43.6	47.4	53.2	53.2	59.6	33.7	21.8	27.9	24	27.9	NaN	NaN	NaN	NaN	19.8953	20.2931	21.1088	21.0628	20.7372	20.3614	20.057	20.477	21.0384	19.7198
	0.869955	1.09429	sp|Q12906|ILF3_HUMAN	sp|Q12906|ILF3_HUMAN				15	15	13	21.6	21.6	18.5	95.337	0	140.79	17784000	81742	224490	68	15	15	13	16.3	17.7	16.2	16.3	21.4	11.7	6.7	5.7	10.5	14.4	NaN	NaN	NaN	NaN	20.5214	21.4804	20.0634	19.2685	21.1332	19.8775	17.7908	18.5839	20.7033	20.0401
	0.451309	-0.145596	sp|Q13111|CAF1A_HUMAN	sp|Q13111|CAF1A_HUMAN				20	20	20	29.2	29.2	29.2	106.91	0	107.14	25942000	601180	2280200	110	20	20	20	21.8	22.4	22.8	26.5	25.3	22.2	21.8	22.4	18.1	25.6	NaN	NaN	NaN	NaN	21.0429	21.0663	20.9433	21.0328	20.9046	21.4952	20.8731	21.249	20.74	21.3606
	0.912437	-0.269243	sp|Q13123|RED_HUMAN	sp|Q13123|RED_HUMAN				17	17	17	37.7	37.7	37.7	65.601	0	168.91	59083000	1394900	4882400	152	17	17	17	31.8	34.6	34.6	34.6	34.6	27.3	22.1	29.4	27.3	27.3	NaN	NaN	NaN	NaN	21.8139	21.9227	21.6923	22.2026	22.3188	22.4881	22.0625	22.2633	22.4827	21.9999
	0.161452	-0.201118	sp|Q13185|CBX3_HUMAN	sp|Q13185|CBX3_HUMAN				6	6	4	48.6	48.6	42.1	20.811	0	77.658	8497200	225800	643290	35	6	6	4	14.2	23	45.4	29.5	29.5	23	26.2	26.2	26.2	15.3	NaN	NaN	NaN	NaN	17.5381	18.2281	19.9277	19.9265	18.9614	18.7518	19.4064	19.3447	19.1254	18.959
	0.381365	0.322432	sp|Q13242|SRSF9_HUMAN	sp|Q13242|SRSF9_HUMAN				9	8	8	40.7	37.6	37.6	25.542	0	24.092	11704000	110530	748330	29	9	8	8	28.1	29	40.7	34.4	33.5	23.5	14	23.5	19	19	NaN	NaN	NaN	NaN	18.9048	19.2303	20.6334	20.0351	19.6878	19.5422	18.8503	20.1417	19.0988	19.2462
	0.507031	-0.257069	sp|Q13243|SRSF5_HUMAN	sp|Q13243|SRSF5_HUMAN				11	10	10	32.4	32.4	32.4	31.263	0	33.827	21185000	247990	1415200	65	11	10	10	25	29	29	29	28.7	32	21.3	32	32	32	NaN	NaN	NaN	NaN	21.1008	20.2769	20.3653	20.6524	20.2793	20.7003	20.3234	20.6489	21.4085	20.8788
	0.0440621	0.0459042	sp|Q13247|SRSF6_HUMAN	sp|Q13247|SRSF6_HUMAN				8	5	5	21.2	17.4	17.4	39.586	0	16.663	18431000	199620	677290	41	8	5	5	14.5	18	18	18	18	14.2	7.3	8.4	8.4	7.3	NaN	NaN	NaN	NaN	21.2219	20.4287	19.959	20.1653	20.1778	20.5246	19.5786	19.7307	20.9712	20.9181
	0.0272394	-0.0207314	sp|Q13263|TIF1B_HUMAN	sp|Q13263|TIF1B_HUMAN				19	19	19	34.9	34.9	34.9	88.549	0	122.98	29832000	349220	1314800	112	19	19	19	18.8	34.3	24.3	29.6	33.2	17.4	15.1	18.3	19.4	20.7	NaN	NaN	NaN	NaN	20.8946	21.7611	20.8829	20.4437	21.1389	21.1905	20.5635	20.8385	21.2289	21.4035
	1.37516	0.350735	sp|Q13283|G3BP1_HUMAN	sp|Q13283|G3BP1_HUMAN				24	24	22	52.8	52.8	50	52.164	0	282.84	183850000	3641100	10966000	337	24	24	22	48.5	48.7	47.6	48.5	48.5	44.6	50.6	46.8	52.6	51.1	NaN	NaN	NaN	NaN	23.996	23.9652	23.8144	23.9562	23.844	23.5964	23.0727	23.5287	23.9324	23.692
+	2.1844	-0.505064	sp|Q13427|PPIG_HUMAN	sp|Q13427|PPIG_HUMAN				13	13	13	20.3	20.3	20.3	88.616	0	189.69	41854000	1453900	3071100	108	13	13	13	13	13.1	13.1	17.8	15.9	18.4	11.7	13.5	18.4	13.5	NaN	NaN	NaN	NaN	21.5949	21.4876	21.4314	21.7353	21.7063	22.4391	22.0252	21.6764	22.1256	22.2145
	0.729872	-0.441358	sp|Q13428|TCOF_HUMAN	sp|Q13428|TCOF_HUMAN				42	42	42	33.5	33.5	33.5	152.1	0	323.31	747940000	33448000	86608000	769	42	42	42	23.9	27.6	29.4	27.3	29.4	27.2	26.9	31	25.4	28.7	NaN	NaN	NaN	NaN	26.186	25.3657	25.5457	25.444	25.7401	26.5455	26.5307	26.303	25.0993	26.0099
	0.377137	-0.105634	sp|Q13435|SF3B2_HUMAN	sp|Q13435|SF3B2_HUMAN				64	64	64	63.5	63.5	63.5	100.23	0	323.31	1191700000	35214000	101230000	1114	64	64	64	52.3	51.1	50.4	53.7	55.2	55.5	60.6	60.9	59.4	60	NaN	NaN	NaN	NaN	26.6248	26.3673	26.0228	26.2759	26.4261	26.6391	26.2928	26.4698	26.2605	26.5829
+	1.93509	0.997314	sp|Q13442|HAP28_HUMAN	sp|Q13442|HAP28_HUMAN				7	7	7	29.3	29.3	29.3	20.63	0	48.902	16574000	624640	995180	22	7	7	7	22.1	22.1	22.1	22.1	22.1	19.9	29.3	29.3	19.3	28.2	NaN	NaN	NaN	NaN	21.5961	20.3906	21.2439	20.6708	19.9668	19.6632	19.9419	19.5084	20.0186	19.7495
+	1.99683	-0.982522	sp|Q13526|PIN1_HUMAN;sp|O15428|PINL_HUMAN	sp|Q13526|PIN1_HUMAN				8	8	8	68.1	68.1	68.1	18.243	0	22.179	9952400	606090	1554500	42	NaN	NaN	NaN	34.4	43.6	43.6	30.1	58.9	52.8	52.8	68.1	51.5	30.1	NaN	NaN	NaN	NaN	18.8041	18.8424	19.6049	19.5769	18.9098	19.7155	20.5919	20.4781	20.4197	19.4455
+	2.21867	0.716121	sp|Q13561|DCTN2_HUMAN	sp|Q13561|DCTN2_HUMAN				19	19	19	64.1	64.1	64.1	44.23	0	323.31	71662000	942160	3149000	175	19	19	19	38.2	56.1	49.1	56.1	54.4	41.4	38.2	41.4	51.4	43.6	NaN	NaN	NaN	NaN	22.5551	22.6792	22.6164	23.0593	22.3368	21.7274	21.563	21.8643	22.4564	22.055
	0.119986	-0.0335205	sp|Q13573|SNW1_HUMAN	sp|Q13573|SNW1_HUMAN				19	19	19	42.5	42.5	42.5	61.494	0	128.29	80163000	2302100	5433100	188	19	19	19	42.2	41.8	42.5	41.8	42.5	42.5	42.2	42.5	35.4	32.8	NaN	NaN	NaN	NaN	22.3931	22.2772	22.5327	22.6982	22.7067	22.687	22.5689	22.477	22.6862	22.3564
	0.894523	-0.263195	sp|Q13596|SNX1_HUMAN	sp|Q13596|SNX1_HUMAN				9	9	8	21.8	21.8	19.9	59.069	0	62.471	11768000	161280	482000	34	9	9	8	16.9	17.4	21.8	19.9	21.8	9.8	7.9	9.8	12.5	10.5	NaN	NaN	NaN	NaN	19.7592	19.6112	19.4054	19.628	19.6459	19.917	19.6245	19.4689	20.1566	20.1987
	0.155989	0.184735	sp|Q13740|CD166_HUMAN	sp|Q13740|CD166_HUMAN				15	15	15	40	40	40	65.102	0	55.954	15435000	53913	506360	44	15	15	15	15.3	32.4	32.1	34	30.7	17.2	8.6	18.5	15.4	25.2	NaN	NaN	NaN	NaN	19.5082	20.8267	20.0231	20.9032	20.2186	19.8448	18.7895	20.2712	20.7556	20.8951
	1.06128	0.280348	sp|Q13813|SPTN1_HUMAN	sp|Q13813|SPTN1_HUMAN				219	219	219	78.9	78.9	78.9	284.54	0	323.31	1878300000	45381000	181710000	2746	219	219	219	65.3	70.1	70.5	70.1	73.1	66.1	65.7	72.3	70.7	70	NaN	NaN	646	280	27.4298	27.1636	27.2693	27.2098	27.3388	27.0209	27.0385	27.4771	26.743	26.73
+	3.59133	1.0179	sp|Q14103|HNRPD_HUMAN	sp|Q14103|HNRPD_HUMAN				16	16	15	31.3	31.3	31.3	38.434	0	183.06	214850000	2649900	9976200	247	16	16	15	27.9	27.9	27	27	27.9	31.3	31.3	31.3	31.3	31.3	NaN	NaN	NaN	NaN	24.0595	24.0671	24.1427	24.305	24.2199	22.7869	22.8102	23.2089	23.628	23.2707
+	6.03038	1.35664	sp|Q14118|DAG1_HUMAN	sp|Q14118|DAG1_HUMAN				5	5	5	11.2	11.2	11.2	97.44	0	13.031	20656000	217990	679350	34	5	5	5	5.4	7.9	11.2	7.9	7.9	5.4	5.4	5.4	5.4	5.4	NaN	NaN	NaN	NaN	20.8186	20.899	20.8633	21.1599	21.0096	19.4857	19.5713	19.3694	19.717	19.8239
	0.140734	-0.0465828	sp|Q14126|DSG2_HUMAN	sp|Q14126|DSG2_HUMAN				12	12	12	22	22	22	122.29	0	33.032	10733000	259160	530000	41	12	12	12	15.9	16.3	15.7	18.8	12.1	11.4	9.2	9.3	13.2	10	NaN	NaN	NaN	NaN	19.9858	19.8717	19.5788	19.7509	19.7329	19.7774	19.787	19.5079	20.1656	19.915
	1.62371	-0.538958	sp|Q14151|SAFB2_HUMAN	sp|Q14151|SAFB2_HUMAN				28	14	14	30.5	19.5	19.5	107.47	0	64.833	29023000	1834700	3711000	67	28	14	14	16.6	16.7	18.3	21.1	22.7	23	24.3	26	24.7	23.6	NaN	NaN	NaN	NaN	21.3518	21.1971	21.3915	21.2948	21.2791	22.266	22.1991	21.9377	21.5167	21.2895
	0.436427	0.0840153	sp|Q14157|UBP2L_HUMAN	sp|Q14157|UBP2L_HUMAN				26	26	26	36.9	36.9	36.9	114.53	0	323.31	416570000	12018000	31344000	565	26	26	26	35	34.2	34.2	34.2	34.2	33.2	36.9	36.9	36.8	36.9	NaN	NaN	NaN	NaN	24.879	24.8435	24.8128	24.8979	25.0552	24.9721	24.8779	24.8445	24.5193	24.8545
	0.930135	0.330703	sp|Q14247|SRC8_HUMAN	sp|Q14247|SRC8_HUMAN				27	27	27	37.5	37.5	37.5	61.585	0	323.31	171940000	3457500	15112000	290	27	27	27	34.2	34.2	34.2	33.6	34.2	33.3	33.3	35.6	33.8	26.7	NaN	NaN	NaN	NaN	23.9882	23.8186	23.6493	23.8342	23.8507	23.6511	22.9902	23.4655	24.0751	23.3056
	0.448284	0.203316	sp|Q14320|FA50A_HUMAN;sp|Q9Y247|FA50B_HUMAN	sp|Q14320|FA50A_HUMAN				10	10	10	29.5	29.5	29.5	40.241	0	48.083	23052000	345480	1603700	51	NaN	NaN	NaN	16.5	22.4	27.7	21.8	21.8	18.3	13.3	24.2	24.2	19.2	NaN	NaN	NaN	NaN	20.2399	20.8932	21.0228	21.3413	20.8712	20.3753	20.4771	20.7419	20.919	20.8385
	0.491899	0.167171	sp|Q14444|CAPR1_HUMAN	sp|Q14444|CAPR1_HUMAN				18	18	18	32.9	32.9	32.9	78.365	0	188.23	140450000	4020700	9118100	188	18	18	18	23.7	27.6	23	32	23.3	22.7	19	25.8	22	22	NaN	NaN	NaN	NaN	23.4884	23.4406	23.6113	23.7578	23.822	23.549	23.1732	23.1166	23.8754	23.5701
	0.130344	0.0753082	sp|Q14676|MDC1_HUMAN	sp|Q14676|MDC1_HUMAN				56	56	56	40.9	40.9	40.9	226.66	0	323.31	128930000	6554100	12413000	334	56	56	56	31.9	34.7	33.7	31.5	35.2	37.7	35.3	38.1	27.4	35.6	NaN	NaN	NaN	NaN	23.9971	23.4706	23.5359	23.2519	23.6373	23.5999	23.88	23.5457	22.8086	23.6821
	0.190638	-0.113767	sp|Q14677|EPN4_HUMAN	sp|Q14677|EPN4_HUMAN				23	23	23	34.4	34.4	34.4	68.259	0	217.08	70474000	856340	5983600	148	23	23	23	30.6	34.1	30.2	30.6	31.4	33.1	23.5	31.8	29.9	27.5	NaN	NaN	NaN	NaN	22.3194	22.4936	22.3361	22.4722	22.1897	22.4947	21.6419	22.5278	23.0526	22.663
	0.0528076	0.04156	sp|Q14686|NCOA6_HUMAN	sp|Q14686|NCOA6_HUMAN				12	12	12	14.1	14.1	14.1	219.14	0	39.681	15828000	756550	1085800	45	12	12	12	6.3	10.3	11.7	13.1	13.1	10.1	11.4	9.9	6.3	5.8	NaN	NaN	NaN	NaN	20.7193	20.1677	20.1183	20.2195	20.5931	20.6263	20.9369	20.5109	19.4992	20.0368
	0.749861	-0.359898	sp|Q14789|GOGB1_HUMAN	sp|Q14789|GOGB1_HUMAN				33	33	33	16.2	16.2	16.2	376.01	0	125.43	22844000	649820	1442400	97	33	33	33	10.7	11.9	11.6	8.2	12.8	5.8	6.3	7.3	4.7	3.7	NaN	NaN	NaN	NaN	20.8398	20.457	20.528	20.0609	21.3247	20.859	21.4511	21.0626	20.7731	20.8641
	0.218553	0.0935818	sp|Q14978|NOLC1_HUMAN	sp|Q14978|NOLC1_HUMAN				17	17	17	22.9	22.9	22.9	73.602	0	323.31	238720000	6585400	13624000	206	17	17	17	15.6	14	12	13.6	13.7	22.9	19.7	19.2	22.9	19.7	NaN	NaN	NaN	NaN	23.6809	24.2845	24.4085	24.3217	24.4752	24.216	24.353	23.9768	23.8411	24.316
	1.33876	0.345601	sp|Q15003|CND2_HUMAN	sp|Q15003|CND2_HUMAN				8	8	8	20.6	20.6	20.6	82.562	0	22.123	8302400	143530	317090	21	8	8	8	8	14.6	18.5	18.5	20.6	11.3	8.2	6.7	8.4	3.4	NaN	NaN	NaN	NaN	19.1524	19.6772	19.2263	19.2263	19.6353	19.027	18.8968	18.7744	19.2483	19.243
	0.241494	0.13223	sp|Q15007|FL2D_HUMAN	sp|Q15007|FL2D_HUMAN				6	6	6	20.7	20.7	20.7	44.243	0	35.161	90015000	33976	265010	26	6	6	6	17.7	20.7	20.7	20.7	17.7	11.4	6.3	11.4	11.4	11.4	NaN	NaN	NaN	NaN	22.1169	22.2332	22.6083	22.7732	21.7986	22.0528	21.7806	22.066	22.6127	22.357
	1.04991	0.718023	sp|Q15050|RRS1_HUMAN	sp|Q15050|RRS1_HUMAN				11	11	11	36.2	36.2	36.2	41.193	0	166.88	17178000	274260	876270	71	11	11	11	17.5	32.1	20.8	28.2	29	29.6	17.5	22.7	28.2	17.3	NaN	NaN	NaN	NaN	20.4187	20.3471	20.9773	20.8713	20.2143	19.0133	19.7458	19.2324	20.6985	20.5488
	1.20403	0.639989	sp|Q15056|IF4H_HUMAN	sp|Q15056|IF4H_HUMAN				8	8	8	43.1	43.1	43.1	27.385	0	93.439	19849000	311760	967580	32	8	8	8	18.5	35.5	35.5	30.2	35.5	13.3	13.3	20.6	25.8	20.6	NaN	NaN	NaN	NaN	20.8171	19.8663	21.5395	20.795	20.4135	20.3073	19.8242	19.8208	19.9638	20.3153
	0.39463	-0.163606	sp|Q15059|BRD3_HUMAN	sp|Q15059|BRD3_HUMAN				20	15	15	31.3	25.9	25.9	79.541	0	91.658	42129000	1131400	2684600	119	20	15	15	29.6	29.6	30	29.6	30.7	28	28.7	29.6	23.3	30.6	NaN	NaN	NaN	NaN	22.104	21.4832	21.413	21.4163	21.6776	22.2382	21.7493	21.4147	21.7367	21.7731
	0.499774	0.155371	sp|Q15075|EEA1_HUMAN	sp|Q15075|EEA1_HUMAN				85	85	85	58.4	58.4	58.4	162.46	0	323.31	220330000	7927400	24787000	512	85	85	85	38.9	46.4	43.2	46.1	49.9	45.1	45.7	47.8	46.1	41	NaN	NaN	NaN	NaN	24.712	24.2324	24.2481	24.2936	24.379	24.3717	24.3776	24.4461	23.8528	24.0401
	0.263038	0.145119	sp|Q15084|PDIA6_HUMAN	sp|Q15084|PDIA6_HUMAN				17	17	17	50	50	50	48.121	0	280.97	98596000	1517300	5320400	166	17	17	17	30	46.4	40.5	45.9	43	30.5	32.3	38.4	43	36.1	NaN	NaN	NaN	NaN	22.7171	23.0749	23.1254	23.3215	22.7539	22.7284	22.3146	22.5996	23.3372	23.2876
	1.01861	0.200793	sp|Q15276|RABE1_HUMAN	sp|Q15276|RABE1_HUMAN				21	21	21	34.6	34.6	34.6	99.289	0	193.66	33177000	611050	3076400	114	21	21	21	19.6	26	24.2	28	26.1	19.5	17.7	26.9	20.2	21.2	NaN	NaN	NaN	NaN	21.6473	21.7734	21.4958	21.6573	21.365	21.6596	21.2359	21.363	21.231	21.4453
	0.642872	0.314974	sp|Q15287|RNPS1_HUMAN	sp|Q15287|RNPS1_HUMAN				7	7	7	25.6	25.6	25.6	34.208	0	131.59	57780000	931090	3326300	114	7	7	7	24.6	24.6	24.6	24.6	24.6	22.6	23	25.6	25.6	23	NaN	NaN	NaN	NaN	21.7363	21.8578	21.5165	22.2501	22.0516	21.4936	20.9532	21.5031	22.2371	21.6503
+	2.53992	1.37268	sp|Q15293|RCN1_HUMAN	sp|Q15293|RCN1_HUMAN				19	19	19	61.6	61.6	61.6	38.89	0	265.45	62338000	313800	1570900	119	19	19	19	38.7	50.8	46.8	54.4	46.2	19.3	19.3	19.3	36.6	19.3	NaN	NaN	NaN	NaN	23.102	22.524	22.6012	22.7252	21.7362	21.1311	20.3446	21.0936	21.6375	21.6184
	1.39246	0.287708	sp|Q15398|DLGP5_HUMAN	sp|Q15398|DLGP5_HUMAN				16	16	16	27	27	27	95.114	0	70.322	19170000	331530	1066000	83	16	16	16	18.3	24.3	20.6	25.1	22.1	11	14.8	17	9.2	8.3	NaN	NaN	NaN	NaN	20.7681	20.5287	20.2402	20.6	20.7104	20.5604	20.1975	20.2812	20.1401	20.2298
	0.0453832	0.0319828	sp|Q15424|SAFB1_HUMAN	sp|Q15424|SAFB1_HUMAN				32	32	18	33.9	33.9	21.3	102.64	0	323.31	484710000	18257000	41974000	398	32	32	18	24.8	24.8	26.8	23.5	24.9	27.7	26.7	27.7	25.8	24.2	NaN	NaN	NaN	NaN	25.4024	25.2343	25.4518	25.3279	25.3914	25.8819	25.748	25.4196	25.0787	24.5197
	0.786163	0.214904	sp|Q15459|SF3A1_HUMAN	sp|Q15459|SF3A1_HUMAN				25	25	25	40.2	40.2	40.2	88.885	0	243.2	77194000	1197600	4434500	212	25	25	25	33	38.7	37.3	38.1	38.7	34	29.4	35.1	32.5	34	NaN	NaN	NaN	NaN	22.7514	22.9534	22.448	22.3956	22.5095	22.6373	22.1735	22.4132	22.2011	22.5584
	1.58469	-0.255796	sp|Q15637|SF01_HUMAN	sp|Q15637|SF01_HUMAN				20	20	20	30.4	30.4	30.4	68.329	0	156.64	195010000	4876400	16008000	367	20	20	20	22.8	29	29	29	29	30.2	30.2	30.4	30.4	26.1	NaN	NaN	NaN	NaN	23.6348	23.5917	23.4685	23.7041	23.7964	23.8807	23.701	23.7823	23.9718	24.1387
	0.138607	0.0745758	sp|Q15642|CIP4_HUMAN	sp|Q15642|CIP4_HUMAN				12	12	12	30.3	30.3	30.3	68.351	0	88.434	11340000	140460	855710	50	12	12	12	12	25.3	25.8	24.1	23	13.5	11.1	23.5	25.3	20.8	NaN	NaN	NaN	NaN	19.4882	19.7753	19.7109	19.9103	19.8756	18.9384	19.8543	19.7357	20.0501	19.8089
	0.0268089	-0.0163994	sp|Q15785|TOM34_HUMAN	sp|Q15785|TOM34_HUMAN				6	6	6	30.1	30.1	30.1	34.559	0	33.202	3085300	43451	209740	21	6	6	6	12.6	9.7	30.1	30.1	24.3	9.7	9.7	21.4	9.7	9.7	NaN	NaN	NaN	NaN	17.1946	17.3652	18.1041	18.1702	17.6971	17.5264	17.8186	17.6634	18.0026	17.6021
	0.0149956	-0.0158443	sp|Q15819|UB2V2_HUMAN	sp|Q15819|UB2V2_HUMAN				5	5	2	46.2	46.2	17.9	16.363	0	12.601	3878600	113880	362950	23	5	5	2	13.8	13.8	24.8	13.8	28.3	13.8	20.7	13.8	35.2	13.8	NaN	NaN	NaN	NaN	18.0441	17.5657	19.0699	18.8593	18.1648	17.9353	17.832	18.7378	19.0437	18.2342
	0.278523	0.108175	sp|Q15942|ZYX_HUMAN	sp|Q15942|ZYX_HUMAN				16	16	16	44.2	44.2	44.2	61.277	0	144.84	60635000	1170000	3905800	125	16	16	16	37.9	44.1	43.2	43.4	42.8	21.3	21.9	29	19.9	33	NaN	NaN	NaN	NaN	22.6252	22.1694	22.2693	22.2265	22.2463	22.7023	22.1634	21.8205	22.1384	22.1712
	1.64251	0.513081	sp|Q16204|CCDC6_HUMAN	sp|Q16204|CCDC6_HUMAN				12	12	12	35.2	35.2	35.2	53.29	0	161.36	16911000	295190	470120	46	12	12	12	24.1	25.5	25.5	28.5	27	18.8	16	12	19	16	NaN	NaN	NaN	NaN	20.0175	20.4052	20.5336	20.8871	20.7933	19.9491	19.9496	19.7161	20.2596	20.1969
	0.149864	-0.0815262	sp|Q16629|SRSF7_HUMAN	sp|Q16629|SRSF7_HUMAN				6	6	5	24.4	24.4	24.4	27.366	0	90.122	86611000	2662000	7369100	99	6	6	5	24.4	24.4	24.4	24.4	24.4	24.4	19.7	24.4	24.4	24.4	NaN	NaN	NaN	NaN	23.0856	22.8733	22.5039	23.0474	22.7375	22.5694	23.0679	23.1181	23.435	22.4649
	0.406987	0.335643	sp|Q16630|CPSF6_HUMAN	sp|Q16630|CPSF6_HUMAN				6	6	6	16.9	16.9	16.9	59.209	0	185.34	12638000	124880	248540	43	6	6	6	10.3	16.9	14.9	12.5	14.9	8	9.6	10	12.5	10	NaN	NaN	NaN	NaN	19.9836	20.2822	19.6645	19.748	19.9621	19.7632	18.8883	18.6606	20.1658	20.4843
+	3.22206	0.508218	sp|Q16643|DREB_HUMAN	sp|Q16643|DREB_HUMAN				28	28	28	57.9	57.9	57.9	71.428	0	323.31	279030000	6997700	18487000	340	28	28	28	45	54.9	54.9	54.9	54.9	47.5	46.1	50.4	49.5	46.7	NaN	NaN	NaN	NaN	24.8473	24.5139	24.5419	24.7031	24.5483	24.3262	24.2101	24.0849	23.925	24.0674
	0.76124	0.492936	sp|Q16656|NRF1_HUMAN	sp|Q16656|NRF1_HUMAN				6	6	6	15.5	15.5	15.5	53.54	0	14.721	9648300	95484	308200	39	6	6	6	13.1	13.1	13.1	15.5	15.5	8	8	9.5	11.5	11.5	NaN	NaN	NaN	NaN	19.9401	19.7672	19.4546	19.7282	19.5686	18.8552	18.5049	18.7058	19.862	20.0659
	1.12697	0.383563	sp|Q1ED39|KNOP1_HUMAN	sp|Q1ED39|KNOP1_HUMAN				16	16	16	51.1	51.1	51.1	51.588	0	57.202	23200000	345500	770960	81	16	16	16	49.3	49.8	46.3	46.7	36	32.1	24.9	24.5	32.5	32.3	NaN	NaN	NaN	NaN	21.3416	20.9516	20.8681	20.9175	20.9114	20.5754	20.3757	20.1829	21.1327	20.8056
	0.733522	-0.351442	sp|Q32MZ4|LRRF1_HUMAN	sp|Q32MZ4|LRRF1_HUMAN				39	39	38	55.3	55.3	55.3	89.252	0	323.31	216450000	9596000	21970000	344	39	39	38	41	46.3	46	47.3	46.4	36.5	40.5	46.2	34.9	30.2	NaN	NaN	NaN	NaN	24.0492	23.8768	24.0105	24.0048	24.1259	25.0726	24.5718	24.3924	23.6185	24.1691
	1.50471	-0.289465	sp|Q4V328|GRAP1_HUMAN	sp|Q4V328|GRAP1_HUMAN				29	29	29	47.3	47.3	47.3	96.004	0	311.74	40121000	1266300	4496500	139	29	29	29	35.2	32.5	29.6	32.3	35.3	28.2	28.3	30.1	25.7	28.8	NaN	NaN	NaN	NaN	21.8387	21.8019	21.4804	21.8145	21.6167	22.186	21.8018	22.0811	21.7832	22.1476
+	4.1895	-0.838653	sp|Q4VCS5|AMOT_HUMAN	sp|Q4VCS5|AMOT_HUMAN				19	19	19	27.8	27.8	27.8	118.08	0	68.421	29745000	1106900	3461700	104	19	19	19	16.8	22.2	20.8	16.5	22.9	16.8	16.1	21.3	21.6	13.7	NaN	NaN	NaN	NaN	21.096	21.0737	20.8183	20.6769	21.1612	21.8852	21.946	21.8618	21.6211	21.7052
	1.93014	0.53581	sp|Q5JRA6|TGO1_HUMAN	sp|Q5JRA6|TGO1_HUMAN				43	43	43	33.8	33.8	33.8	213.7	0	323.31	111400000	2233100	7388500	237	43	43	43	25.3	29.1	28.4	30.9	31	20.9	18.8	21.4	14.7	14.4	NaN	NaN	NaN	NaN	23.2975	22.9806	23.3377	23.1394	23.4361	22.8583	22.9029	23.0245	22.2696	22.457
	1.1703	-0.417798	sp|Q5JSZ5|PRC2B_HUMAN	sp|Q5JSZ5|PRC2B_HUMAN				19	17	17	15.1	14.5	14.5	242.96	0	69.245	27456000	1126300	2888400	115	19	17	17	10	14.4	13.5	12.4	14.4	8.7	13.3	12.7	5.7	7	NaN	NaN	NaN	NaN	21.1851	20.714	20.7631	20.8519	21.1541	21.5049	21.4992	21.5545	20.6678	21.5307
	0.472743	-0.169797	sp|Q5JTV8|TOIP1_HUMAN	sp|Q5JTV8|TOIP1_HUMAN				8	8	8	19.4	19.4	19.4	66.248	0	26.507	10691000	169880	384730	31	8	8	8	17	19.4	19.4	19.4	19.4	9.1	9.1	9.6	12.3	4.8	NaN	NaN	NaN	NaN	19.2459	19.4592	19.4614	19.7285	19.6081	19.6404	19.5293	19.2386	20.0971	19.8468
	0.0450861	-0.0188839	sp|Q5QJE6|TDIF2_HUMAN	sp|Q5QJE6|TDIF2_HUMAN				11	11	11	20.6	20.6	20.6	84.468	0	46.928	15451000	298080	728390	31	11	11	11	15.5	17.2	17.2	19.3	19.3	18.5	14.9	11.5	16.1	8.6	NaN	NaN	NaN	NaN	20.4817	20.4975	20.2019	20.2601	19.9926	20.5554	20.0587	20.0235	20.3524	20.5381
	0.583954	-0.208061	sp|Q5SSJ5|HP1B3_HUMAN	sp|Q5SSJ5|HP1B3_HUMAN				8	8	8	19.9	19.9	19.9	61.206	0	19.036	7334900	151400	487890	24	8	8	8	15	17.5	11.2	10.8	19.9	9	6.7	13.4	11.6	9	NaN	NaN	NaN	NaN	19.3356	19.4042	19.3587	19.0865	19.0169	19.3468	19.7512	18.9002	19.5745	19.6696
	0.0117753	0.00617409	sp|Q5SW79|CE170_HUMAN;sp|Q96L14|C170L_HUMAN;sp|Q9Y4F5|C170B_HUMAN	sp|Q5SW79|CE170_HUMAN				51	51	51	43.4	43.4	43.4	175.29	0	323.31	101710000	2535000	8248000	285	NaN	NaN	NaN	32.1	36.3	34.8	35	37.8	29	29.4	34.2	18.2	23.1	NaN	NaN	NaN	NaN	23.2266	22.7885	22.8926	22.7359	23.0614	23.0278	23.0844	23.1923	22.3305	23.0392
	0.0159226	-0.00805664	sp|Q5T200|ZC3HD_HUMAN	sp|Q5T200|ZC3HD_HUMAN				15	15	15	11.9	11.9	11.9	196.63	0	77.659	25302000	832790	1978700	94	15	15	15	10.5	8.9	8.8	9.7	7.9	7.9	8.9	7.6	6.8	6.4	NaN	NaN	NaN	NaN	21.2939	20.7175	20.6351	20.6838	21.1247	21.2167	21.0871	20.8283	20.6208	20.7425
	0.636185	0.2705	sp|Q5T3I0|GPTC4_HUMAN	sp|Q5T3I0|GPTC4_HUMAN				8	8	8	25.3	25.3	25.3	50.381	0	211.23	19420000	355360	623840	59	8	8	8	25.3	23.5	23.5	23.5	23.5	19.3	16.8	13.7	23.5	19.3	NaN	NaN	NaN	NaN	21.1322	20.6102	20.4092	20.6175	20.5911	20.2893	20.2155	20.0301	20.4469	21.0259
	2.02685	-0.488921	sp|Q5T6F2|UBAP2_HUMAN	sp|Q5T6F2|UBAP2_HUMAN				13	13	13	24.8	24.8	24.8	117.11	0	185.51	51210000	1677800	4235100	122	13	13	13	22.8	22.8	22.8	22.8	24.8	21.5	21.5	19.7	16	15.7	NaN	NaN	NaN	NaN	22.0234	21.5856	21.7766	21.7026	21.868	22.5162	22.5136	22.2896	21.8418	22.2396
	1.38574	-1.11675	sp|Q5T749|KPRP_HUMAN	sp|Q5T749|KPRP_HUMAN				9	9	9	34.2	34.2	34.2	64.135	0	19.849	8694100	443060	1709700	25	9	9	9	21.1	12.4	16.6	26.1	18.7	19.7	15.7	20.2	8.3	16.6	NaN	NaN	NaN	NaN	19.2623	18.4363	19.1734	19.2959	18.8036	19.9448	20.4336	21.0417	18.5454	20.5897
	0.598192	-0.227231	sp|Q5T8P6|RBM26_HUMAN	sp|Q5T8P6|RBM26_HUMAN				9	8	8	10.9	9.7	9.7	113.6	0	24.782	7567200	144820	351140	36	9	8	8	9.7	9.7	5.8	7.5	9.7	5.3	5.3	6.6	3.8	5.3	NaN	NaN	NaN	NaN	19.2867	18.9786	18.7009	18.7185	19.2762	19.3408	19.0787	19.0145	18.9786	19.6845
	0.895159	-0.289272	sp|Q5UIP0|RIF1_HUMAN	sp|Q5UIP0|RIF1_HUMAN				18	18	18	11.6	11.6	11.6	274.46	0	149.09	24782000	1036600	1907700	85	18	18	18	10.6	10.9	9.2	9.9	10.4	5.6	9.6	8.3	4.5	7	NaN	NaN	NaN	NaN	21.2561	20.8238	20.8681	20.7201	20.8522	21.501	21.5143	21.1984	20.8008	20.9521
	1.62903	-0.296391	sp|Q5VT52|RPRD2_HUMAN	sp|Q5VT52|RPRD2_HUMAN				7	7	7	8.9	8.9	8.9	156.02	0	14.423	3702800	107500	365390	13	7	7	7	5.8	5.9	6.8	5.7	5.9	2.3	3.9	4.9	2.7	2.7	NaN	NaN	NaN	NaN	17.8853	18.2117	18.1022	17.9632	18.4218	18.5811	18.3881	18.3588	18.441	18.2972
	0.0678539	0.0573902	sp|Q5VUA4|ZN318_HUMAN	sp|Q5VUA4|ZN318_HUMAN				14	14	14	8.2	8.2	8.2	251.11	0	64.982	11569000	379950	981110	52	14	14	14	4	7.1	6.8	7.7	7.7	6.5	6.5	6.1	1.4	4	NaN	NaN	NaN	NaN	20.2157	19.649	19.5131	19.4922	20.3675	19.817	20.2048	20.0708	18.8534	20.0047
	0.0226409	0.0170895	sp|Q641Q2|WAC2A_HUMAN	sp|Q641Q2|WAC2A_HUMAN				48	48	13	59.5	59.5	20.9	147.18	0	323.31	132720000	4836900	10949000	365	48	48	13	34.8	55.6	52.2	51.7	54.6	39.1	44.9	50.2	30	39.1	NaN	NaN	NaN	NaN	23.3708	23.2178	23.3211	23.1775	23.6357	23.7126	23.7982	23.4165	22.4091	23.301
	0.549529	0.107463	sp|Q6NZY4|ZCHC8_HUMAN	sp|Q6NZY4|ZCHC8_HUMAN				22	22	22	45.4	45.4	45.4	78.576	0	124.58	38959000	823380	2175500	129	22	22	22	32.7	43.8	33.1	43.8	34.4	35.9	30.7	27.9	36.4	23.3	NaN	NaN	NaN	NaN	21.4576	21.8317	21.6825	21.7658	21.5687	21.5553	21.3836	21.6566	21.4425	21.7309
	0.0883874	-0.0417213	sp|Q6PJT7|ZC3HE_HUMAN	sp|Q6PJT7|ZC3HE_HUMAN				13	13	13	26	26	26	82.875	0	102.68	17869000	330850	1335600	59	13	13	13	9.5	23.5	23.2	23.5	23.5	15.5	10.9	19	16.4	18.1	NaN	NaN	NaN	NaN	20.6768	20.3796	20.3891	20.4565	20.4947	20.732	20.0422	20.6054	20.2627	20.9632
+	2.95836	0.926996	sp|Q6UN15|FIP1_HUMAN	sp|Q6UN15|FIP1_HUMAN				20	20	20	48.8	48.8	48.8	66.526	0	310.27	101700000	1437300	3185400	174	20	20	20	29.1	44.8	43.6	44.8	45.6	25.4	29.3	27.9	30.3	23.7	NaN	NaN	NaN	NaN	23.3982	23.3948	23.0698	23.2149	23.0743	22.4332	21.9867	21.8539	22.4347	22.8086
	1.09111	-0.385896	sp|Q6UUV9|CRTC1_HUMAN	sp|Q6UUV9|CRTC1_HUMAN				5	5	5	14.8	14.8	14.8	67.299	0	13.499	5611100	135130	311000	25	5	5	5	7.3	10.3	8.4	12.6	14.8	8	5	8	8	5	NaN	NaN	NaN	NaN	19.0085	18.313	18.3611	18.192	18.4786	18.9715	18.4132	18.7262	19.0084	19.1634
+	3.45162	-0.788092	sp|Q6Y7W6|GGYF2_HUMAN	sp|Q6Y7W6|GGYF2_HUMAN				16	16	16	20.4	20.4	20.4	150.07	0	63.211	24585000	957830	2365200	88	16	16	16	10.2	13	13.5	16.8	18.2	11.3	12.3	10.4	10.3	8.9	NaN	NaN	NaN	NaN	20.9906	20.5949	20.4217	20.3794	20.8249	21.4203	21.5483	21.4571	21.1958	21.5303
+	1.85884	-0.599729	sp|Q6ZU65|UBN2_HUMAN	sp|Q6ZU65|UBN2_HUMAN				7	7	7	9.5	9.5	9.5	146.09	0	18.057	5454400	286760	572380	30	7	7	7	8.8	7.1	7.3	6.2	6.2	4.5	7.9	6.3	5.1	5.1	NaN	NaN	NaN	NaN	18.7854	18.5523	18.6697	18.5656	18.9375	19.701	19.3146	19.4092	18.6422	19.4423
+	2.3573	0.651302	sp|Q7L4I2|RSRC2_HUMAN	sp|Q7L4I2|RSRC2_HUMAN				7	7	7	20.7	20.7	20.7	50.559	0	64.102	9602700	108980	302370	45	7	7	7	18.4	16.4	13.8	16.4	14.1	10.1	7.8	10.4	7.8	10.1	NaN	NaN	2200	220	19.7866	19.4446	19.1026	19.6007	19.3272	18.8128	18.49	18.641	18.8707	19.1907
	2.02794	0.423232	sp|Q7Z417|NUFP2_HUMAN	sp|Q7Z417|NUFP2_HUMAN				22	22	22	46.2	46.2	46.2	76.12	0	197.58	45221000	1353600	3272900	123	22	22	22	28.3	34.7	29.8	27.8	37.3	36.8	37.1	31.9	37.8	41	NaN	NaN	NaN	NaN	22.1943	22.0377	22.1301	22.3385	21.846	21.7702	21.6045	21.3609	21.8023	21.8924
+	4.206	1.19443	sp|Q7Z434|MAVS_HUMAN	sp|Q7Z434|MAVS_HUMAN				12	12	12	35.7	35.7	35.7	56.527	0	59.009	41008000	838410	2265400	88	12	12	12	20	23.9	23.9	30.9	33.9	17.4	29.6	29.3	22.6	28.7	NaN	NaN	NaN	NaN	22.4791	21.9241	22.0434	22.1544	21.8268	21.0499	20.8324	20.5348	20.8625	21.1762
+	2.29774	0.707339	sp|Q7Z4V5|HDGR2_HUMAN	sp|Q7Z4V5|HDGR2_HUMAN				15	13	12	23.1	21.6	21.6	74.316	0	183.93	71352000	437440	2035800	108	15	13	12	19.8	19.1	18.6	20.3	20.3	14.6	11.3	17.6	16.5	19.4	NaN	NaN	NaN	NaN	23.0494	22.4195	22.0034	22.2211	22.5328	21.6763	21.5751	21.7056	21.8591	21.8735
	0.387452	-0.271976	sp|Q7Z6E9|RBBP6_HUMAN	sp|Q7Z6E9|RBBP6_HUMAN				11	11	11	11	11	11	201.56	0	28.319	12958000	937210	1421700	50	11	11	11	5.8	8.4	6.2	5.5	11	9.6	9.6	9.6	3.2	4.9	NaN	NaN	NaN	NaN	20.0455	20.0173	19.9721	19.9255	20.4633	20.7696	21.169	20.4875	19.7075	19.6501
	0.0108307	-0.00935669	sp|Q86U42|PABP2_HUMAN	sp|Q86U42|PABP2_HUMAN				8	8	8	43.8	43.8	43.8	32.749	0	69.644	32298000	422250	1110400	55	8	8	8	17.3	26.5	26.5	26.5	26.5	22.5	22.5	39.9	39.9	26.5	NaN	NaN	NaN	NaN	21.8286	21.4636	20.9229	21.277	20.9874	21.0456	20.7504	20.9579	21.9507	21.8217
	1.47811	-0.375212	sp|Q86UE4|LYRIC_HUMAN	sp|Q86UE4|LYRIC_HUMAN				38	38	38	58.1	58.1	58.1	63.836	0	323.31	377380000	12663000	25144000	416	38	38	38	47.1	52.4	54	54.1	54.1	48.3	54.8	54.8	54.8	56.4	NaN	NaN	950	111	25.1629	24.7754	24.6516	24.7465	24.7499	25.5295	25.1165	24.8232	25.3071	25.1861
	0.982463	-0.199898	sp|Q86UP2|KTN1_HUMAN	sp|Q86UP2|KTN1_HUMAN				105	105	105	70.7	70.7	70.7	156.27	0	323.31	774660000	26755000	73084000	1243	105	105	105	54.3	53.6	54	56.2	59	66.3	61.9	65.8	64.1	60.5	NaN	NaN	NaN	NaN	25.9583	25.7447	25.8415	25.9125	25.8911	26.2587	26.258	26.1761	25.7521	25.9026
	0.250437	0.157167	sp|Q86V48|LUZP1_HUMAN	sp|Q86V48|LUZP1_HUMAN				6	6	6	7.9	7.9	7.9	120.27	0	12.132	4825400	103220	266080	16	6	6	6	4.2	3.7	4.2	6.7	6.7	3	4.3	4.3	4.2	4.2	NaN	NaN	NaN	NaN	19.1621	18.7181	18.6503	18.0905	18.6358	18.448	18.3225	18.2495	18.1917	19.2593
	0.115427	-0.0881927	sp|Q86V81|THOC4_HUMAN	sp|Q86V81|THOC4_HUMAN				11	11	11	40.1	40.1	40.1	26.888	0	160.45	72092000	2356900	7667000	92	11	11	11	31.9	34.6	31.9	31.9	31.9	38.5	40.1	35.8	40.1	38.5	NaN	NaN	NaN	NaN	21.9652	21.6954	22.6191	22.6222	22.0876	21.7255	22.4443	22.6102	22.8379	21.8126
	0.885391	-0.305553	sp|Q86VM9|ZCH18_HUMAN	sp|Q86VM9|ZCH18_HUMAN				14	14	14	18.7	18.7	18.7	106.38	0	78.214	120230000	4353500	13420000	189	14	14	14	17.6	14.7	14.7	14.7	15	11	10.2	11	11	11	NaN	NaN	NaN	NaN	23.3086	23.2659	23.3178	23.3519	23.3508	24.0007	23.9315	23.4387	23.017	23.7349
	1.98146	-0.411592	sp|Q86VS8|HOOK3_HUMAN	sp|Q86VS8|HOOK3_HUMAN				18	18	18	32.3	32.3	32.3	83.125	0	70.259	17341000	276950	1149100	58	18	18	18	20.3	22.3	26.2	24.5	29.2	16.9	10.4	21.2	27.6	14.6	NaN	NaN	NaN	NaN	20.2508	20.3125	20.1062	20.4987	19.9668	20.879	20.4134	20.554	20.5637	20.7829
	0.495778	0.260209	sp|Q86Y82|STX12_HUMAN	sp|Q86Y82|STX12_HUMAN				7	7	7	41.3	41.3	41.3	31.642	0	119	9886400	146300	422930	31	7	7	7	28.3	22.8	38.8	35.1	41.3	19.2	14.1	19.6	14.1	13	NaN	NaN	NaN	NaN	19.252	18.9791	19.9079	19.8642	19.1563	18.8769	19.1742	19.2783	19.6881	18.8412
+	4.02975	-0.95765	sp|Q8IUD2|RB6I2_HUMAN	sp|Q8IUD2|RB6I2_HUMAN				18	18	17	22.8	22.8	21.7	128.08	0	122.38	26908000	1257300	3510800	87	18	18	17	17.7	17.8	15.1	19.5	18.4	18.4	14.2	18.4	14	10.5	NaN	NaN	2241	156	20.5504	20.8702	20.6512	20.7402	20.967	22.0255	21.724	21.8327	21.3612	21.624
+	2.28872	-0.488408	sp|Q8IWJ2|GCC2_HUMAN;sp|Q7Z3J3|RGPD4_HUMAN;sp|P0DJD0|RGPD1_HUMAN;sp|P0DJD1|RGPD2_HUMAN	sp|Q8IWJ2|GCC2_HUMAN				37	37	35	33.3	33.3	31.5	195.91	0	242.36	46510000	1200000	5066200	156	NaN	NaN	NaN	18.8	27.7	20.8	22.5	24.1	19.7	15.6	23.7	15.9	16.7	NaN	NaN	2247	1509	21.7053	21.4726	21.4516	21.7159	21.8445	22.0905	22.1249	22.5085	21.8986	22.0094
	1.2545	0.343378	sp|Q8IYB3|SRRM1_HUMAN	sp|Q8IYB3|SRRM1_HUMAN				13	13	13	15.2	15.2	15.2	102.33	0	323.31	216640000	6209700	13042000	274	13	13	13	12.6	12.6	12.3	12.2	14	12.8	14	12.8	12.8	15.2	NaN	NaN	NaN	NaN	24.4347	23.8854	24.2666	24.2774	24.0532	24.0225	24.1723	23.8593	23.5729	23.5736
	1.02321	-0.347488	sp|Q8IZ21|PHAR4_HUMAN	sp|Q8IZ21|PHAR4_HUMAN				11	11	11	26.2	26.2	26.2	78.21	0	39.523	26979000	754410	1456500	67	11	11	11	19.1	24.9	24.9	24.9	24.9	14.2	11.5	14.8	15.5	14.7	NaN	NaN	NaN	NaN	21.0484	20.6734	20.6617	20.755	20.786	21.3267	21.4621	21.0854	20.4985	21.2892
	1.5251	0.340795	sp|Q8N3X1|FNBP4_HUMAN	sp|Q8N3X1|FNBP4_HUMAN				16	16	16	19.1	19.1	19.1	110.26	0	60.694	34621000	1207800	2968600	93	16	16	16	15.7	8.8	8.8	8.8	14.1	14	15.5	14.1	12.2	15.5	NaN	NaN	NaN	NaN	21.4376	21.8363	21.6009	21.8121	21.9412	21.5074	21.5091	21.5229	21.0413	21.3434
	0.394247	-0.206328	sp|Q8N5F7|NKAP_HUMAN	sp|Q8N5F7|NKAP_HUMAN				5	5	5	25.8	25.8	25.8	47.138	0	68.352	12199000	176800	329910	38	5	5	5	15.2	21.2	21.2	21.2	15.2	16.9	15.4	15.4	21.4	21.4	NaN	NaN	NaN	NaN	19.8549	19.9559	19.5288	19.892	19.3216	19.8434	19.5487	19.4373	20.3808	20.3748
	0.69471	0.192688	sp|Q8N8S7|ENAH_HUMAN	sp|Q8N8S7|ENAH_HUMAN				19	19	19	42	42	42	66.509	0	288.67	112460000	1657800	5566300	213	19	19	19	35.9	36.7	32.1	36.7	37.2	31.8	34.5	28.1	32.8	32.8	NaN	NaN	NaN	NaN	22.9837	22.8525	22.8469	23.1601	22.9929	23.0996	22.3402	22.696	22.8829	22.854
	0.289378	0.10092	sp|Q8N9T8|KRI1_HUMAN	sp|Q8N9T8|KRI1_HUMAN				10	10	10	22.3	22.3	22.3	82.597	0	103.67	18740000	202240	784020	81	10	10	10	22.3	22.3	22.3	22.3	22.3	13.9	8.1	12.2	11	15.9	NaN	NaN	NaN	NaN	20.6915	20.5263	19.8875	20.293	20.1431	20.2929	20.0485	20.2404	20.2633	20.1917
	0.0119347	0.00969429	sp|Q8NBS9|TXND5_HUMAN	sp|Q8NBS9|TXND5_HUMAN				14	14	14	38.2	38.2	38.2	47.628	0	72.001	56219000	637770	3349500	108	14	14	14	24.5	32.9	32.4	36.8	34.7	28.5	26.4	28.5	32.9	32.9	NaN	NaN	NaN	NaN	21.7497	21.9583	22.1898	22.4683	21.9224	21.9337	21.1814	22.1117	22.6319	22.3814
+	2.12442	0.76837	sp|Q8NC51|PAIRB_HUMAN	sp|Q8NC51|PAIRB_HUMAN				20	20	20	55.9	55.9	55.9	44.965	0	323.31	394770000	4283000	14538000	416	20	20	20	40.7	47.8	55.6	47.5	47.5	30.4	30.4	30.4	34.3	34.1	NaN	NaN	NaN	NaN	25.0136	24.9188	25.2743	25.1411	24.9035	24.1544	23.6796	24.2153	24.9426	24.4174
	0.132083	-0.0979095	sp|Q8NFC6|BD1L1_HUMAN;sp|Q96IK1|BOD1_HUMAN	sp|Q8NFC6|BD1L1_HUMAN				38	38	38	20.7	20.7	20.7	330.46	0	166.93	46805000	1638500	3585700	168	NaN	NaN	NaN	12.8	14.9	15.9	15.8	16.4	10.3	12.7	11.9	6.8	9.6	NaN	NaN	NaN	NaN	22.1649	21.3084	21.7892	21.46	21.9492	21.9193	22.3735	22.0496	20.963	21.8559
	0.73789	-0.245941	sp|Q8TF01|PNISR_HUMAN	sp|Q8TF01|PNISR_HUMAN				3	3	3	5.7	5.7	5.7	92.576	0	7.1691	4619900	117180	322050	23	3	3	3	5.7	5.7	3.7	5.7	3.7	5.7	3.7	5.7	5.7	5.7	NaN	NaN	NaN	NaN	18.8835	18.3512	18.5155	18.3975	18.5245	19.2212	19.0031	18.602	18.5193	18.5562
	1.86788	0.492876	sp|Q8WU90|ZC3HF_HUMAN	sp|Q8WU90|ZC3HF_HUMAN				17	17	17	47.9	47.9	47.9	48.602	0	305.72	55289000	639770	2186300	137	17	17	17	37.3	45.3	39.7	37.8	41.3	25.8	23.7	25.8	21.4	15.7	NaN	NaN	NaN	NaN	22.4085	22.0306	21.9421	22.2473	22.13	21.5469	21.3976	21.4709	22.141	21.7376
+	3.01697	0.741092	sp|Q8WVC0|LEO1_HUMAN	sp|Q8WVC0|LEO1_HUMAN				12	12	12	20.7	20.7	20.7	75.403	0	107.43	46708000	1638100	2775400	99	12	12	12	11.1	18.9	17.9	18.9	18.9	15.3	15.3	18.6	15.3	13.5	NaN	NaN	NaN	NaN	22.4143	21.9567	22.261	22.2669	21.9139	21.7209	21.5938	21.4141	21.1137	21.2648
	0.453181	0.278741	sp|Q8WW12|PCNP_HUMAN	sp|Q8WW12|PCNP_HUMAN				5	5	5	29.2	29.2	29.2	18.925	0	9.3934	7208000	237090	483220	16	5	5	5	27	19.7	20.8	27	27	19.7	19.7	23	29.2	19.7	NaN	NaN	NaN	NaN	20.1859	19.0796	19.5264	19.0456	18.6672	18.8311	19.1731	19.3781	18.8045	18.9242
+	2.47943	-0.530222	sp|Q8WWM7|ATX2L_HUMAN	sp|Q8WWM7|ATX2L_HUMAN				26	26	26	34.4	34.4	34.4	113.37	0	100.9	89744000	3661600	9006200	207	26	26	26	24.9	26.8	27.4	28.3	27.3	25.7	24	25.1	19.1	25.1	NaN	NaN	NaN	NaN	23.1522	22.7274	22.5786	22.5327	22.7619	23.4428	23.4153	23.2032	23.0795	23.2631
	0.70426	-0.227311	sp|Q8WXF1|PSPC1_HUMAN	sp|Q8WXF1|PSPC1_HUMAN				8	8	8	18.5	18.5	18.5	58.743	0	31.268	16285000	431300	1291900	56	8	8	8	10.3	15.7	14.7	14.7	12.6	12.2	15.7	15.7	16.3	13.4	NaN	NaN	NaN	NaN	20.1076	19.9689	20.4693	20.4247	20.5263	20.3712	20.4281	20.4795	20.9933	20.3612
+	2.71794	-0.484044	sp|Q8WXI9|P66B_HUMAN	sp|Q8WXI9|P66B_HUMAN				5	5	5	14.8	14.8	14.8	65.26	0	24.102	12177000	274360	961180	27	5	5	5	14.8	9.1	14.8	12.6	11.3	12.6	9.1	12.6	12.6	12.6	NaN	NaN	2339	446	19.807	19.6721	19.6476	19.9339	19.6741	20.0431	20.0709	20.1487	20.3812	20.5109
	0.152584	-0.256532	sp|Q8WXX5|DNJC9_HUMAN	sp|Q8WXX5|DNJC9_HUMAN				7	7	7	34.6	34.6	34.6	29.909	0	121.67	13585000	288640	1263000	48	7	7	7	11.9	30	33.8	33.8	29.2	23.5	19.6	30	23.5	12.7	NaN	NaN	NaN	NaN	17.8312	19.1822	20.865	20.6725	19.7655	19.7906	20.2782	20.4901	20.42	18.6201
	0.0223083	0.016835	sp|Q92522|H1X_HUMAN	sp|Q92522|H1X_HUMAN				7	7	7	26.8	26.8	26.8	22.487	0	27.083	48213000	1606100	2994400	57	7	7	7	23.9	24.4	24.4	24.4	24.4	26.8	26.8	26.8	26.8	26.8	NaN	NaN	NaN	NaN	22.4672	21.816	22.143	21.9678	21.1088	21.8751	22.2735	21.85	21.9536	21.4667
	0.330638	0.151086	sp|Q92542|NICA_HUMAN	sp|Q92542|NICA_HUMAN				8	8	8	19	19	19	78.41	0	29.832	10390000	179150	438030	32	8	8	8	6.6	7.1	11.3	11.3	8	7.5	7.5	8.7	16.4	12	NaN	NaN	NaN	NaN	19.6092	19.9582	19.6832	20.0614	19.2099	19.112	19.5536	19.5422	19.6376	19.921
	0.0496156	-0.0809143	sp|Q92688|AN32B_HUMAN	sp|Q92688|AN32B_HUMAN				8	6	6	27.9	22.7	22.7	28.787	0	16.215	10649000	75765	1169300	28	8	6	6	25.9	27.9	25.9	27.9	16.3	4.8	11.2	27.9	22.7	27.9	NaN	NaN	NaN	NaN	20.6787	19.882	20.0175	18.7256	17.8704	18.7138	19.031	19.8447	19.6874	20.3018
	1.22596	-0.382815	sp|Q92733|PRCC_HUMAN	sp|Q92733|PRCC_HUMAN				10	10	10	35	35	35	52.417	0	142.07	28866000	876790	2393600	117	10	10	10	26.9	28.5	28.5	28.9	35	18.5	32.8	35	35	32.8	NaN	NaN	NaN	NaN	21.4423	21.1758	20.7656	21.0001	21.0572	21.3576	21.4387	21.0772	21.5861	21.8954
	0.0798405	-0.0477139	sp|Q92804|RBP56_HUMAN	sp|Q92804|RBP56_HUMAN				7	5	5	20.6	18.2	18.2	61.829	0	139.44	137560000	2630600	9998400	151	7	5	5	18.6	20.6	20.6	20.6	20.6	18.6	18.6	18.6	18.6	18.6	NaN	NaN	NaN	NaN	23.2651	23.2446	23.0276	23.4823	23.4645	23.3868	22.758	23.1928	24.0078	23.3774
	0.498058	-0.15873	sp|Q92945|FUBP2_HUMAN	sp|Q92945|FUBP2_HUMAN				47	47	43	68.9	68.9	65.4	73.114	0	323.31	1182000000	27541000	90795000	1234	47	47	43	59.5	59.2	60.3	57	61.2	59.2	63.4	60.5	65	67.2	NaN	NaN	NaN	NaN	26.5383	26.3037	26.0645	26.3663	26.269	26.7506	26.0524	26.3781	26.4324	26.722
	0.650806	0.144852	sp|Q969G3|SMCE1_HUMAN	sp|Q969G3|SMCE1_HUMAN				5	5	5	19.7	19.7	19.7	46.649	0	16.465	6190600	41959	206160	17	5	5	5	13.4	13.4	13.4	19.7	10.2	6.6	7.3	10.2	6.6	7.3	NaN	NaN	NaN	NaN	19.0389	18.8671	18.6511	18.7381	18.6135	18.5466	18.5182	18.4811	18.759	18.8795
	1.12554	-0.344648	sp|Q969V6|MRTFA_HUMAN	sp|Q969V6|MRTFA_HUMAN				8	8	7	14.1	14.1	12.7	98.918	0	21.607	9631400	279820	1076400	19	8	8	7	9.9	13	11.7	13	13	12.4	10.2	14.1	6.2	11	NaN	NaN	NaN	NaN	19.8233	19.4728	19.0893	19.5891	19.367	19.6309	19.825	19.956	19.4959	20.157
	1.5187	0.442425	sp|Q96AE4|FUBP1_HUMAN	sp|Q96AE4|FUBP1_HUMAN				34	30	29	57.1	53.3	51.9	67.56	0	323.31	334230000	5908900	20952000	439	34	30	29	43.2	42.5	39.6	42.5	39.3	52.3	49.7	50.2	52.3	50.9	NaN	NaN	NaN	NaN	24.7824	24.6444	24.2608	24.6466	24.8726	24.0741	23.7911	24.2016	24.3488	24.5789
	0.805295	0.373864	sp|Q96AG4|LRC59_HUMAN	sp|Q96AG4|LRC59_HUMAN				17	17	17	49.2	49.2	49.2	34.93	0	182.58	98093000	1880800	6606200	173	17	17	17	46.9	47.6	47.6	47.6	47.6	45.9	48.9	49.2	49.2	47.6	NaN	NaN	NaN	NaN	23.0027	22.5952	23.179	23.4223	22.7471	22.2024	22.7543	23.0378	22.9455	22.1371
	0.0677583	0.0468494	sp|Q96EY4|TMA16_HUMAN	sp|Q96EY4|TMA16_HUMAN				4	4	4	23.2	23.2	23.2	23.864	0	12.616	3475100	131750	405720	18	4	4	4	17.2	23.2	18.2	18.2	18.2	10.8	23.2	23.2	15.8	15.8	NaN	NaN	NaN	NaN	17.842	17.841	18.5342	18.621	18.0437	17.6074	18.3862	18.6225	18.1984	17.8331
	0.0182662	0.0166294	sp|Q96GA3|LTV1_HUMAN	sp|Q96GA3|LTV1_HUMAN				5	5	5	14.1	14.1	14.1	54.854	0	66.762	8770000	186790	325560	30	5	5	5	10.9	12	14.1	14.1	12	12	9.3	9.3	6.1	12	NaN	NaN	NaN	NaN	18.8989	19.5933	19.2873	19.6203	19.566	18.62	19.453	18.8916	19.7604	20.1577
	0.590149	0.301134	sp|Q96HY6|DDRGK_HUMAN	sp|Q96HY6|DDRGK_HUMAN				7	7	7	42	42	42	35.61	0	186.05	21759000	261890	1065700	65	7	7	7	25.8	42	42	42	42	21.3	20.1	36.6	31.2	25.8	NaN	NaN	NaN	NaN	20.3117	20.5187	20.9608	21.2193	20.666	19.9502	20.2571	20.2601	21.0194	20.6841
	0.285728	-0.176439	sp|Q96I24|FUBP3_HUMAN	sp|Q96I24|FUBP3_HUMAN				14	13	13	41.8	40.2	40.2	61.64	0	41.254	17504000	158680	991610	49	14	13	13	30.9	32.7	27.8	37.6	37.6	24.3	12.2	28.8	30.9	19.1	NaN	NaN	NaN	NaN	19.7933	20.3599	20.2815	20.5126	20.5618	20.6773	19.7414	20.2117	20.9501	20.8109
	0.123595	0.099564	sp|Q96P16|RPR1A_HUMAN;sp|Q9NQG5|RPR1B_HUMAN	sp|Q96P16|RPR1A_HUMAN				11	11	11	39.1	39.1	39.1	35.719	0	178.78	9435200	208790	672820	43	NaN	NaN	NaN	24.4	34.9	34.9	31.7	29.2	15.7	18.6	26	26.9	18.9	NaN	NaN	NaN	NaN	19.0348	19.2965	20.056	19.8638	18.9778	18.8484	19.3874	19.4865	20.0437	18.9651
	0.0866557	0.0283772	sp|Q96PC5|MIA2_HUMAN;sp|A4FU28|CTGE9_HUMAN;sp|Q86UF2|CTGE6_HUMAN;sp|A4D2H0|CTGEF_HUMAN	sp|Q96PC5|MIA2_HUMAN				10	10	10	10.2	10.2	10.2	159.83	0	26.026	10622000	216650	480240	40	NaN	NaN	NaN	5.1	6.4	6.5	6.8	10.2	5.4	5.4	4.1	3.1	5.4	NaN	NaN	NaN	NaN	19.9156	19.6309	19.7634	19.7808	19.5496	20.0178	19.4077	19.6117	19.6541	19.8072
	0.263737	0.111501	sp|Q96QC0|PP1RA_HUMAN	sp|Q96QC0|PP1RA_HUMAN				11	11	11	17.7	17.7	17.7	99.057	0	44.562	9687300	230980	725660	47	11	11	11	10.7	10.7	10.7	14.3	10.7	11.9	12.8	13.3	6.5	10.9	NaN	NaN	NaN	NaN	19.7287	19.5522	19.4532	19.4819	19.5572	19.3178	18.9918	19.5613	19.3279	20.017
	0.420841	0.232608	sp|Q96RL1|UIMC1_HUMAN	sp|Q96RL1|UIMC1_HUMAN				9	9	9	23.1	23.1	23.1	79.727	0	39.716	13060000	73052	613410	38	9	9	9	9.9	14.5	14.5	14.5	14.5	15.9	4.3	16.8	10.2	13.8	NaN	NaN	NaN	NaN	20.4697	19.964	19.6892	19.9557	20.0552	19.6988	19.2567	19.4325	20.2315	20.3513
	0.84112	0.274423	sp|Q96SB3|NEB2_HUMAN	sp|Q96SB3|NEB2_HUMAN				18	18	17	33.9	33.9	33.9	89.333	0	70.887	29785000	657360	1889800	102	18	18	17	24.5	28	27.2	30.5	32.1	17.6	22.2	21.2	10.2	21.8	NaN	NaN	NaN	NaN	21.6857	21.2132	20.9877	21.1604	21.1787	21.244	21.173	21.0243	20.5589	20.8535
+	2.90814	-0.768528	sp|Q96ST2|IWS1_HUMAN	sp|Q96ST2|IWS1_HUMAN				18	18	18	20.9	20.9	20.9	91.954	0	237.61	69621000	2481700	7531900	178	18	18	18	13.3	16.1	15.9	16	15	15.6	16.8	15.3	15.3	13.1	NaN	NaN	NaN	NaN	22.0654	21.7856	22.0904	22.1426	21.9923	23.0468	22.7566	22.8802	22.2399	22.9954
	0.786703	-0.258274	sp|Q96T23|RSF1_HUMAN	sp|Q96T23|RSF1_HUMAN				12	12	12	12.6	12.6	12.6	163.82	0	73.37	11586000	237000	1040500	46	12	12	12	5.6	10.4	9.6	7.8	11.4	4.9	5.8	8.7	5.8	3.7	NaN	NaN	NaN	NaN	19.9359	19.6908	19.2381	19.5615	19.8655	19.8523	19.8509	20.2561	20.0505	19.5733
+	4.28542	0.891903	sp|Q99459|CDC5L_HUMAN	sp|Q99459|CDC5L_HUMAN				13	13	13	28.3	28.3	28.3	92.25	0	45.297	13672000	103150	348350	43	13	13	13	21.8	28.3	25.7	23.1	28.3	13.6	10.5	11.6	10.6	8.5	NaN	NaN	NaN	NaN	20.472	20.4072	20.1618	19.9132	20.1614	19.2112	19.2116	19.3954	19.4999	19.338
	0.203656	-0.120602	sp|Q99590|SCAFB_HUMAN	sp|Q99590|SCAFB_HUMAN				21	21	21	20.1	20.1	20.1	164.65	0	161.87	59478000	1213500	2897800	122	21	21	21	13.7	15	15	16.8	16.8	12.2	13.3	15.6	9	11	NaN	NaN	NaN	NaN	22.2494	21.5787	21.8189	22.0966	22.1432	22.535	22.5034	22.0991	21.4315	21.9209
+	3.81841	1.1652	sp|Q99729|ROAA_HUMAN	sp|Q99729|ROAA_HUMAN				15	15	15	33.1	33.1	33.1	36.224	0	140.55	133670000	1929300	7276400	200	15	15	15	24.4	25	25	19.9	25	27.4	27.4	27.4	32.8	32.8	NaN	NaN	NaN	NaN	23.3445	23.6001	23.5914	23.9514	23.5892	22.1988	22.2382	22.5883	22.9563	22.269
	0.702727	0.456201	sp|Q99733|NP1L4_HUMAN	sp|Q99733|NP1L4_HUMAN				12	10	10	40.8	37.9	37.9	42.823	0	101.01	19232000	167410	1874000	69	12	10	10	29.1	34.1	33.9	36.3	30.9	23.2	13.3	30.7	26.1	16.3	NaN	NaN	NaN	NaN	20.0037	20.7141	20.9999	21.0891	19.9465	19.8527	19.5805	20.7922	19.8768	20.3701
	1.71042	0.596039	sp|Q99848|EBP2_HUMAN	sp|Q99848|EBP2_HUMAN				8	8	8	30.1	30.1	30.1	34.852	0	131.02	33250000	509640	1083200	63	8	8	8	29.7	29.7	29.7	28.8	26.5	18.6	18.3	12.4	12.4	18.3	NaN	NaN	NaN	NaN	21.6716	21.3715	21.6998	21.7128	20.9088	20.6213	21.0632	20.8222	21.2919	20.5858
	0.278188	-0.180342	sp|Q99961|SH3G1_HUMAN;sp|Q99962|SH3G2_HUMAN	sp|Q99961|SH3G1_HUMAN				9	9	9	31.2	31.2	31.2	41.489	0	35.533	12376000	144680	436650	42	NaN	NaN	NaN	28.5	25.5	28.5	27.2	29.1	7.1	7.1	7.1	11.7	7.1	NaN	NaN	NaN	NaN	19.2579	19.3668	19.7787	20.3467	19.5512	19.6169	19.4497	20.0771	20.4836	19.5757
	0.278008	-0.161665	sp|Q9BRR8|GPTC1_HUMAN	sp|Q9BRR8|GPTC1_HUMAN				13	13	13	22.2	22.2	22.2	103.34	0	39.959	13909000	439950	1477800	65	13	13	13	12.8	17	16.9	16.1	13.1	14.4	14.4	18.6	7	9.5	NaN	NaN	NaN	NaN	19.9166	20.0328	20.0478	20.0837	20.185	20.6871	20.6424	20.4195	19.4375	19.8877
+	2.23361	0.636407	sp|Q9BTD8|RBM42_HUMAN	sp|Q9BTD8|RBM42_HUMAN				6	6	6	24.4	24.4	24.4	50.413	0	99.295	9981200	76731	282690	31	6	6	6	24.4	24.4	24.4	24.4	24.4	5.4	5.4	9.8	9	9.8	NaN	NaN	NaN	NaN	19.2282	19.777	19.6333	19.9063	19.9372	19.1439	18.8187	18.7714	19.33	19.2361
	0.325533	0.254853	sp|Q9BTT0|AN32E_HUMAN	sp|Q9BTT0|AN32E_HUMAN				11	11	11	42.5	42.5	42.5	30.692	0	316.35	57453000	1327800	6430800	94	11	11	11	23.1	34.7	41	34.7	34.7	36.2	36.2	36.2	24.3	24.3	NaN	NaN	NaN	NaN	22.1406	22.8992	22.9498	22.4881	21.3617	21.8546	21.7897	22.3925	21.8822	22.646
	0.995865	0.286837	sp|Q9BVJ6|UT14A_HUMAN;sp|Q5TAP6|UT14C_HUMAN	sp|Q9BVJ6|UT14A_HUMAN				28	28	28	50.7	50.7	50.7	87.977	0	132.66	53134000	874990	3293700	157	NaN	NaN	NaN	39	37	34.2	39.3	40.5	29.1	27.2	31.9	26.3	30.9	NaN	NaN	NaN	NaN	22.3516	22.2969	21.9821	22.1095	22.1591	22.2264	21.4395	22.1136	21.7407	21.9448
	1.52606	0.532962	sp|Q9BVL2|NUP58_HUMAN	sp|Q9BVL2|NUP58_HUMAN				8	8	8	17.7	17.7	17.7	60.896	0	70.529	20242000	195920	966480	70	8	8	8	16	16	16	16.2	16.2	14.4	9.8	17.5	14.4	11.9	NaN	NaN	NaN	NaN	20.5409	20.8727	20.5282	20.8428	20.7297	19.7646	19.8722	19.9787	20.7192	20.5148
	0.365217	0.150271	sp|Q9BW71|HIRP3_HUMAN	sp|Q9BW71|HIRP3_HUMAN				7	7	7	14.2	14.2	14.2	61.956	0	23.129	16308000	201690	1247400	37	7	7	7	11	14	11	11	14.2	14.2	8.8	10.3	8.8	10.3	NaN	NaN	NaN	NaN	20.7596	20.4385	20.1951	20.4677	20.4831	20.1023	19.8834	20.2709	20.7532	20.5827
	1.08096	-0.229615	sp|Q9BXP5|SRRT_HUMAN	sp|Q9BXP5|SRRT_HUMAN				23	23	23	29.1	29.1	29.1	100.67	0	89.473	43099000	831060	3348600	141	23	23	23	25	23.2	23.9	24.2	25.3	24.4	21.3	24	19.7	22.6	NaN	NaN	NaN	NaN	21.8051	21.6207	21.6138	21.4485	21.7054	22.0622	21.5971	21.6611	22.0602	21.9612
	0.0420986	-0.0474689	sp|Q9BY67|CADM1_HUMAN	sp|Q9BY67|CADM1_HUMAN				8	8	8	33.7	33.7	33.7	48.509	0	63.128	26853000	257710	1735500	69	8	8	8	23.5	33.7	33.7	33.7	33.7	29	18.3	28.3	23.5	28.3	NaN	NaN	NaN	NaN	20.9711	21.1317	19.994	21.0637	21.045	20.9861	19.7356	21.2247	20.7379	21.7585
+	2.37267	1.369	sp|Q9BZI7|REN3B_HUMAN	sp|Q9BZI7|REN3B_HUMAN				14	14	14	27.1	27.1	27.1	57.761	0	64.005	22680000	188490	660400	64	14	14	14	22.8	25.7	25.9	23.4	25.9	15.7	15.9	15.9	24.4	18.4	NaN	NaN	NaN	NaN	21.816	20.9419	20.7509	20.6705	20.9762	19.3592	19.4193	18.9266	20.4689	20.1365
	0.520222	-0.275238	sp|Q9C0C2|TB182_HUMAN	sp|Q9C0C2|TB182_HUMAN				58	58	58	48.4	48.4	48.4	181.79	0	323.31	181530000	6550900	20776000	455	58	58	58	37.9	37.2	41.9	42.6	43.4	34.4	36.1	43.2	30.8	34.6	NaN	NaN	NaN	NaN	24.057	23.4476	23.7506	23.7011	24.0122	24.4056	24.3264	24.3728	23.219	24.021
	0.321118	0.434949	sp|Q9H1E3|NUCKS_HUMAN	sp|Q9H1E3|NUCKS_HUMAN				6	6	6	19.3	19.3	19.3	27.296	0	192.94	35391000	679030	999810	64	6	6	6	19.3	19.3	19.3	19.3	19.3	11.5	11.1	11.5	11.5	18.1	NaN	NaN	NaN	NaN	21.5221	21.9384	21.6368	21.666	20.4625	22.1679	21.5386	20.5572	21.6032	19.1842
	0.523975	0.154604	sp|Q9H307|PININ_HUMAN	sp|Q9H307|PININ_HUMAN				23	23	23	35	35	35	81.627	0	323.31	174250000	4073800	12932000	279	23	23	23	30.4	31.8	29.8	28.3	29.3	21.3	19.2	19.5	21.3	17.3	NaN	NaN	NaN	NaN	23.8778	23.7891	23.6138	23.9515	24.0904	24.0917	23.5023	23.7439	23.7624	23.4493
	0.52206	-0.278105	sp|Q9H444|CHM4B_HUMAN	sp|Q9H444|CHM4B_HUMAN				6	6	6	33.5	33.5	33.5	24.95	0	101.56	13813000	353520	1009600	36	6	6	6	30.4	25.4	25.4	30.4	25.4	16.5	16.5	16.5	16.5	13.4	NaN	NaN	NaN	NaN	20.7895	19.8099	19.9456	20.1097	19.6263	20.0329	20.3155	20.437	20.8548	20.0313
	0.616443	0.139445	sp|Q9H501|ESF1_HUMAN	sp|Q9H501|ESF1_HUMAN				12	12	12	20.8	20.8	20.8	98.795	0	140.41	12202000	177590	514590	45	12	12	12	15.3	15.7	14.5	13.4	17.6	10.8	10.6	11	6.2	7.6	NaN	NaN	2501	805	19.6248	19.8761	19.3775	19.9166	19.8274	19.7247	19.6509	19.5522	19.4609	19.5365
	0.548502	0.231638	sp|Q9H6F5|CCD86_HUMAN	sp|Q9H6F5|CCD86_HUMAN				6	6	6	29.2	29.2	29.2	40.235	0	27.507	14671000	275610	393790	38	6	6	6	22.8	18.1	24.4	29.2	24.4	11.9	18.1	11.9	18.3	24.4	NaN	NaN	NaN	NaN	20.9178	20.3368	20.0651	19.8589	20.1053	20.2987	19.7758	19.9611	19.9894	20.1007
	1.56026	-0.779705	sp|Q9H6K5|PRR36_HUMAN	sp|Q9H6K5|PRR36_HUMAN				5	5	5	7.5	7.5	7.5	132.75	0	12.67	4502800	259290	478940	13	5	5	5	5.2	2.6	4.9	5.8	7.5	4.9	7.5	6.4	2.6	3.8	NaN	NaN	NaN	NaN	17.5784	18.4252	17.9029	18.8342	18.5349	19.3306	19.4545	18.884	18.4279	19.0771
	0.124949	0.0868858	sp|Q9H773|DCTP1_HUMAN	sp|Q9H773|DCTP1_HUMAN				8	8	8	64.1	64.1	64.1	18.681	0	52.093	7395600	209550	840440	27	8	8	8	26.5	37.1	45.9	45.9	37.1	15.3	44.7	56.5	20.6	20.6	NaN	NaN	NaN	NaN	19.3763	18.7767	19.4602	19.3715	18.98	18.2243	19.2517	19.5146	19.3504	19.1892
	0.0958417	0.0468998	sp|Q9H7N4|SFR19_HUMAN	sp|Q9H7N4|SFR19_HUMAN				15	15	15	17	17	17	139.27	0	87.592	42627000	2257500	4695200	115	15	15	15	15.2	13.1	15.2	15.2	15.2	13.3	13.9	15.6	13.9	13.9	NaN	NaN	NaN	NaN	22.0904	21.8784	22.0269	22.0461	22.1522	22.1776	22.4639	22.1251	21.4839	21.7091
	0.276398	-0.23462	sp|Q9H910|JUPI2_HUMAN	sp|Q9H910|JUPI2_HUMAN				5	5	5	42.1	42.1	42.1	20.063	0	100.28	13563000	740450	1394300	26	5	5	5	37.9	30.5	37.9	37.9	23.2	42.1	42.1	42.1	27.9	18.9	NaN	NaN	NaN	NaN	20.4585	19.2914	20.6601	19.9327	19.7189	20.124	21.2443	20.0313	20.0604	19.7747
	1.22729	0.254773	sp|Q9NPI1|BRD7_HUMAN	sp|Q9NPI1|BRD7_HUMAN				15	15	15	37.6	37.6	37.6	74.138	0	78.77	20808000	209070	802920	75	15	15	15	27.8	36.1	31.6	37	34.9	23.8	13.1	20	23.8	22.6	NaN	NaN	NaN	NaN	20.7747	20.7302	20.3307	20.5873	20.6325	20.448	20.067	20.2537	20.4891	20.5237
+	5.83358	1.58431	sp|Q9NQ29|LUC7L_HUMAN	sp|Q9NQ29|LUC7L_HUMAN				9	5	5	29.9	17.8	17.8	43.727	0	32.707	14402000	91227	489740	32	9	5	5	26.1	22.6	18.9	18.9	18.9	18.3	13.7	18.3	18.3	14.3	NaN	NaN	NaN	NaN	20.4781	20.341	20.2606	20.6546	20.1783	18.7533	18.5266	19.0764	18.7168	18.9181
+	2.26723	0.724544	sp|Q9NQS7|INCE_HUMAN	sp|Q9NQS7|INCE_HUMAN				14	14	14	24.6	24.6	24.6	105.43	0	53.335	26981000	484530	1084900	74	14	14	14	20.7	22.2	22.2	24.6	22.2	17.4	13.2	15.4	8.1	12.6	NaN	NaN	NaN	NaN	21.5653	21.0658	21.0949	21.1578	21.2423	20.5301	20.6349	20.4108	19.9426	20.9848
	0.24353	0.102627	sp|Q9NRA8|4ET_HUMAN	sp|Q9NRA8|4ET_HUMAN				15	15	15	28.8	28.8	28.8	108.2	0	59.731	13255000	318270	1230700	66	15	15	15	14.5	14.8	18.7	24.9	20.6	15.2	14.1	17	5.4	11.9	NaN	NaN	NaN	NaN	20.0907	20.25	19.9312	19.8769	19.9481	20.2062	19.7955	20.2482	19.3683	19.9655
	0.174694	0.109973	sp|Q9NRR5|UBQL4_HUMAN;sp|Q9H347|UBQL3_HUMAN	sp|Q9NRR5|UBQL4_HUMAN				12	8	8	28	23.5	23.5	63.852	0	32.306	26714000	656960	1525200	47	NaN	NaN	NaN	21.5	28	22	25.5	25.5	19	19.8	19	23.8	21.3	NaN	NaN	2540	584	20.5002	21.0667	21.0671	21.2068	20.6712	20.8622	20.2041	20.4591	21.0769	21.3599
	1.45291	0.410921	sp|Q9NSK0|KLC4_HUMAN	sp|Q9NSK0|KLC4_HUMAN				13	9	9	27.9	21.3	21.3	68.639	0	55.785	9168000	62428	367590	35	13	9	9	19.5	24.4	23.9	26.2	21.2	8.4	5.7	10.8	9.5	9.5	NaN	NaN	NaN	NaN	19.154	19.7151	19.5076	19.4779	19.4131	19.2321	18.7798	19.055	19.4317	18.7144
	0.159815	0.0735619	sp|Q9NUQ3|TXLNG_HUMAN;sp|Q9BZA5|TXNG2_HUMAN	sp|Q9NUQ3|TXLNG_HUMAN				6	6	6	17.6	17.6	17.6	60.585	0	14.342	4351800	62693	321570	20	NaN	NaN	NaN	6.6	15	8.5	16.7	16.7	6.2	6.2	14.2	10.6	8.5	NaN	NaN	NaN	NaN	18.5366	18.1183	18.1089	18.6181	18.8357	18.5603	18.3041	18.0492	18.2829	18.6531
	0.950037	0.352245	sp|Q9NY61|AATF_HUMAN	sp|Q9NY61|AATF_HUMAN				10	10	10	36.1	36.1	36.1	63.132	0	100.19	14437000	120690	706730	60	10	10	10	17.1	36.1	32.9	36.1	27.3	23.8	14.6	30.2	17.7	29.6	NaN	NaN	NaN	NaN	20.3634	20.6334	19.9188	20.3484	19.5996	20.0498	19.6361	19.9136	19.7843	19.7186
+	3.43601	1.42067	sp|Q9NYB0|TE2IP_HUMAN	sp|Q9NYB0|TE2IP_HUMAN				8	8	8	36.1	36.1	36.1	44.259	0	114.43	17929000	97075	264600	39	8	8	8	24.8	36.1	30.3	36.1	18.8	17	13	11.3	26.1	15	NaN	NaN	NaN	NaN	20.4902	20.6578	20.784	20.9655	19.9663	19.4895	19.057	18.5449	19.4472	19.2219
	0.46524	-0.312544	sp|Q9NYB9|ABI2_HUMAN	sp|Q9NYB9|ABI2_HUMAN				4	4	4	12.3	12.3	12.3	55.663	0	13.671	5040600	133490	323590	17	4	4	4	6	7	9.2	9.2	6	12.3	10.1	12.3	12.3	12.3	NaN	NaN	NaN	NaN	18.9274	19.0722	18.0794	18.5137	18.9202	18.7188	18.392	18.7711	19.4414	19.7524
	0.0434604	-0.0171021	sp|Q9NYF8|BCLF1_HUMAN	sp|Q9NYF8|BCLF1_HUMAN				39	39	38	36.1	36.1	36.1	106.12	0	323.31	248070000	8053500	27818000	409	39	39	38	28.4	30.2	26.1	26.1	27.5	33.4	29.9	32.8	31.1	26.6	NaN	NaN	NaN	NaN	24.3012	24.353	24.1555	24.4303	24.4529	24.6828	24.4235	24.5473	24.1205	24.0044
	0.253602	0.19851	sp|Q9NZ53|PDXL2_HUMAN	sp|Q9NZ53|PDXL2_HUMAN				3	3	3	5.3	5.3	5.3	65.075	0	23.812	7511700	184290	585270	22	3	3	3	4.8	4.8	4.8	4.8	4.8	5.3	4.8	5.3	5.3	2.8	NaN	NaN	NaN	NaN	18.0763	19.3698	19.3752	19.8134	19.5094	18.5764	19.1178	19.3393	19.0077	19.1103
	0.00846569	-0.0059269	sp|Q9NZZ3|CHMP5_HUMAN	sp|Q9NZZ3|CHMP5_HUMAN				4	4	4	26.5	26.5	26.5	24.57	0	14.831	6955000	212750	607130	19	4	4	4	25.1	26.5	17.8	26.5	26.5	19.2	26.5	26.5	19.2	15.5	NaN	NaN	NaN	NaN	19.58	18.7218	19.0726	19.1766	18.4718	18.6302	19.1285	19.4652	18.9993	18.8291
	0.841365	-0.320745	sp|Q9P206|K1522_HUMAN	sp|Q9P206|K1522_HUMAN				10	10	10	14.4	14.4	14.4	107.09	0	25.458	8717200	230430	600570	49	10	10	10	12.3	11.9	13.4	13.4	11.9	8.6	8	9.1	4	4	NaN	NaN	NaN	NaN	19.5468	18.9296	18.6415	19.2341	19.1055	19.6459	19.6779	19.527	19.1319	19.0785
	0.810905	-0.351999	sp|Q9P2E9|RRBP1_HUMAN;sp|Q8N4C6|NIN_HUMAN	sp|Q9P2E9|RRBP1_HUMAN				62	62	62	43.4	43.4	43.4	152.45	0	323.31	308820000	14703000	36699000	719	NaN	NaN	NaN	32.3	33.8	31.3	32.5	34.4	41	40.4	40	37.4	34.8	NaN	NaN	NaN	NaN	25.0299	24.3619	24.4495	24.547	24.6234	25.3678	25.259	25.15	24.4092	24.5857
	0.623583	-0.308138	sp|Q9P2M7|CING_HUMAN	sp|Q9P2M7|CING_HUMAN				13	13	13	17.5	17.5	17.5	136.38	0	49.492	13277000	489730	1409700	44	13	13	13	12.4	14.2	15	12.9	13.7	11	10	12.3	7.2	7	NaN	NaN	NaN	NaN	20.2703	20.0425	20.1164	19.9028	19.6968	20.4293	20.7178	20.4453	19.4537	20.5233
	0.0644185	-0.0313824	sp|Q9P2N5|RBM27_HUMAN	sp|Q9P2N5|RBM27_HUMAN				9	9	8	14.2	14.2	13.1	118.72	0	40.811	10407000	189700	683650	35	9	9	8	5.6	11.8	12.2	9.6	13.3	6.7	3.2	7.9	5.8	5.8	NaN	NaN	NaN	NaN	19.8064	19.1044	19.2418	19.5092	19.5497	19.5305	19.4662	19.3362	19.1412	19.8943
	1.06325	-0.350024	sp|Q9UBC2|EP15R_HUMAN	sp|Q9UBC2|EP15R_HUMAN				15	15	15	31.4	31.4	31.4	94.254	0	39.751	11183000	403290	896970	57	15	15	15	6.8	23.4	10.8	25.3	17.7	13	18.2	18.9	19.1	19.1	NaN	NaN	NaN	NaN	20.3768	19.856	19.6069	19.5069	19.9589	20.4093	20.0983	19.9212	20.2154	20.4113
+	3.62852	2.51624	sp|Q9UEE9|CFDP1_HUMAN	sp|Q9UEE9|CFDP1_HUMAN				7	7	7	27.8	27.8	27.8	33.592	0	50.836	20244000	207100	104570	33	7	7	7	18.7	26.4	18.7	26.8	19.1	11.7	11.7	10.4	19.4	19.4	NaN	NaN	NaN	NaN	21.4645	21.1919	21.304	21.1821	20.6257	18.6674	18.8129	17.2228	19.1072	19.3766
	0.0221338	0.0109226	sp|Q9UER7|DAXX_HUMAN	sp|Q9UER7|DAXX_HUMAN				10	10	10	22.7	22.7	22.7	81.372	0	67.002	14068000	334330	713190	42	10	10	10	18.6	20.4	19.9	20.4	20.4	15.1	12.8	7.8	7.8	8.2	NaN	NaN	NaN	NaN	20.1313	20.2196	19.9146	20.4566	20.1897	20.6282	20.0231	19.9151	20.399	19.8919
+	2.80534	0.684726	sp|Q9UHD9|UBQL2_HUMAN	sp|Q9UHD9|UBQL2_HUMAN				11	7	7	25.8	15.9	15.9	65.695	0	116.01	20519000	127030	1416300	71	11	7	7	22.3	25.8	25.8	25.8	21.5	16.8	10.7	25.8	15.2	17.6	NaN	NaN	NaN	NaN	20.6324	20.4864	20.6547	20.9012	20.4296	19.9673	19.6017	19.9984	19.7862	20.3272
	1.80925	0.5849	sp|Q9UJU6|DBNL_HUMAN	sp|Q9UJU6|DBNL_HUMAN				11	11	11	32.1	32.1	32.1	48.207	0	323.31	32662000	537140	2544200	112	11	11	11	30.9	30	25.1	26.3	31.2	32.1	29.1	32.1	28.8	32.1	NaN	NaN	NaN	NaN	21.5398	21.6155	21.6651	21.7951	21.606	20.8653	20.5481	20.9171	21.5679	21.3986
	0.156162	-0.108096	sp|Q9UKJ3|GPTC8_HUMAN	sp|Q9UKJ3|GPTC8_HUMAN				14	14	14	16.7	16.7	16.7	164.2	0	69.892	24042000	679500	1347600	75	14	14	14	11.2	13.2	12.6	11.8	13.8	9.5	12.6	10.9	9.2	9.1	NaN	NaN	NaN	NaN	21.056	20.5545	20.7935	20.3504	20.8806	21.5211	21.1578	20.8721	20.2322	20.3922
	1.84253	0.401448	sp|Q9UKV3|ACINU_HUMAN	sp|Q9UKV3|ACINU_HUMAN				53	53	53	45.6	45.6	45.6	151.86	0	323.31	510450000	13802000	35904000	680	53	53	53	37.1	33.3	38.2	40	40.2	37.1	35.7	37.1	31.8	30.2	NaN	NaN	NaN	NaN	25.7391	25.2574	25.4964	25.4725	25.6727	25.3835	25.2611	25.1621	24.8334	24.9908
	1.69543	-0.613429	sp|Q9UKX7|NUP50_HUMAN	sp|Q9UKX7|NUP50_HUMAN				17	17	17	54.7	54.7	54.7	50.144	0	96.811	35102000	631400	2718000	71	17	17	17	30.8	49.8	49.8	54.5	49.8	31.4	27.6	33.8	26.7	20.3	NaN	NaN	NaN	NaN	20.4494	20.8576	20.9424	21.3506	21.1217	21.8652	21.3281	21.7032	21.8055	21.087
	1.43241	0.599943	sp|Q9UKY7|CDV3_HUMAN	sp|Q9UKY7|CDV3_HUMAN				11	11	11	60.5	60.5	60.5	27.335	0	182.51	69584000	2357000	3133000	75	11	11	11	57.8	54.7	54.7	54.7	49.2	57.4	57.4	51.6	57.4	49.2	NaN	NaN	NaN	NaN	23.0681	22.5844	22.606	22.6497	21.7514	21.9708	22.2952	21.6521	21.954	21.7878
+	2.40807	-0.543928	sp|Q9ULV3|CIZ1_HUMAN	sp|Q9ULV3|CIZ1_HUMAN				15	15	15	23.6	23.6	23.6	100.04	0	46.657	12424000	387650	1188100	44	15	15	15	16.5	21.9	13.5	16.4	20.2	16.6	16.1	16.6	9.7	13.7	NaN	NaN	NaN	NaN	20.1174	19.7922	19.7352	19.9093	19.6918	20.5629	20.5611	20.0201	20.2448	20.5765
+	2.3248	0.645602	sp|Q9ULW0|TPX2_HUMAN	sp|Q9ULW0|TPX2_HUMAN				23	23	23	37.8	37.8	37.8	85.652	0	90.876	35813000	268780	1199800	90	23	23	23	32	32	25.8	35.1	34.1	14.9	14.3	16.7	12.2	9.5	NaN	NaN	NaN	NaN	21.8002	21.5116	21.2853	21.2022	21.7884	21.1957	20.6505	20.9974	20.9225	20.5936
	1.77984	0.469328	sp|Q9ULX6|AKP8L_HUMAN	sp|Q9ULX6|AKP8L_HUMAN				12	12	12	23.1	23.1	23.1	71.639	0	135.27	15210000	138290	891610	53	12	12	12	16.6	20.7	16.4	16.6	20.7	18.4	8.4	17.2	17.2	14.7	NaN	NaN	1474	528	20.573	20.6445	20.0915	20.4259	20.1136	20.0727	19.652	19.7887	19.7716	20.2168
+	4.85345	1.44351	sp|Q9UMX0|UBQL1_HUMAN	sp|Q9UMX0|UBQL1_HUMAN				12	12	6	34.1	34.1	20.7	62.518	0	323.31	86473000	928630	4162200	143	12	12	6	30.6	34.1	34.1	34.1	28.4	14.8	19.7	27.8	25	15.6	NaN	NaN	NaN	NaN	22.8764	23.0575	23.0906	23.4305	22.8066	21.7263	21.2437	21.4791	21.7427	21.8522
	0.0940607	0.0410828	sp|Q9UMY1|NOL7_HUMAN	sp|Q9UMY1|NOL7_HUMAN				2	2	2	12.8	12.8	12.8	29.426	0	31.33	5019300	108900	330470	17	2	2	2	12.8	12.8	12.8	12.8	12.8	12.8	12.8	12.8	12.8	12.8	NaN	NaN	NaN	NaN	18.6144	18.4679	18.2643	19.0212	18.3382	18.1824	18.4764	18.6042	18.7193	18.5183
	0.638808	0.183875	sp|Q9UNF0|PACN2_HUMAN	sp|Q9UNF0|PACN2_HUMAN				15	15	15	41.6	41.6	41.6	55.738	0	110.16	38538000	469580	2195000	85	15	15	15	31.3	33.5	38.9	38.9	38.9	24.1	16.9	26.3	28.2	31.9	NaN	NaN	NaN	NaN	21.699	21.7382	21.3217	21.7387	21.5393	21.6008	21.0176	21.5093	21.664	21.3258
	1.49087	0.679143	sp|Q9UNZ2|NSF1C_HUMAN	sp|Q9UNZ2|NSF1C_HUMAN				10	10	10	38.9	38.9	38.9	40.572	0	97.657	14425000	180400	528090	36	10	10	10	33.8	28.6	35.7	35.7	35.7	10.5	16.5	16.5	21.1	17	NaN	NaN	NaN	NaN	20.188	19.9982	20.5242	20.6886	20.0343	18.852	19.501	19.7638	20.2332	19.6877
	0.236928	-0.202418	sp|Q9UPT8|ZC3H4_HUMAN	sp|Q9UPT8|ZC3H4_HUMAN				19	19	19	30.2	30.2	30.2	140.26	0	101.76	86860000	3511000	6324200	172	19	19	19	22.6	26	24.9	26.7	30.2	25.6	25.6	22.2	21.4	21.3	NaN	NaN	NaN	NaN	23.1481	22.6259	22.5531	22.5286	22.8645	23.3351	23.5265	23.0082	21.6694	23.1931
	0.228456	0.313612	sp|Q9UQ35|SRRM2_HUMAN	sp|Q9UQ35|SRRM2_HUMAN				51	51	51	25.4	25.4	25.4	299.61	0	323.31	285810000	13779000	20588000	492	51	51	51	21.4	20	22.1	21.8	22.7	18.9	18.6	19.8	7.5	15.1	NaN	NaN	NaN	NaN	24.843	24.1856	24.4925	24.0931	24.6176	24.4334	25.1072	24.4905	22.0136	24.6191
	0.279345	0.0769123	sp|Q9Y2D5|AKAP2_HUMAN	sp|Q9Y2D5|AKAP2_HUMAN				9	9	9	18.6	18.6	18.6	94.659	0	116.61	16494000	235670	1060800	55	9	9	9	16.1	16.1	13.9	17.9	16.1	13.5	7.2	14.2	8.6	12	NaN	NaN	NaN	NaN	19.9992	20.3209	20.0083	20.3464	20.2666	20.3011	20.2883	20.1129	20.0188	19.8358
	0.0820742	0.0565319	sp|Q9Y2W1|TR150_HUMAN	sp|Q9Y2W1|TR150_HUMAN				32	31	31	32.1	32.1	32.1	108.66	0	321.87	384400000	12025000	32067000	411	32	31	31	27.1	25.7	26	27	27.2	27	27	26.8	25.8	26.1	NaN	NaN	NaN	NaN	25.0662	24.8351	24.9161	24.8447	25.053	25.5063	25.1924	25.0645	24.1139	24.5554
	0.409912	-0.104683	sp|Q9Y2W2|WBP11_HUMAN	sp|Q9Y2W2|WBP11_HUMAN				17	17	17	31.4	31.4	31.4	69.997	0	100.13	68887000	2143300	6438000	165	17	17	17	27.8	27.8	26.4	27.8	30.1	29.5	30.4	28.5	24.6	19.8	NaN	NaN	NaN	NaN	22.5115	22.1806	21.9602	22.2827	22.3041	22.4382	22.3466	22.5754	22.2118	22.1904
+	2.85308	1.32982	sp|Q9Y383|LC7L2_HUMAN	sp|Q9Y383|LC7L2_HUMAN				15	15	11	34.7	34.7	29.8	46.513	0	315.9	123800000	2224100	6283200	169	15	15	11	26.3	26.8	23.2	23.2	23.2	29.8	29.3	29.8	34.7	29.8	NaN	NaN	NaN	NaN	24.3312	23.572	23.5503	23.9144	23.2286	22.242	21.8387	22.2535	22.5262	23.0869
+	1.88637	-0.633158	sp|Q9Y490|TLN1_HUMAN;sp|Q9Y4G6|TLN2_HUMAN	sp|Q9Y490|TLN1_HUMAN				34	34	34	23	23	23	269.76	0	142.03	29860000	980500	2786300	149	NaN	NaN	NaN	12.8	21.6	16.6	15.9	18.7	14.7	14	15.9	11.6	13.6	NaN	NaN	NaN	NaN	21.1481	21.4253	20.7308	20.3541	21.2579	21.6108	21.7335	21.68	21.4965	21.5611
	1.57041	-0.568636	sp|Q9Y4E1|WAC2C_HUMAN;sp|Q5SRD0|WAC2D_HUMAN	sp|Q9Y4E1|WAC2C_HUMAN				44	9	9	52.3	14.5	14.5	144.91	0	65.082	14155000	833630	1480300	58	NaN	NaN	NaN	37.3	45.8	47.9	47.2	46.4	38.9	41.4	43.9	31.6	36.6	NaN	NaN	NaN	NaN	19.7003	20.041	19.9805	20.1099	20.2548	20.9469	21.0789	20.5419	20.0983	20.2637
	0.0414184	-0.0307663	sp|Q9Y520|PRC2C_HUMAN	sp|Q9Y520|PRC2C_HUMAN				63	63	61	30.2	30.2	29.8	316.91	0	323.31	245670000	9025700	21921000	516	63	63	61	25.8	23.5	27.2	28.3	28	21.2	22.8	21.7	15.7	18.7	NaN	NaN	NaN	NaN	24.5269	23.847	24.1608	23.9481	24.4169	24.4227	24.6547	24.481	23.3762	24.1189
+	2.67498	-0.434097	sp|Q9Y5K6|CD2AP_HUMAN	sp|Q9Y5K6|CD2AP_HUMAN				19	19	19	42.4	42.4	42.4	71.45	0	112.76	39090000	1115800	3138100	104	19	19	19	35.1	35.1	33	41.6	42.4	28.8	31.3	28.8	25.4	20.7	NaN	NaN	NaN	NaN	21.3543	21.3559	21.6111	21.5769	21.609	22.0039	21.6765	21.8567	22.1095	22.0312
+	2.6251	0.721951	sp|Q9Y6A5|TACC3_HUMAN	sp|Q9Y6A5|TACC3_HUMAN				25	25	25	39.9	39.9	39.9	90.359	0	119.1	59368000	973780	3244900	149	25	25	25	30.4	35.3	33.2	36	32.3	21	21.2	27.7	12.1	24.8	NaN	NaN	NaN	NaN	22.4174	22.1282	22.1607	22.3207	22.1382	21.9707	21.4205	21.5797	21.0109	21.5737
	0.327384	0.0990437	sp|Q9Y6I3|EPN1_HUMAN	sp|Q9Y6I3|EPN1_HUMAN				14	14	12	34.5	34.5	32.1	60.293	0	98.963	32807000	763840	2241700	109	14	14	12	26	30.6	30.6	34.2	28.3	25.5	27.3	22.4	21.5	19.4	NaN	NaN	NaN	NaN	21.2855	21.5556	21.1945	21.6321	21.4908	21.4632	21.109	21.215	21.2118	21.6642
	0.199064	-0.0852985	sp|Q9Y6W5|WASF2_HUMAN	sp|Q9Y6W5|WASF2_HUMAN				7	7	6	19.7	19.7	17.1	54.283	0	323.31	14604000	259160	1137200	50	7	7	6	11.2	15.1	17.7	15.1	15.1	12.4	8.6	17.1	14.5	12.4	NaN	NaN	NaN	NaN	19.7829	20.3201	20.0802	20.4151	20.402	20.2607	20.0713	20.0013	20.4151	20.6784
