# Supplementary material for: Glycosyltransferase POMGNT1 deficiency strengthens N-cadherin-mediated cell–cell adhesion
Source: J Biol Chem. 2021 Feb 18;296:100433. doi: 10.1016/j.jbc.2021.100433 (PMC7994789; doi:10.1016/j.jbc.2021.100433)
Supplement: Table S5 [file mmc3.xlsx]

## Sheet:  N-glycan structures on N-Cdh
Table S5: List of identified and quantified N-glycan structures on N-Cdh derived from wildtype (WT) and ∆POMGnT1 HEK293T cells
Peak Number	N-Glycan Name	N-Cdh from		Delta (∆POMGnT1-WT) [%]
		WT	∆POMGnT1
		Rel. Sig. Intensity in [%]
1	Not Identified	0.3	0.21	-0.08
2	FA2BG2SuS1(2,3)?	3.14	1.61	-1.53
3	A4G4S4(2,3)	0.19	0.18	-0.01
4	Not Identified	0.38	0.15	-0.22
5	A2G2S2(2,6)	0.11	0.15	0.04
6	FA4G4S4(2,3)	0.76	0.1	-0.66
7	Not Identified	0.66	0.11	-0.54
8	FA2G2S2(2,6)	0.34	0	-0.34
9	FA2G2S1(2,3)S1(2,6)	0.98	0.51	-0.47
10	FA2G2S1(2,3)S1(2,6)	1.74	0.39	-1.35
11	FA2BG2S1(2,3)S1(2,6)	1.46	2.48	1.02
12	FA2G2S2(2,3)	2.43	0.48	-1.96
13	A2BG2Su?	0.81	0.18	-0.62
14	A4G4S3(2,3)	0.47	0.3	-0.17
15	FA4G4S3(2,3)	0.79	0	-0.79
16	FA2BG2Su?	4.06	3.91	-0.15
17	A3G3S2(2,3)	0.71	1.55	0.84
18	FA2G1S1(2,3)[6]	0.34	0.62	0.27
19	FA3G3S2(3)	0.46	0	-0.46
20	A2G2S1(2,6)	2.88	0.83	-2.05
21	FA2G1S1(2,3)[3]	1.15	1.77	0.63
22	Not Identified	1.84	0.17	-1.67
23	Man5 & FA2G2S1(2,6)	5.76	6.97	1.21
24	A2G0	0	1.59	1.59
25	FA2G2S1(2,3)[6]	1.01	0	-1.01
26	FA2G2S1(2,3)[3]	3.53	1.01	-2.52
27	FA2BG2S1(2,3)	3.06	0.75	-2.31
28	FA4G4S2(2,3)	0	0.15	0.15
29	A2BG2	2.12	3.29	1.16
30	Man6	9.08	8.1	-0.98
31	FA2G0	2.66	9.27	6.61
32	Not Identified	0	0.61	0.61
33	Not Identified	0.99	0	-0.99
34	Not Identified	0.76	0.24	-0.52
35	Not Identified	0	0.52	0.52
36	FA2BG0	5.78	16.73	10.96
37	A2BG1[6]	2.95	0.51	-2.44
38	Man7	1.8	2.24	0.44
39	A2BG1[3] & FA3G3S1(2,3)	1.73	0.12	-1.61
40	FA2G1[6]	0.56	2.75	2.19
41	Man5-A1G1	0.54	0	-0.54
42	FA2G1[3]	0.82	3.59	2.77
43	FA2BG1[6] & A2G2	9.28	8.94	-0.33
44	Not Identified	0.1	0.56	0.46
45	FA2BG1[3]	1.86	2.86	1
46	FA3[2,6]G1	0.18	1.06	0.88
47	A2F1[6]G2	0.38	0.95	0.56
48	FA3[2,6]G1	0	0.95	0.95
49	FA2G2	3.03	2.01	-1.02
50	A3[2,6]G2	0.25	0.85	0.6
51	FA2BG2	8.35	2.45	-5.9
52	FA2F1[6]G2	0.19	0	-0.19
53	FA2F1[3]G2	0	0.1	0.1
54	FA3[2,6]G2	0.23	0.33	0.1
55	FA3[2,6]G2 & FA4G1	0.3	0.85	0.55
56	FA3[2,6]G2	1.21	0	-1.21
57	A3[2,6]G3 & A4G2	0.16	0.39	0.24
58	FA3[2,4]G2 & FA3B[2,6]G2	0.49	0.59	0.1
59	FA3B[2,6]G2	0.33	0.6	0.27
60	FA3[2,6]G3 & FA4G2	1.22	0.57	-0.65
61	FA3B[2,6]G3 & FA3[2,4]G3	1.21	0.39	-0.83
62	FA3B[2,4]G3	1.07	0.55	-0.52
63	FA4G3	0.2	0.27	0.06
64	FA4G3	0.1	0.1	0
65	FA4BG3	0.18	0.21	0.04
66	FA4G4	0.2	0.14	-0.07
67	FA4BG4	0.3	0.11	-0.19
