# Supplementary material for: Glycosyltransferase POMGNT1 deficiency strengthens N-cadherin-mediated cell–cell adhesion
Source: J Biol Chem. 2021 Feb 18;296:100433. doi: 10.1016/j.jbc.2021.100433 (PMC7994789; doi:10.1016/j.jbc.2021.100433)
Supplement: Supplementary file 4 — Table S6 [file mmc4.xlsx]

## Sheet: Sheet A_O-Man glycopeptides
Table S6, Sheet A: Identified O-Man-glycopeptides of N-Cdh. List of identified O-Man-glycopeptides including, among others, the protein accession name, the peptide sequence, the Byonic Score, the type of glycosylation and the proposed glycan composition, the occupied glycosylation site(s), a summary of all peptide modifications, the area under the curve [AUC] derived from the MS1-extracted ion ch…
Protein Accession Name	Sequence Dot	PEP	Score	Validate Type	Glycan List	Modifications Summary List	XIC Area Under Curve Summed	XIC Area Under Curve	XIC Ratio Percent	Apex Posit Time	Modifications Residue List	Charge	Modifications Name List	Modifications Id List	Modifications Protein Position List	Modifications Position List	Start Position	End Position	PEP1	Delta	Delta Mod	Observed Mz	Calc Mz	ppm	OffByX	Observed Mr	Calc Mr	Delta Dalton	Delta Observed Minus Delta Predicted	Scan Time List	Machine Files Id	Proteins Id	Apex Posit Intensity	Scan Number List	Observed Time Variant	Observed Time Wild type	XIC Area Start	XIC Area End	Machine Files Digestion Type	Digest Start Peptide	Digest End Peptide	Digest Nterm Offset	Digest Cterm Offset	Digest Missed Cleavages	False Discovery Rate 2	False Discovery Rate 1	False Discovery Rate Unique 2	False Discovery Rate Unique 1	XIC Area Under Curve All Isotope Proxy
sp|P19022|CADH2_HUMAN Cadherin-2 OS=Homo sapiens GN=CDH2 PE=1 SV=4	L.AKGIQHPPQsTAT.V	0.00201065	360.213	True-positive	Hex(1)	S10(OGlycan/162.0528)	962209	962209		13.3386	S	2	OGlycan/162.0528	65	342	10	333	345	0.00338215	360.213	2	749.383	749.381	2.40176	0	1496.75	1496.75	0.00359482		13.32	8	1	198391	706	13.3386		11.3386	15.3386							0	0	0	0	2.35482e+06
sp|P19022|CADH2_HUMAN Cadherin-2 OS=Homo sapiens GN=CDH2 PE=1 SV=4	L.AKGIQHPPQstAtVS.V	1.80e-2 - 3.62e-2	80.15 - 176.31	True-positive	Hex(1),Hex(1),Hex(1)	S10(OGlycan/162.0528); T11(OGlycan/162.0528); T13(OGlycan/162.0528)	1140000	1.13985e+06		13.8395	S,T,T	2	OGlycan/162.0528; OGlycan/162.0528; OGlycan/162.0528	17,17,17	342343345	10,11,13	333	347	2.29e-2 - 4.61e-2	80.1 - 176.3	3.4 - 8.8	1004.4819 - 1004.4821	1004.48	-1.74; -1.98	0	2006.9492 - 2006.9497	2006.95	-0.0035; -0.0040		13.8500; 13.7300	2	1	60385.7	592; 586	13.8395		11.8395	15.8395							0	0.00e+0 - 1.59e-2	0	0	3.41459e+06
sp|P19022|CADH2_HUMAN Cadherin-2 OS=Homo sapiens GN=CDH2 PE=1 SV=4	L.AKGIQHPPQstAtVS.V	1.80e-2 - 3.62e-2	80.15 - 176.31	True-positive	Hex(1),Hex(1),Hex(1)	S10(OGlycan/162.0528); T11(OGlycan/162.0528); T13(OGlycan/162.0528)	1.13985e+06	1.13985e+06		13.8395	S,T,T	2	OGlycan/162.0528; OGlycan/162.0528; OGlycan/162.0528	17,17,17	342343345	10,11,13	333	347	2.29e-2 - 4.61e-2	80.1 - 176.3	3.4 - 8.8	1004.4819 - 1004.4821	1004.48	-1.74; -1.98	0	2006.9492 - 2006.9497	2006.95	-0.0035; -0.0040		13.8500; 13.7300	2	1	60385.7	592; 586	13.8395		11.8395	15.8395							0	0.00e+0 - 1.59e-2	0	0	3.41459e+06
sp|P19022|CADH2_HUMAN Cadherin-2 OS=Homo sapiens GN=CDH2 PE=1 SV=4	L.AKGIQHPPQstAtVS.V	0.0180081	176.313	True-positive	Hex(1),Hex(1),Hex(1)	S10(OGlycan/162.0528); T11(OGlycan/162.0528); T13(OGlycan/162.0528)	1.13985e+06	1.13985e+06		13.8395	S,T,T	2	OGlycan/162.0528; OGlycan/162.0528; OGlycan/162.0528	17,17,17	342343345	10,11,13	333	347	0.0229459	176.313	8.8	1004.48	1004.48	-1.7377	0	2006.95	2006.95	-0.00348749		13.85	2	1	60385.7	592	13.8395		11.8395	15.8395							0	0	0	0	3.41459e+06
sp|P19022|CADH2_HUMAN Cadherin-2 OS=Homo sapiens GN=CDH2 PE=1 SV=4	L.AKGIQHPPQstAtVS.V	0.0361746	80.1475	True-positive	Hex(1),Hex(1),Hex(1)	S10(OGlycan/162.0528); T11(OGlycan/162.0528); T13(OGlycan/162.0528)	1.13985e+06	1.13985e+06		13.8395	S,T,T	2	OGlycan/162.0528; OGlycan/162.0528; OGlycan/162.0528	17,17,17	342343345	10,11,13	333	347	0.0460825	80.1475	3.36263	1004.48	1004.48	-1.97819	0	2006.95	2006.95	-0.00397013		13.73	2	1	60385.7	586	13.8395		11.8395	15.8395							0	0.0159292	0	0	3.41459e+06
sp|P19022|CADH2_HUMAN Cadherin-2 OS=Homo sapiens GN=CDH2 PE=1 SV=4	L.AKGIQHPPQstAtVS.V	2.93e-3 - 2.27e-2	67.16 - 161.71	True-positive	Hex(1),Hex(1),Hex(1)	S10(OGlycan/162.0528); T11(OGlycan/162.0528); T13(OGlycan/162.0528)	25110000	7.114e+5 - 2.440e+7		13.59 - 13.84	S,T,T	3	OGlycan/162.0528; OGlycan/162.0528; OGlycan/162.0528	--	342343345	10,11,13	333	347	4.93e-3 - 2.89e-2	67.2 - 161.7	8.8 - 8.8	669.9900 - 669.9937	669.992	-1.95; -2.43; 3.11	0	2006.9483 - 2006.9594	2006.95	-0.0039; -0.0049; 0.0062		13.8700; 13.7800; 13.8400	2; 8	1	3.711e+4 - 1.462e+6	593; 588; 757	13.59 - 13.84		11.59 - 11.84	15.59 - 15.84							0	0	0	0	2e+6 - 7e+7
sp|P19022|CADH2_HUMAN Cadherin-2 OS=Homo sapiens GN=CDH2 PE=1 SV=4	L.AKGIQHPPQstAtVS.V	3.96e-3 - 2.27e-2	110.55 - 161.71	True-positive	Hex(1),Hex(1),Hex(1)	S10(OGlycan/162.0528); T11(OGlycan/162.0528); T13(OGlycan/162.0528)	711369	711369		13.8395	S,T,T	3	OGlycan/162.0528; OGlycan/162.0528; OGlycan/162.0528	17,17,17	342343345	10,11,13	333	347	5.04e-3 - 2.89e-2	110.5 - 161.7	8.8 - 8.8	669.9900 - 669.9904	669.992	-1.95; -2.43	0	2006.9483 - 2006.9492	2006.95	-0.0039; -0.0049		13.8700; 13.7800	2	1	37112.5	593; 588	13.8395		11.8395	15.8395							0	0	0	0	2.13101e+06
sp|P19022|CADH2_HUMAN Cadherin-2 OS=Homo sapiens GN=CDH2 PE=1 SV=4	L.AKGIQHPPQstAtVS.V	0.0227071	110.549	True-positive	Hex(1),Hex(1),Hex(1)	S10(OGlycan/162.0528); T11(OGlycan/162.0528); T13(OGlycan/162.0528)	711369	711369		13.8395	S,T,T	3	OGlycan/162.0528; OGlycan/162.0528; OGlycan/162.0528	17,17,17	342343345	10,11,13	333	347	0.0289315	110.549	8.8	669.99	669.992	-1.95337	0	2006.95	2006.95	-0.00392032		13.87	2	1	37112.5	593	13.8395		11.8395	15.8395							0	0	0	0	2.13101e+06
sp|P19022|CADH2_HUMAN Cadherin-2 OS=Homo sapiens GN=CDH2 PE=1 SV=4	L.AKGIQHPPQstAtVS.V	0.00395686	161.709	True-positive	Hex(1),Hex(1),Hex(1)	S10(OGlycan/162.0528); T11(OGlycan/162.0528); T13(OGlycan/162.0528)	711369	711369		13.8395	S,T,T	3	OGlycan/162.0528; OGlycan/162.0528; OGlycan/162.0528	17,17,17	342343345	10,11,13	333	347	0.00504276	161.709	8.8	669.99	669.992	-2.42807	0	2006.95	2006.95	-0.00487302		13.78	2	1	37112.5	588	13.8395		11.8395	15.8395							0	0	0	0	2.13101e+06
sp|P19022|CADH2_HUMAN Cadherin-2 OS=Homo sapiens GN=CDH2 PE=1 SV=4	L.AKGIQHPPQstAtVS.V	0.00293088	67.1648	True-positive	Hex(1),Hex(1),Hex(1)	S10(OGlycan/162.0528); T11(OGlycan/162.0528); T13(OGlycan/162.0528)	2.44009e+07	2.44009e+07		13.5902	S,T,T	3	OGlycan/162.0528; OGlycan/162.0528; OGlycan/162.0528	65,65,65	342343345	10,11,13	333	347	0.00493004	67.1648	8.8	669.994	669.992	3.11017	0	2006.96	2006.95	0.00624196		13.84	8	1	1.46227e+06	757	13.5902		11.5902	15.5902							0	0	0	0	7.30967e+07
sp|P19022|CADH2_HUMAN Cadherin-2 OS=Homo sapiens GN=CDH2 PE=1 SV=4	L.AKGIQHPPQstATVs.V	1.41e-2 - 1.44e-2	157.02 - 188.61	True-positive	Hex(1),Hex(1),Hex(1)	S10(OGlycan/162.0528); T11(OGlycan/162.0528); S15(OGlycan/162.0528)	30070000	3.00723e+07		13.5902	S,T,S	2	OGlycan/162.0528; OGlycan/162.0528; OGlycan/162.0528	65,65,65	342343347	10,11,15	333	347	2.38e-2 - 2.43e-2	157.0 - 188.6	5.8 - 8.7	1004.4864 - 1004.4870	1004.48	2.55; 3.10	0	2006.9583 - 2006.9594	2006.95	0.0051; 0.0062		13.7900; 13.6600	8	1	1.7471e+06	752; 739	13.5902		11.5902	15.5902							0	3.44e-3 - 5.39e-3	0	0	9.00861e+07
sp|P19022|CADH2_HUMAN Cadherin-2 OS=Homo sapiens GN=CDH2 PE=1 SV=4	L.AKGIQHPPQstATVs.V	1.41e-2 - 1.44e-2	157.02 - 188.61	True-positive	Hex(1),Hex(1),Hex(1)	S10(OGlycan/162.0528); T11(OGlycan/162.0528); S15(OGlycan/162.0528)	3.00723e+07	3.00723e+07		13.5902	S,T,S	2	OGlycan/162.0528; OGlycan/162.0528; OGlycan/162.0528	65,65,65	342343347	10,11,15	333	347	2.38e-2 - 2.43e-2	157.0 - 188.6	5.8 - 8.7	1004.4864 - 1004.4870	1004.48	2.55; 3.10	0	2006.9583 - 2006.9594	2006.95	0.0051; 0.0062		13.7900; 13.6600	8	1	1.7471e+06	752; 739	13.5902		11.5902	15.5902							0	3.44e-3 - 5.39e-3	0	0	9.00861e+07
sp|P19022|CADH2_HUMAN Cadherin-2 OS=Homo sapiens GN=CDH2 PE=1 SV=4	L.AKGIQHPPQstATVs.V	0.0144446	157.015	True-positive	Hex(1),Hex(1),Hex(1)	S10(OGlycan/162.0528); T11(OGlycan/162.0528); S15(OGlycan/162.0528)	3.00723e+07	3.00723e+07		13.5902	S,T,S	2	OGlycan/162.0528; OGlycan/162.0528; OGlycan/162.0528	65,65,65	342343347	10,11,15	333	347	0.0242935	157.015	8.74501	1004.49	1004.48	2.54715	0	2006.96	2006.95	0.00511202		13.79	8	1	1.7471e+06	752	13.5902		11.5902	15.5902							0	0.00539084	0	0	9.00861e+07
sp|P19022|CADH2_HUMAN Cadherin-2 OS=Homo sapiens GN=CDH2 PE=1 SV=4	L.AKGIQHPPQstATVs.V	0.014125	188.611	True-positive	Hex(1),Hex(1),Hex(1)	S10(OGlycan/162.0528); T11(OGlycan/162.0528); S15(OGlycan/162.0528)	3.00723e+07	3.00723e+07		13.5902	S,T,S	2	OGlycan/162.0528; OGlycan/162.0528; OGlycan/162.0528	65,65,65	342343347	10,11,15	333	347	0.0237561	188.611	5.82242	1004.49	1004.48	3.10487	0	2006.96	2006.95	0.00623133		13.66	8	1	1.7471e+06	739	13.5902		11.5902	15.5902							0	0.00344116	0	0	9.00861e+07
sp|P19022|CADH2_HUMAN Cadherin-2 OS=Homo sapiens GN=CDH2 PE=1 SV=4	L.AKGIQHPPQsTAtVS.V	3.32228e-06	459.482	True-positive	Hex(1),Hex(1)	S10(OGlycan/162.0528); T13(OGlycan/162.0528)	3.7342e+06	3.7342e+06		13.7421	S,T	2	OGlycan/162.0528; OGlycan/162.0528	73,73	342345	10,13	333	347	4.86893e-06	459.482	0.636657	923.459	923.457	1.22661	0	1844.9	1844.9	0.00226297		13.79	9	1	179706	505	13.7421		11.7421	15.7421							0	0	0	0	1.10937e+07
sp|P19022|CADH2_HUMAN Cadherin-2 OS=Homo sapiens GN=CDH2 PE=1 SV=4	L.AKGIQHPPQsTAtVs.V	4.74e-6 - 3.77e-1	87.54 - 470.34	True-positive	Hex(1),Hex(1),Hex(1)	S10(OGlycan/162.0528); T13(OGlycan/162.0528); S15(OGlycan/162.0528)	50890000	2.081e+7 - 3.007e+7		13.42 - 13.59	S,T,S	2	OGlycan/162.0528; OGlycan/162.0528; OGlycan/162.0528	--	342345347	10,13,15	333	347	6.94e-6 - 3.86e-1	87.5 - 470.3	0.8 - 0.8	1004.4768 - 1004.4880	1004.48	4.15; -7.00; 3.09; 1.75	0	2006.9391 - 2006.9615	2006.95	0.0083; -0.0140; 0.0062; 0.0035		13.5500; 13.4500; 13.6400; 13.5300	8; 9	1	1.747e+6 - 1.880e+6	728; 719; 497; 491	13.42 - 13.59		11.42 - 11.59	15.42 - 15.59							0.00e+0 - 1.93e-2	0.00e+0 - 1.67e-2	0	0.00e+0 - 9.80e-3	6e+7 - 9e+7
sp|P19022|CADH2_HUMAN Cadherin-2 OS=Homo sapiens GN=CDH2 PE=1 SV=4	L.AKGIQHPPQsTAtVs.V	1.41e-2 - 3.77e-1	87.54 - 180.52	True-positive	Hex(1),Hex(1),Hex(1)	S10(OGlycan/162.0528); T13(OGlycan/162.0528); S15(OGlycan/162.0528)	3.00723e+07	3.00723e+07		13.5902	S,T,S	2	OGlycan/162.0528; OGlycan/162.0528; OGlycan/162.0528	65,65,65	342345347	10,13,15	333	347	2.38e-2 - 3.86e-1	87.5 - 180.5	0.8 - 0.8	1004.4768 - 1004.4880	1004.48	4.15; -7.00	0	2006.9391 - 2006.9615	2006.95	0.0083; -0.0140		13.5500; 13.4500	8	1	1.7471e+06	728; 719	13.5902		11.5902	15.5902							0.00e+0 - 1.93e-2	3.44e-3 - 1.67e-2	0	0.00980392	9.00861e+07
sp|P19022|CADH2_HUMAN Cadherin-2 OS=Homo sapiens GN=CDH2 PE=1 SV=4	L.AKGIQHPPQsTAtVs.V	0.014125	180.519	True-positive	Hex(1),Hex(1),Hex(1)	S10(OGlycan/162.0528); T13(OGlycan/162.0528); S15(OGlycan/162.0528)	3.00723e+07	3.00723e+07		13.5902	S,T,S	2	OGlycan/162.0528; OGlycan/162.0528; OGlycan/162.0528	65,65,65	342345347	10,13,15	333	347	0.0237561	180.519	0.8	1004.49	1004.48	4.14666	0	2006.96	2006.95	0.00832216		13.55	8	1	1.7471e+06	728	13.5902		11.5902	15.5902							0	0.00344353	0	0.00980392	9.00861e+07
sp|P19022|CADH2_HUMAN Cadherin-2 OS=Homo sapiens GN=CDH2 PE=1 SV=4	L.AKGIQHPPQsTAtVs.V	0.376812	87.5422	True-positive	Hex(1),Hex(1),Hex(1)	S10(OGlycan/162.0528); T13(OGlycan/162.0528); S15(OGlycan/162.0528)	3.00723e+07	3.00723e+07		13.5902	S,T,S	2	OGlycan/162.0528; OGlycan/162.0528; OGlycan/162.0528	65,65,65	342345347	10,13,15	333	347	0.386092	87.5422	0.8	1004.48	1004.48	-6.99699	0	2006.94	2006.95	-0.0140426		13.45	8	1	1.7471e+06	719	13.5902		11.5902	15.5902							0.019305	0.016731	0	0.00980392	9.00861e+07
sp|P19022|CADH2_HUMAN Cadherin-2 OS=Homo sapiens GN=CDH2 PE=1 SV=4	L.AKGIQHPPQsTAtVs.V	4.74e-6 - 5.93e-6	416.82 - 470.34	True-positive	Hex(1),Hex(1),Hex(1)	S10(OGlycan/162.0528); T13(OGlycan/162.0528); S15(OGlycan/162.0528)	2.08137e+07	2.08137e+07		13.4229	S,T,S	2	OGlycan/162.0528; OGlycan/162.0528; OGlycan/162.0528	73,73,73	342345347	10,13,15	333	347	6.94e-6 - 8.69e-6	416.8 - 470.3	0.8	1004.4856 - 1004.4870	1004.48	3.09; 1.75	0	2006.9567 - 2006.9594	2006.95	0.0062; 0.0035		13.6400; 13.5300	9	1	1.88035e+06	497; 491	13.4229		11.4229	15.4229							0	0	0	0	6.23505e+07
sp|P19022|CADH2_HUMAN Cadherin-2 OS=Homo sapiens GN=CDH2 PE=1 SV=4	L.AKGIQHPPQsTAtVs.V	5.92897e-06	470.34	True-positive	Hex(1),Hex(1),Hex(1)	S10(OGlycan/162.0528); T13(OGlycan/162.0528); S15(OGlycan/162.0528)	2.08137e+07	2.08137e+07		13.4229	S,T,S	2	OGlycan/162.0528; OGlycan/162.0528; OGlycan/162.0528	73,73,73	342345347	10,13,15	333	347	8.68913e-06	470.34	0.8	1004.49	1004.48	3.08657	0	2006.96	2006.95	0.00619461		13.64	9	1	1.88035e+06	497	13.4229		11.4229	15.4229							0	0	0	0	6.23505e+07
sp|P19022|CADH2_HUMAN Cadherin-2 OS=Homo sapiens GN=CDH2 PE=1 SV=4	L.AKGIQHPPQsTAtVs.V	4.73677e-06	416.822	True-positive	Hex(1),Hex(1),Hex(1)	S10(OGlycan/162.0528); T13(OGlycan/162.0528); S15(OGlycan/162.0528)	2.08137e+07	2.08137e+07		13.4229	S,T,S	2	OGlycan/162.0528; OGlycan/162.0528; OGlycan/162.0528	73,73,73	342345347	10,13,15	333	347	6.94192e-06	416.822	0.8	1004.49	1004.48	1.75051	0	2006.96	2006.95	0.0035132		13.53	9	1	1.88035e+06	491	13.4229		11.4229	15.4229							0	0	0	0	6.23505e+07
sp|P19022|CADH2_HUMAN Cadherin-2 OS=Homo sapiens GN=CDH2 PE=1 SV=4	L.AKGIQHPPQStAtVS.V	3.32228e-06	454.221	True-positive	Hex(1),Hex(1)	T11(OGlycan/162.0528); T13(OGlycan/162.0528)	3.7342e+06	3.7342e+06		13.7421	T,T	2	OGlycan/162.0528; OGlycan/162.0528	73,73	343345	11,13	333	347	4.86893e-06	454.221	0	923.459	923.457	1.45753	0	1844.9	1844.9	0.00268899		13.72	9	1	179706	501	13.7421		11.7421	15.7421							0	0	0	0	1.10937e+07
sp|P19022|CADH2_HUMAN Cadherin-2 OS=Homo sapiens GN=CDH2 PE=1 SV=4	L.AKGIQHPPQStAtVs.V	3.61e-6 - 5.93e-6	445.41 - 476.30	True-positive	Hex(1),Hex(1),Hex(1)	T11(OGlycan/162.0528); T13(OGlycan/162.0528); S15(OGlycan/162.0528)	20810000	2.08137e+07		13.4229	T,T,S	2	OGlycan/162.0528; OGlycan/162.0528; OGlycan/162.0528	73,73,73	343345347	11,13,15	333	347	5.29e-6 - 8.69e-6	445.4 - 476.3	13.5 - 14.1	1004.4864 - 1004.4883	1004.48	4.40; 2.55	0	2006.9583 - 2006.9620	2006.95	0.0088; 0.0051		13.4300; 13.3400	9	1	1.88035e+06	485; 480	13.4229		11.4229	15.4229							0	0	0	0	6.23505e+07
sp|P19022|CADH2_HUMAN Cadherin-2 OS=Homo sapiens GN=CDH2 PE=1 SV=4	L.AKGIQHPPQStAtVs.V	3.61e-6 - 5.93e-6	445.41 - 476.30	True-positive	Hex(1),Hex(1),Hex(1)	T11(OGlycan/162.0528); T13(OGlycan/162.0528); S15(OGlycan/162.0528)	2.08137e+07	2.08137e+07		13.4229	T,T,S	2	OGlycan/162.0528; OGlycan/162.0528; OGlycan/162.0528	73,73,73	343345347	11,13,15	333	347	5.29e-6 - 8.69e-6	445.4 - 476.3	13.5 - 14.1	1004.4864 - 1004.4883	1004.48	4.40; 2.55	0	2006.9583 - 2006.9620	2006.95	0.0088; 0.0051		13.4300; 13.3400	9	1	1.88035e+06	485; 480	13.4229		11.4229	15.4229							0	0	0	0	6.23505e+07
sp|P19022|CADH2_HUMAN Cadherin-2 OS=Homo sapiens GN=CDH2 PE=1 SV=4	L.AKGIQHPPQStAtVs.V	3.61112e-06	476.296	True-positive	Hex(1),Hex(1),Hex(1)	T11(OGlycan/162.0528); T13(OGlycan/162.0528); S15(OGlycan/162.0528)	2.08137e+07	2.08137e+07		13.4229	T,T,S	2	OGlycan/162.0528; OGlycan/162.0528; OGlycan/162.0528	73,73,73	343345347	11,13,15	333	347	5.29224e-06	476.296	14.138	1004.49	1004.48	4.40455	0	2006.96	2006.95	0.00883972		13.43	9	1	1.88035e+06	485	13.4229		11.4229	15.4229							0	0	0	0	6.23505e+07
sp|P19022|CADH2_HUMAN Cadherin-2 OS=Homo sapiens GN=CDH2 PE=1 SV=4	L.AKGIQHPPQStAtVs.V	5.92897e-06	445.415	True-positive	Hex(1),Hex(1),Hex(1)	T11(OGlycan/162.0528); T13(OGlycan/162.0528); S15(OGlycan/162.0528)	2.08137e+07	2.08137e+07		13.4229	T,T,S	2	OGlycan/162.0528; OGlycan/162.0528; OGlycan/162.0528	73,73,73	343345347	11,13,15	333	347	8.68913e-06	445.415	13.5164	1004.49	1004.48	2.55424	0	2006.96	2006.95	0.00512623		13.34	9	1	1.88035e+06	480	13.4229		11.4229	15.4229							0	0	0	0	6.23505e+07
sp|P19022|CADH2_HUMAN Cadherin-2 OS=Homo sapiens GN=CDH2 PE=1 SV=4	L.AKGIQHPPQStAtVs.V	7.50e-7 - 1.79e-6	379.63 - 417.46	True-positive	Hex(1),Hex(1),Hex(1)	T11(OGlycan/162.0528); T13(OGlycan/162.0528); S15(OGlycan/162.0528)	15770000	1.57686e+07		13.4229	T,T,S	3	OGlycan/162.0528; OGlycan/162.0528; OGlycan/162.0528	73,73,73	343345347	11,13,15	333	347	1.10e-6 - 2.62e-6	379.6 - 417.5	5.6 - 16.4	669.9916 - 669.9929	669.992	-0.16; 1.48; 1.87; 1.44	0	2006.9528 - 2006.9569	2006.95	-0.0003; 0.0030; 0.0038; 0.0029		13.5500; 13.3200; 13.4400; 13.6600	9	1	1.46872e+06	492; 479; 486; 498	13.4229		11.4229	15.4229							0	0	0	0	4.72373e+07
sp|P19022|CADH2_HUMAN Cadherin-2 OS=Homo sapiens GN=CDH2 PE=1 SV=4	L.AKGIQHPPQStAtVs.V	7.50e-7 - 1.79e-6	379.63 - 417.46	True-positive	Hex(1),Hex(1),Hex(1)	T11(OGlycan/162.0528); T13(OGlycan/162.0528); S15(OGlycan/162.0528)	1.57686e+07	1.57686e+07		13.4229	T,T,S	3	OGlycan/162.0528; OGlycan/162.0528; OGlycan/162.0528	73,73,73	343345347	11,13,15	333	347	1.10e-6 - 2.62e-6	379.6 - 417.5	5.6 - 16.4	669.9916 - 669.9929	669.992	-0.16; 1.48; 1.87; 1.44	0	2006.9528 - 2006.9569	2006.95	-0.0003; 0.0030; 0.0038; 0.0029		13.5500; 13.3200; 13.4400; 13.6600	9	1	1.46872e+06	492; 479; 486; 498	13.4229		11.4229	15.4229							0	0	0	0	4.72373e+07
sp|P19022|CADH2_HUMAN Cadherin-2 OS=Homo sapiens GN=CDH2 PE=1 SV=4	L.AKGIQHPPQStAtVs.V	1.78587e-06	380.097	True-positive	Hex(1),Hex(1),Hex(1)	T11(OGlycan/162.0528); T13(OGlycan/162.0528); S15(OGlycan/162.0528)	1.57686e+07	1.57686e+07		13.4229	T,T,S	3	OGlycan/162.0528; OGlycan/162.0528; OGlycan/162.0528	73,73,73	343345347	11,13,15	333	347	2.61727e-06	380.097	8.99943	669.992	669.992	-0.159537	0	2006.95	2006.95	-0.000320183		13.55	9	1	1.46872e+06	492	13.4229		11.4229	15.4229							0	0	0	0	4.72373e+07
sp|P19022|CADH2_HUMAN Cadherin-2 OS=Homo sapiens GN=CDH2 PE=1 SV=4	L.AKGIQHPPQStAtVs.V	7.50479e-07	379.634	True-positive	Hex(1),Hex(1),Hex(1)	T11(OGlycan/162.0528); T13(OGlycan/162.0528); S15(OGlycan/162.0528)	1.57686e+07	1.57686e+07		13.4229	T,T,S	3	OGlycan/162.0528; OGlycan/162.0528; OGlycan/162.0528	73,73,73	343345347	11,13,15	333	347	1.09986e-06	379.634	16.4018	669.993	669.992	1.48047	0	2006.96	2006.95	0.00297124		13.32	9	1	1.46872e+06	479	13.4229		11.4229	15.4229							0	0	0	0	4.72373e+07
sp|P19022|CADH2_HUMAN Cadherin-2 OS=Homo sapiens GN=CDH2 PE=1 SV=4	L.AKGIQHPPQStAtVs.V	7.50479e-07	396.173	True-positive	Hex(1),Hex(1),Hex(1)	T11(OGlycan/162.0528); T13(OGlycan/162.0528); S15(OGlycan/162.0528)	1.57686e+07	1.57686e+07		13.4229	T,T,S	3	OGlycan/162.0528; OGlycan/162.0528; OGlycan/162.0528	73,73,73	343345347	11,13,15	333	347	1.09986e-06	396.173	5.59702	669.993	669.992	1.8699	0	2006.96	2006.95	0.00375279		13.44	9	1	1.46872e+06	486	13.4229		11.4229	15.4229							0	0	0	0	4.72373e+07
sp|P19022|CADH2_HUMAN Cadherin-2 OS=Homo sapiens GN=CDH2 PE=1 SV=4	L.AKGIQHPPQStAtVs.V	7.55136e-07	417.458	True-positive	Hex(1),Hex(1),Hex(1)	T11(OGlycan/162.0528); T13(OGlycan/162.0528); S15(OGlycan/162.0528)	1.57686e+07	1.57686e+07		13.4229	T,T,S	3	OGlycan/162.0528; OGlycan/162.0528; OGlycan/162.0528	73,73,73	343345347	11,13,15	333	347	1.10668e-06	417.458	8.66411	669.993	669.992	1.44218	0	2006.96	2006.95	0.00289438		13.66	9	1	1.46872e+06	498	13.4229		11.4229	15.4229							0	0	0	0	4.72373e+07
sp|P19022|CADH2_HUMAN Cadherin-2 OS=Homo sapiens GN=CDH2 PE=1 SV=4	L.ASDNGIPPMsGtGtLQ.I	8.26e-7 - 7.28e-1	47.18 - 583.72	True-positive	Hex(1),Hex(1),Hex(1)	S10(OGlycan/162.0528); T12(OGlycan/162.0528); T14(OGlycan/162.0528)	809900000	2.987e+7 - 5.284e+8		21.27 - 22.16	S,T,T	2	OGlycan/162.0528; OGlycan/162.0528; OGlycan/162.0528	--	448450452	10,12,14	439	454	1.39e-6 - 7.34e-1	47.2 - 583.7	5.3 - 43.8	1016.4340 - 1016.4480	1016.44	1.11; 1.42; 1.73; 1.55; 2.34; 1.15; 0.12; 0.57; -0.25; -0.94; 1.06; -2.89; 2.58; 1.52; 1.32; 2.62; 1.97; 1.88; -6.72; -5.63; -6.71; -7.18; -6.21; -6.63; -9.42; 4.36; -8.59; -8.16; -8.49	0	2030.8534 - 2030.8814	2030.87	0.0023; 0.0029; 0.0035; 0.0031; 0.0047; 0.0002; 0.0012; -0.0005; -0.0019; 0.0022; -0.0059; 0.0052; 0.0027; 0.0053; 0.0040; 0.0038; -0.0136; -0.0114; -0.0146; -0.0126; -0.0135; -0.0191; 0.0089; -0.0174; -0.0166; -0.0172		21.7900; 21.4800; 21.5300; 21.6600; 21.9100; 22.0600; 21.6000; 21.7600; 22.0100; 22.1300; 22.2200; 22.0500; 21.7200; 21.8300; 21.9400; 22.1800; 22.3200; 21.4900; 21.1500; 21.2500; 21.3600; 21.6300; 21.7800; 21.4300; 21.2000; 21.2900; 21.8100	1; 2; 5; 8; 9	1	1.633e+6 - 1.167e+7	1454; 1423; 1428; 1441; 1465; 1479; 1051; 1033; 1037; 1043; 1057; 1064; 1069; 1489; 1456; 1466; 1478; 1502; 1515; 1688; 1645; 1657; 1670; 1706; 1727; 1039; 1020; 1026; 1052; 1065	21.27 - 22.16		19.27 - 20.16	23.27 - 24.16							0.00e+0 - 2.06e-2	0.00e+0 - 2.06e-2	0	0	9e+7 - 2e+9
sp|P19022|CADH2_HUMAN Cadherin-2 OS=Homo sapiens GN=CDH2 PE=1 SV=4	L.ASDNGIPPMsGtGtLQ.I	4.12e-5 - 2.98e-2	47.18 - 397.94	True-positive	Hex(1),Hex(1),Hex(1)	S10(OGlycan/162.0528); T12(OGlycan/162.0528); T14(OGlycan/162.0528)	3.39275e+07	3.39275e+07		21.5224	S,T,T	2	OGlycan/162.0528; OGlycan/162.0528; OGlycan/162.0528	9,9,9	448450452	10,12,14	439	454	5.45e-5 - 3.94e-2	47.2 - 397.9	5.3 - 17.7	1016.4447 - 1016.4459	1016.44	1.11; 1.42; 1.73; 1.55; 2.34; 1.15	0	2030.8748 - 2030.8773	2030.87	0.0023; 0.0029; 0.0035; 0.0031; 0.0047		21.7900; 21.4800; 21.5300; 21.6600; 21.9100; 22.0600	1	1	1.81994e+06	1454; 1423; 1428; 1441; 1465; 1479	21.5224		19.5224	23.5224							0	0.00e+0 - 5.96e-3	0	0	1.01743e+08
sp|P19022|CADH2_HUMAN Cadherin-2 OS=Homo sapiens GN=CDH2 PE=1 SV=4	L.ASDNGIPPMsGtGtLQ.I	0.00400583	287.991	True-positive	Hex(1),Hex(1),Hex(1)	S10(OGlycan/162.0528); T12(OGlycan/162.0528); T14(OGlycan/162.0528)	3.39275e+07	3.39275e+07		21.5224	S,T,T	2	OGlycan/162.0528; OGlycan/162.0528; OGlycan/162.0528	9,9,9	448450452	10,12,14	439	454	0.00530279	287.991	17.6904	1016.44	1016.44	1.11139	0	2030.87	2030.87	0.00225708		21.79	1	1	1.81994e+06	1454	21.5224		19.5224	23.5224							0	0	0	0	1.01743e+08
sp|P19022|CADH2_HUMAN Cadherin-2 OS=Homo sapiens GN=CDH2 PE=1 SV=4	L.ASDNGIPPMsGtGtLQ.I	0.000721593	348.237	True-positive	Hex(1),Hex(1),Hex(1)	S10(OGlycan/162.0528); T12(OGlycan/162.0528); T14(OGlycan/162.0528)	3.39275e+07	3.39275e+07		21.5224	S,T,T	2	OGlycan/162.0528; OGlycan/162.0528; OGlycan/162.0528	9,9,9	448450452	10,12,14	439	454	0.000955264	348.237	13.6958	1016.44	1016.44	1.41904	0	2030.88	2030.87	0.00288188		21.48	1	1	1.81994e+06	1423	21.5224		19.5224	23.5224							0	0	0	0	1.01743e+08
sp|P19022|CADH2_HUMAN Cadherin-2 OS=Homo sapiens GN=CDH2 PE=1 SV=4	L.ASDNGIPPMsGtGtLQ.I	4.11642e-05	397.94	True-positive	Hex(1),Hex(1),Hex(1)	S10(OGlycan/162.0528); T12(OGlycan/162.0528); T14(OGlycan/162.0528)	3.39275e+07	3.39275e+07		21.5224	S,T,T	2	OGlycan/162.0528; OGlycan/162.0528; OGlycan/162.0528	9,9,9	448450452	10,12,14	439	454	5.44948e-05	397.94	14.0788	1016.45	1016.44	1.72834	0	2030.88	2030.87	0.00351003		21.53	1	1	1.81994e+06	1428	21.5224		19.5224	23.5224							0	0	0	0	1.01743e+08
sp|P19022|CADH2_HUMAN Cadherin-2 OS=Homo sapiens GN=CDH2 PE=1 SV=4	L.ASDNGIPPMsGtGtLQ.I	0.000481937	347.412	True-positive	Hex(1),Hex(1),Hex(1)	S10(OGlycan/162.0528); T12(OGlycan/162.0528); T14(OGlycan/162.0528)	3.39275e+07	3.39275e+07		21.5224	S,T,T	2	OGlycan/162.0528; OGlycan/162.0528; OGlycan/162.0528	9,9,9	448450452	10,12,14	439	454	0.000638002	347.412	5.34422	1016.45	1016.44	1.54824	0	2030.88	2030.87	0.00314428		21.66	1	1	1.81994e+06	1441	21.5224		19.5224	23.5224							0	0	0	0	1.01743e+08
sp|P19022|CADH2_HUMAN Cadherin-2 OS=Homo sapiens GN=CDH2 PE=1 SV=4	L.ASDNGIPPMsGtGtLQ.I	0.0284159	68.2954	True-positive	Hex(1),Hex(1),Hex(1)	S10(OGlycan/162.0528); T12(OGlycan/162.0528); T14(OGlycan/162.0528)	3.39275e+07	3.39275e+07		21.5224	S,T,T	2	OGlycan/162.0528; OGlycan/162.0528; OGlycan/162.0528	9,9,9	448450452	10,12,14	439	454	0.0376039	68.2954	15.7729	1016.45	1016.44	2.33675	0	2030.88	2030.87	0.00474564		21.91	1	1	1.81994e+06	1465	21.5224		19.5224	23.5224							0	0.00466563	0	0	1.01743e+08
sp|P19022|CADH2_HUMAN Cadherin-2 OS=Homo sapiens GN=CDH2 PE=1 SV=4	L.ASDNGIPPMsGtGtLQ.I	0.0298015	47.1846	True-positive	Hex(1),Hex(1),Hex(1)	S10(OGlycan/162.0528); T12(OGlycan/162.0528); T14(OGlycan/162.0528)	3.39275e+07	3.39275e+07		21.5224	S,T,T	2	OGlycan/162.0528; OGlycan/162.0528; OGlycan/162.0528	9,9,9	448450452	10,12,14	439	454	0.0394368	47.1846	14.6671	1016.44	1016.44	1.14913	0	2030.87	2030.87	0.00233374		22.06	1	1	1.81994e+06	1479	21.5224		19.5224	23.5224							0	0.00596125	0	0	1.01743e+08
sp|P19022|CADH2_HUMAN Cadherin-2 OS=Homo sapiens GN=CDH2 PE=1 SV=4	L.ASDNGIPPMsGtGtLQ.I	1.92e-3 - 7.28e-1	103.29 - 274.69	True-positive	Hex(1),Hex(1),Hex(1)	S10(OGlycan/162.0528); T12(OGlycan/162.0528); T14(OGlycan/162.0528)	2.98666e+07	2.98666e+07		21.6422	S,T,T	2	OGlycan/162.0528; OGlycan/162.0528; OGlycan/162.0528	17,17,17	448450452	10,12,14	439	454	2.44e-3 - 7.34e-1	103.3 - 274.7	23.7 - 43.8	1016.4406 - 1016.4446	1016.44	0.12; 0.57; -0.25; -0.94; 1.06; -2.89	0	2030.8667 - 2030.8747	2030.87	0.0002; 0.0012; -0.0005; -0.0019; 0.0022; -0.0059		21.9100; 21.6000; 21.6600; 21.7600; 22.0100; 22.1300; 22.2200	2	1	1.63332e+06	1051; 1033; 1037; 1043; 1057; 1064; 1069	21.6422		19.6422	23.6422							0.00e+0 - 2.06e-2	0.00e+0 - 2.06e-2	0	0	8.95648e+07
sp|P19022|CADH2_HUMAN Cadherin-2 OS=Homo sapiens GN=CDH2 PE=1 SV=4	L.ASDNGIPPMsGtGtLQ.I	0.0202661	252.202	True-positive	Hex(1),Hex(1),Hex(1)	S10(OGlycan/162.0528); T12(OGlycan/162.0528); T14(OGlycan/162.0528)	2.98666e+07	2.98666e+07		21.6422	S,T,T	2	OGlycan/162.0528; OGlycan/162.0528; OGlycan/162.0528	17,17,17	448450452	10,12,14	439	454	0.0258223	252.202	32.7053	1016.44	1016.44	0.11611	0	2030.87	2030.87	0.000235806		21.91	2	1	1.63332e+06	1051	21.6422		19.6422	23.6422							0	0	0	0	8.95648e+07
sp|P19022|CADH2_HUMAN Cadherin-2 OS=Homo sapiens GN=CDH2 PE=1 SV=4	L.ASDNGIPPMsGtGtLQ.I	0.00243437	267.419	True-positive	Hex(1),Hex(1),Hex(1)	S10(OGlycan/162.0528); T12(OGlycan/162.0528); T14(OGlycan/162.0528)	2.98666e+07	2.98666e+07		21.6422	S,T,T	2	OGlycan/162.0528; OGlycan/162.0528; OGlycan/162.0528	17,17,17	448450452	10,12,14	439	454	0.00310251	267.419	36.4835	1016.44	1016.44	0.569404	0	2030.87	2030.87	0.00115639		21.6	2	1	1.63332e+06	1033	21.6422		19.6422	23.6422							0	0	0	0	8.95648e+07
sp|P19022|CADH2_HUMAN Cadherin-2 OS=Homo sapiens GN=CDH2 PE=1 SV=4	L.ASDNGIPPMsGtGtLQ.I	0.00191772	274.69	True-positive	Hex(1),Hex(1),Hex(1)	S10(OGlycan/162.0528); T12(OGlycan/162.0528); T14(OGlycan/162.0528)	2.98666e+07	2.98666e+07		21.6422	S,T,T	2	OGlycan/162.0528; OGlycan/162.0528; OGlycan/162.0528	17,17,17	448450452	10,12,14	439	454	0.00244407	274.69	37.0724	1016.44	1016.44	-0.246066	0	2030.87	2030.87	-0.000499729		21.66	2	1	1.63332e+06	1037	21.6422		19.6422	23.6422							0	0	0	0	8.95648e+07
sp|P19022|CADH2_HUMAN Cadherin-2 OS=Homo sapiens GN=CDH2 PE=1 SV=4	L.ASDNGIPPMsGtGtLQ.I	0.0220439	251.197	True-positive	Hex(1),Hex(1),Hex(1)	S10(OGlycan/162.0528); T12(OGlycan/162.0528); T14(OGlycan/162.0528)	2.98666e+07	2.98666e+07		21.6422	S,T,T	2	OGlycan/162.0528; OGlycan/162.0528; OGlycan/162.0528	17,17,17	448450452	10,12,14	439	454	0.0280867	251.197	43.8126	1016.44	1016.44	-0.935122	0	2030.87	2030.87	-0.00189911		21.76	2	1	1.63332e+06	1043	21.6422		19.6422	23.6422							0	0	0	0	8.95648e+07
sp|P19022|CADH2_HUMAN Cadherin-2 OS=Homo sapiens GN=CDH2 PE=1 SV=4	L.ASDNGIPPMsGtGtLQ.I	0.0173062	181.658	True-positive	Hex(1),Hex(1),Hex(1)	S10(OGlycan/162.0528); T12(OGlycan/162.0528); T14(OGlycan/162.0528)	2.98666e+07	2.98666e+07		21.6422	S,T,T	2	OGlycan/162.0528; OGlycan/162.0528; OGlycan/162.0528	17,17,17	448450452	10,12,14	439	454	0.0220518	181.658	31.0737	1016.44	1016.44	-0.254355	0	2030.87	2030.87	-0.000516562		22.01	2	1	1.63332e+06	1057	21.6422		19.6422	23.6422							0	0	0	0	8.95648e+07
sp|P19022|CADH2_HUMAN Cadherin-2 OS=Homo sapiens GN=CDH2 PE=1 SV=4	L.ASDNGIPPMsGtGtLQ.I	0.0290751	152.921	True-positive	Hex(1),Hex(1),Hex(1)	S10(OGlycan/162.0528); T12(OGlycan/162.0528); T14(OGlycan/162.0528)	2.98666e+07	2.98666e+07		21.6422	S,T,T	2	OGlycan/162.0528; OGlycan/162.0528; OGlycan/162.0528	17,17,17	448450452	10,12,14	439	454	0.0370419	152.921	23.7183	1016.44	1016.44	1.06176	0	2030.87	2030.87	0.0021563		22.13	2	1	1.63332e+06	1064	21.6422		19.6422	23.6422							0	0	0	0	8.95648e+07
sp|P19022|CADH2_HUMAN Cadherin-2 OS=Homo sapiens GN=CDH2 PE=1 SV=4	L.ASDNGIPPMsGtGtLQ.I	0.728376	103.289	True-positive	Hex(1),Hex(1),Hex(1)	S10(OGlycan/162.0528); T12(OGlycan/162.0528); T14(OGlycan/162.0528)	2.98666e+07	2.98666e+07		21.6422	S,T,T	2	OGlycan/162.0528; OGlycan/162.0528; OGlycan/162.0528	17,17,17	448450452	10,12,14	439	454	0.733653	103.289	36.8992	1016.44	1016.44	-2.8871	0	2030.87	2030.87	-0.00586333		22.22	2	1	1.63332e+06	1069	21.6422		19.6422	23.6422							0.0205832	0.0205832	0	0	8.95648e+07
sp|P19022|CADH2_HUMAN Cadherin-2 OS=Homo sapiens GN=CDH2 PE=1 SV=4	L.ASDNGIPPMsGtGtLQ.I	8.98e-6 - 3.40e-3	220.54 - 458.03	True-positive	Hex(1),Hex(1),Hex(1)	S10(OGlycan/162.0528); T12(OGlycan/162.0528); T14(OGlycan/162.0528)	4.18101e+07	4.18101e+07		21.8127	S,T,T	2	OGlycan/162.0528; OGlycan/162.0528; OGlycan/162.0528	41,41,41	448450452	10,12,14	439	454	1.20e-5 - 4.54e-3	220.5 - 458.0	9.5 - 20.2	1016.4449 - 1016.4462	1016.44	2.58; 1.52; 1.32; 2.62; 1.97; 1.88	0	2030.8752 - 2030.8778	2030.87	0.0052; 0.0031; 0.0027; 0.0053; 0.0040; 0.0038		22.0500; 21.7200; 21.8300; 21.9400; 22.1800; 22.3200	5	1	1.97077e+06	1489; 1456; 1466; 1478; 1502; 1515	21.8127		19.8127	23.8127							0	0	0	0	1.25381e+08
sp|P19022|CADH2_HUMAN Cadherin-2 OS=Homo sapiens GN=CDH2 PE=1 SV=4	L.ASDNGIPPMsGtGtLQ.I	4.46532e-05	436.508	True-positive	Hex(1),Hex(1),Hex(1)	S10(OGlycan/162.0528); T12(OGlycan/162.0528); T14(OGlycan/162.0528)	4.18101e+07	4.18101e+07		21.8127	S,T,T	2	OGlycan/162.0528; OGlycan/162.0528; OGlycan/162.0528	41,41,41	448450452	10,12,14	439	454	5.96153e-05	436.508	20.1727	1016.45	1016.44	2.58377	0	2030.88	2030.87	0.0052473		22.05	5	1	1.97077e+06	1489	21.8127		19.8127	23.8127							0	0	0	0	1.25381e+08
sp|P19022|CADH2_HUMAN Cadherin-2 OS=Homo sapiens GN=CDH2 PE=1 SV=4	L.ASDNGIPPMsGtGtLQ.I	8.98037e-06	455.451	True-positive	Hex(1),Hex(1),Hex(1)	S10(OGlycan/162.0528); T12(OGlycan/162.0528); T14(OGlycan/162.0528)	4.18101e+07	4.18101e+07		21.8127	S,T,T	2	OGlycan/162.0528; OGlycan/162.0528; OGlycan/162.0528	41,41,41	448450452	10,12,14	439	454	1.19895e-05	455.451	9.50449	1016.45	1016.44	1.52221	0	2030.88	2030.87	0.00309142		21.72	5	1	1.97077e+06	1456	21.8127		19.8127	23.8127							0	0	0	0	1.25381e+08
sp|P19022|CADH2_HUMAN Cadherin-2 OS=Homo sapiens GN=CDH2 PE=1 SV=4	L.ASDNGIPPMsGtGtLQ.I	8.98037e-06	458.03	True-positive	Hex(1),Hex(1),Hex(1)	S10(OGlycan/162.0528); T12(OGlycan/162.0528); T14(OGlycan/162.0528)	4.18101e+07	4.18101e+07		21.8127	S,T,T	2	OGlycan/162.0528; OGlycan/162.0528; OGlycan/162.0528	41,41,41	448450452	10,12,14	439	454	1.19895e-05	458.03	13.5354	1016.44	1016.44	1.3228	0	2030.88	2030.87	0.00268644		21.83	5	1	1.97077e+06	1466	21.8127		19.8127	23.8127							0	0	0	0	1.25381e+08
sp|P19022|CADH2_HUMAN Cadherin-2 OS=Homo sapiens GN=CDH2 PE=1 SV=4	L.ASDNGIPPMsGtGtLQ.I	4.46532e-05	435.943	True-positive	Hex(1),Hex(1),Hex(1)	S10(OGlycan/162.0528); T12(OGlycan/162.0528); T14(OGlycan/162.0528)	4.18101e+07	4.18101e+07		21.8127	S,T,T	2	OGlycan/162.0528; OGlycan/162.0528; OGlycan/162.0528	41,41,41	448450452	10,12,14	439	454	5.96153e-05	435.943	18.3548	1016.45	1016.44	2.61924	0	2030.88	2030.87	0.00531935		21.94	5	1	1.97077e+06	1478	21.8127		19.8127	23.8127							0	0	0	0	1.25381e+08
sp|P19022|CADH2_HUMAN Cadherin-2 OS=Homo sapiens GN=CDH2 PE=1 SV=4	L.ASDNGIPPMsGtGtLQ.I	0.00272941	249.327	True-positive	Hex(1),Hex(1),Hex(1)	S10(OGlycan/162.0528); T12(OGlycan/162.0528); T14(OGlycan/162.0528)	4.18101e+07	4.18101e+07		21.8127	S,T,T	2	OGlycan/162.0528; OGlycan/162.0528; OGlycan/162.0528	41,41,41	448450452	10,12,14	439	454	0.00364383	249.327	11.6237	1016.45	1016.44	1.96698	0	2030.88	2030.87	0.00399469		22.18	5	1	1.97077e+06	1502	21.8127		19.8127	23.8127							0	0	0	0	1.25381e+08
sp|P19022|CADH2_HUMAN Cadherin-2 OS=Homo sapiens GN=CDH2 PE=1 SV=4	L.ASDNGIPPMsGtGtLQ.I	0.00340189	220.545	True-positive	Hex(1),Hex(1),Hex(1)	S10(OGlycan/162.0528); T12(OGlycan/162.0528); T14(OGlycan/162.0528)	4.18101e+07	4.18101e+07		21.8127	S,T,T	2	OGlycan/162.0528; OGlycan/162.0528; OGlycan/162.0528	41,41,41	448450452	10,12,14	439	454	0.00454157	220.545	18.8055	1016.45	1016.44	1.88142	0	2030.88	2030.87	0.00382092		22.32	5	1	1.97077e+06	1515	21.8127		19.8127	23.8127							0	0	0	0	1.25381e+08
sp|P19022|CADH2_HUMAN Cadherin-2 OS=Homo sapiens GN=CDH2 PE=1 SV=4	L.ASDNGIPPMsGtGtLQ.I	8.26e-7 - 1.64e-5	448.96 - 583.72	True-positive	Hex(1),Hex(1),Hex(1)	S10(OGlycan/162.0528); T12(OGlycan/162.0528); T14(OGlycan/162.0528)	5.28356e+08	5.28356e+08		22.1577	S,T,T	2	OGlycan/162.0528; OGlycan/162.0528; OGlycan/162.0528	65,65,65	448450452	10,12,14	439	454	1.39e-6 - 2.75e-5	449.0 - 583.7	9.2 - 27.0	1016.4362 - 1016.4378	1016.44	-6.72; -5.63; -6.71; -7.18; -6.21; -6.63	0	2030.8579 - 2030.8611	2030.87	-0.0136; -0.0114; -0.0146; -0.0126; -0.0135		21.4900; 21.1500; 21.2500; 21.3600; 21.6300; 21.7800	8	1	11668681	1688; 1645; 1657; 1670; 1706; 1727	22.1577		20.1577	24.1577							0	0	0	0	1.58445e+09
sp|P19022|CADH2_HUMAN Cadherin-2 OS=Homo sapiens GN=CDH2 PE=1 SV=4	L.ASDNGIPPMsGtGtLQ.I	8.259e-07	583.723	True-positive	Hex(1),Hex(1),Hex(1)	S10(OGlycan/162.0528); T12(OGlycan/162.0528); T14(OGlycan/162.0528)	5.28356e+08	5.28356e+08		22.1577	S,T,T	2	OGlycan/162.0528; OGlycan/162.0528; OGlycan/162.0528	65,65,65	448450452	10,12,14	439	454	1.3893e-06	583.723	15.2738	1016.44	1016.44	-6.71731	0	2030.86	2030.87	-0.013642		21.49	8	1	11668681	1688	22.1577		20.1577	24.1577							0	0	0	0	1.58445e+09
sp|P19022|CADH2_HUMAN Cadherin-2 OS=Homo sapiens GN=CDH2 PE=1 SV=4	L.ASDNGIPPMsGtGtLQ.I	1.63714e-05	477.247	True-positive	Hex(1),Hex(1),Hex(1)	S10(OGlycan/162.0528); T12(OGlycan/162.0528); T14(OGlycan/162.0528)	5.28356e+08	5.28356e+08		22.1577	S,T,T	2	OGlycan/162.0528; OGlycan/162.0528; OGlycan/162.0528	65,65,65	448450452	10,12,14	439	454	2.75393e-05	477.247	9.16868	1016.44	1016.44	-5.62914	0	2030.86	2030.87	-0.0114321		21.15	8	1	11668681	1645	22.1577		20.1577	24.1577							0	0	0	0	1.58445e+09
sp|P19022|CADH2_HUMAN Cadherin-2 OS=Homo sapiens GN=CDH2 PE=1 SV=4	L.ASDNGIPPMsGtGtLQ.I	7.38532e-06	492.532	True-positive	Hex(1),Hex(1),Hex(1)	S10(OGlycan/162.0528); T12(OGlycan/162.0528); T14(OGlycan/162.0528)	5.28356e+08	5.28356e+08		22.1577	S,T,T	2	OGlycan/162.0528; OGlycan/162.0528; OGlycan/162.0528	65,65,65	448450452	10,12,14	439	454	1.24233e-05	492.532	26.9676	1016.44	1016.44	-6.71453	0	2030.86	2030.87	-0.0136364		21.25	8	1	11668681	1657	22.1577		20.1577	24.1577							0	0	0	0	1.58445e+09
sp|P19022|CADH2_HUMAN Cadherin-2 OS=Homo sapiens GN=CDH2 PE=1 SV=4	L.ASDNGIPPMsGtGtLQ.I	7.38532e-06	511.525	True-positive	Hex(1),Hex(1),Hex(1)	S10(OGlycan/162.0528); T12(OGlycan/162.0528); T14(OGlycan/162.0528)	5.28356e+08	5.28356e+08		22.1577	S,T,T	2	OGlycan/162.0528; OGlycan/162.0528; OGlycan/162.0528	65,65,65	448450452	10,12,14	439	454	1.24233e-05	511.525	24.4567	1016.44	1016.44	-7.18469	0	2030.86	2030.87	-0.0145912		21.36	8	1	11668681	1670	22.1577		20.1577	24.1577							0	0	0	0	1.58445e+09
sp|P19022|CADH2_HUMAN Cadherin-2 OS=Homo sapiens GN=CDH2 PE=1 SV=4	L.ASDNGIPPMsGtGtLQ.I	1.63714e-05	477.904	True-positive	Hex(1),Hex(1),Hex(1)	S10(OGlycan/162.0528); T12(OGlycan/162.0528); T14(OGlycan/162.0528)	5.28356e+08	5.28356e+08		22.1577	S,T,T	2	OGlycan/162.0528; OGlycan/162.0528; OGlycan/162.0528	65,65,65	448450452	10,12,14	439	454	2.75393e-05	477.904	12.7643	1016.44	1016.44	-6.20522	0	2030.86	2030.87	-0.012602		21.63	8	1	11668681	1706	22.1577		20.1577	24.1577							0	0	0	0	1.58445e+09
sp|P19022|CADH2_HUMAN Cadherin-2 OS=Homo sapiens GN=CDH2 PE=1 SV=4	L.ASDNGIPPMsGtGtLQ.I	1.63714e-05	448.955	True-positive	Hex(1),Hex(1),Hex(1)	S10(OGlycan/162.0528); T12(OGlycan/162.0528); T14(OGlycan/162.0528)	5.28356e+08	5.28356e+08		22.1577	S,T,T	2	OGlycan/162.0528; OGlycan/162.0528; OGlycan/162.0528	65,65,65	448450452	10,12,14	439	454	2.75393e-05	448.955	26.1046	1016.44	1016.44	-6.62913	0	2030.86	2030.87	-0.0134629		21.78	8	1	11668681	1727	22.1577		20.1577	24.1577							0	0	0	0	1.58445e+09
sp|P19022|CADH2_HUMAN Cadherin-2 OS=Homo sapiens GN=CDH2 PE=1 SV=4	L.ASDNGIPPMsGtGtLQ.I	4.04e-4 - 1.42e-2	172.55 - 265.70	True-positive	Hex(1),Hex(1),Hex(1)	S10(OGlycan/162.0528); T12(OGlycan/162.0528); T14(OGlycan/162.0528)	1.75925e+08	1.75925e+08		21.2748	S,T,T	2	OGlycan/162.0528; OGlycan/162.0528; OGlycan/162.0528	73,73,73	448450452	10,12,14	439	454	5.92e-4 - 2.08e-2	172.5 - 265.7	33.3 - 38.4	1016.4340 - 1016.4480	1016.44	-9.42; 4.36; -8.59; -8.16; -8.49	0	2030.8534 - 2030.8814	2030.87	-0.0191; 0.0089; -0.0174; -0.0166; -0.0172		21.4300; 21.2000; 21.2900; 21.6000; 21.8100	9	1	6801416	1039; 1020; 1026; 1052; 1065	21.2748		19.2748	23.2748							0.00e+0 - 1.10e-3	0.00e+0 - 1.10e-3	0	0	5.27567e+08
sp|P19022|CADH2_HUMAN Cadherin-2 OS=Homo sapiens GN=CDH2 PE=1 SV=4	L.ASDNGIPPMsGtGtLQ.I	0.000404244	265.7	True-positive	Hex(1),Hex(1),Hex(1)	S10(OGlycan/162.0528); T12(OGlycan/162.0528); T14(OGlycan/162.0528)	1.75925e+08	1.75925e+08		21.2748	S,T,T	2	OGlycan/162.0528; OGlycan/162.0528; OGlycan/162.0528	73,73,73	448450452	10,12,14	439	454	0.000592432	265.7	37.7943	1016.43	1016.44	-9.42132	0	2030.85	2030.87	-0.0191335		21.43	9	1	6801416	1039	21.2748		19.2748	23.2748							0	0	0	0	5.27567e+08
sp|P19022|CADH2_HUMAN Cadherin-2 OS=Homo sapiens GN=CDH2 PE=1 SV=4	L.ASDNGIPPMsGtGtLQ.I	0.0124249	172.548	True-positive	Hex(1),Hex(1),Hex(1)	S10(OGlycan/162.0528); T12(OGlycan/162.0528); T14(OGlycan/162.0528)	1.75925e+08	1.75925e+08		21.2748	S,T,T	2	OGlycan/162.0528; OGlycan/162.0528; OGlycan/162.0528	73,73,73	448450452	10,12,14	439	454	0.0182062	172.548	34.3323	1016.45	1016.44	4.35908	0	2030.88	2030.87	0.00885274		21.2	9	1	6801416	1020	21.2748		19.2748	23.2748							0.00110254	0.00110254	0	0	5.27567e+08
sp|P19022|CADH2_HUMAN Cadherin-2 OS=Homo sapiens GN=CDH2 PE=1 SV=4	L.ASDNGIPPMsGtGtLQ.I	0.000905254	232.873	True-positive	Hex(1),Hex(1),Hex(1)	S10(OGlycan/162.0528); T12(OGlycan/162.0528); T14(OGlycan/162.0528)	1.75925e+08	1.75925e+08		21.2748	S,T,T	2	OGlycan/162.0528; OGlycan/162.0528; OGlycan/162.0528	73,73,73	448450452	10,12,14	439	454	0.00132667	232.873	33.5719	1016.43	1016.44	-8.58631	0	2030.86	2030.87	-0.0174377		21.29	9	1	6801416	1026	21.2748		19.2748	23.2748							0	0	0	0	5.27567e+08
sp|P19022|CADH2_HUMAN Cadherin-2 OS=Homo sapiens GN=CDH2 PE=1 SV=4	L.ASDNGIPPMsGtGtLQ.I	0.000599127	244.998	True-positive	Hex(1),Hex(1),Hex(1)	S10(OGlycan/162.0528); T12(OGlycan/162.0528); T14(OGlycan/162.0528)	1.75925e+08	1.75925e+08		21.2748	S,T,T	2	OGlycan/162.0528; OGlycan/162.0528; OGlycan/162.0528	73,73,73	448450452	10,12,14	439	454	0.000878037	244.998	38.3963	1016.44	1016.44	-8.15632	0	2030.86	2030.87	-0.0165645		21.6	9	1	6801416	1052	21.2748		19.2748	23.2748							0	0	0	0	5.27567e+08
sp|P19022|CADH2_HUMAN Cadherin-2 OS=Homo sapiens GN=CDH2 PE=1 SV=4	L.ASDNGIPPMsGtGtLQ.I	0.0141669	173.059	True-positive	Hex(1),Hex(1),Hex(1)	S10(OGlycan/162.0528); T12(OGlycan/162.0528); T14(OGlycan/162.0528)	1.75925e+08	1.75925e+08		21.2748	S,T,T	2	OGlycan/162.0528; OGlycan/162.0528; OGlycan/162.0528	73,73,73	448450452	10,12,14	439	454	0.0207582	173.059	33.3259	1016.43	1016.44	-8.49302	0	2030.86	2030.87	-0.0172482		21.81	9	1	6801416	1065	21.2748		19.2748	23.2748							0.00108342	0.00108342	0	0	5.27567e+08
sp|P19022|CADH2_HUMAN Cadherin-2 OS=Homo sapiens GN=CDH2 PE=1 SV=4	L.AsDNGIPPmsGtGTLQ.I	0.0353969	89.2049	True-positive	Hex(1),Hex(1),Hex(1)	S2(OGlycan/162.0528); M9(Oxidation/15.9949); S10(OGlycan/162.0528); T12(OGlycan/162.0528)	1.53766e+07	1.53766e+07		17.7573	S,M,S,T	2	OGlycan/162.0528; Oxidation/15.9949; OGlycan/162.0528; OGlycan/162.0528	73,70,73,73	440447448450	2,9,10,12	439	454	0.0452675	89.2049	0.376444	1024.44	1024.44	2.91352	0	2046.87	2046.87	0.00596359		17.95	9	1	974534	786	17.7573		15.7573	19.7573							0.0117763	0.0117763	0.0382979	0.0382979	4.61527e+07
sp|P19022|CADH2_HUMAN Cadherin-2 OS=Homo sapiens GN=CDH2 PE=1 SV=4	L.ASDnGIPPMsGtGtLQ.I	1.26e-5 - 4.04e-4	255.55 - 472.19	True-positive	Hex(1),Hex(1),Hex(1)	N4(Deamidated/0.9840); S10(OGlycan/162.0528); T12(OGlycan/162.0528); T14(OGlycan/162.0528)	297800000	6.508e+7 - 2.327e+8		22.10 - 22.35	N,S,T,T	2	Deamidated/0.9840; OGlycan/162.0528; OGlycan/162.0528; OGlycan/162.0528	--	442448450452	4,10,12,14	439	454	1.67e-5 - 5.92e-4	255.5 - 472.2	28.7 - 34.0	1016.9326 - 1016.9328	1016.94	-2.75; -2.85	0	2031.8507 - 2031.8510	2031.86	-0.0056; -0.0058		22.5500; 22.6500	1; 9	1	1.828e+6 - 7.615e+6	1524; 1124	22.10 - 22.35		20.10 - 20.35	24.10 - 24.35							0	0	0	0	2e+8 - 8e+8
sp|P19022|CADH2_HUMAN Cadherin-2 OS=Homo sapiens GN=CDH2 PE=1 SV=4	L.ASDnGIPPMsGtGtLQ.I	1.26039e-05	472.193	True-positive	Hex(1),Hex(1),Hex(1)	N4(Deamidated/0.9840); S10(OGlycan/162.0528); T12(OGlycan/162.0528); T14(OGlycan/162.0528)	6.50773e+07	6.50773e+07		22.3464	N,S,T,T	2	Deamidated/0.9840; OGlycan/162.0528; OGlycan/162.0528; OGlycan/162.0528	5,9,9,9	442448450452	4,10,12,14	439	454	1.66855e-05	472.193	28.6535	1016.93	1016.94	-2.74519	0	2031.85	2031.86	-0.00557783		22.55	1	1	1.82785e+06	1524	22.3464		20.3464	24.3464							0	0	0	0	2.14936e+08
sp|P19022|CADH2_HUMAN Cadherin-2 OS=Homo sapiens GN=CDH2 PE=1 SV=4	L.ASDnGIPPMsGtGtLQ.I	0.000404244	255.546	True-positive	Hex(1),Hex(1),Hex(1)	N4(Deamidated/0.9840); S10(OGlycan/162.0528); T12(OGlycan/162.0528); T14(OGlycan/162.0528)	2.32734e+08	2.32734e+08		22.1014	N,S,T,T	2	Deamidated/0.9840; OGlycan/162.0528; OGlycan/162.0528; OGlycan/162.0528	69,73,73,73	442448450452	4,10,12,14	439	454	0.000592432	255.546	33.972	1016.93	1016.94	-2.85325	0	2031.85	2031.86	-0.0057974		22.65	9	1	7.61488e+06	1124	22.1014		20.1014	24.1014							0	0	0	0	7.68666e+08
sp|P19022|CADH2_HUMAN Cadherin-2 OS=Homo sapiens GN=CDH2 PE=1 SV=4	L.ASDNGIPPmsGtGtLQ.I	5.84e-5 - 2.18e-1	8.34 - 421.38	True-positive	Hex(1),Hex(1),Hex(1)	M9(Oxidation/15.9949); S10(OGlycan/162.0528); T12(OGlycan/162.0528); T14(OGlycan/162.0528)	211600000	1.118e+7 - 1.856e+8		18.62 - 18.69	M,S,T,T	2	Oxidation/15.9949; OGlycan/162.0528; OGlycan/162.0528; OGlycan/162.0528	--	447448450452	9,10,12,14	439	454	9.82e-5 - 2.28e-1	8.3 - 421.4	4.8 - 33.3	1024.4404 - 1024.4454	1024.44	1.40; 0.86; 0.51; -0.58; 2.08; 3.13; 4.35	0	2046.8662 - 2046.8763	2046.87	0.0029; 0.0018; 0.0010; -0.0012; 0.0043; 0.0064; 0.0089		18.5200; 18.3000; 18.3500; 18.2100; 17.8800; 17.7700; 18.0500	2; 5; 8	1	3.784e+5 - 3.542e+6	854; 842; 1133; 1120; 1238; 1226; 1259	18.62 - 18.69		16.62 - 16.69	20.62 - 20.69							0.00e+0 - 1.59e-2	0.00e+0 - 1.59e-2	0.00e+0 - 4.52e-3	0.00e+0 - 1.36e-2	3e+7 - 6e+8
sp|P19022|CADH2_HUMAN Cadherin-2 OS=Homo sapiens GN=CDH2 PE=1 SV=4	L.ASDNGIPPmsGtGtLQ.I	3.50e-2 - 3.59e-2	8.34 - 56.45	True-positive	Hex(1),Hex(1),Hex(1)	M9(Oxidation/15.9949); S10(OGlycan/162.0528); T12(OGlycan/162.0528); T14(OGlycan/162.0528)	1.48464e+07	1.48464e+07		18.6504	M,S,T,T	2	Oxidation/15.9949; OGlycan/162.0528; OGlycan/162.0528; OGlycan/162.0528	14,17,17,17	447448450452	9,10,12,14	439	454	4.45e-2 - 4.57e-2	8.3 - 56.4	5.1 - 18.2	1024.4419 - 1024.4424	1024.44	1.40; 0.86	0	2046.8692 - 2046.8703	2046.87	0.0029; 0.0018		18.5200; 18.3000	2	1	378360	854; 842	18.6504		16.6504	20.6504							0	3.66e-3 - 1.25e-2	0	0.0114286	4.45615e+07
sp|P19022|CADH2_HUMAN Cadherin-2 OS=Homo sapiens GN=CDH2 PE=1 SV=4	L.ASDNGIPPmsGtGtLQ.I	0.0349627	56.4473	True-positive	Hex(1),Hex(1),Hex(1)	M9(Oxidation/15.9949); S10(OGlycan/162.0528); T12(OGlycan/162.0528); T14(OGlycan/162.0528)	1.48464e+07	1.48464e+07		18.6504	M,S,T,T	2	Oxidation/15.9949; OGlycan/162.0528; OGlycan/162.0528; OGlycan/162.0528	14,17,17,17	447448450452	9,10,12,14	439	454	0.0445394	56.4473	18.1559	1024.44	1024.44	1.39903	0	2046.87	2046.87	0.00286363		18.52	2	1	378360	854	18.6504		16.6504	20.6504							0	0.003663	0	0.0114286	4.45615e+07
sp|P19022|CADH2_HUMAN Cadherin-2 OS=Homo sapiens GN=CDH2 PE=1 SV=4	L.ASDNGIPPmsGtGtLQ.I	0.0358902	8.34201	True-positive	Hex(1),Hex(1),Hex(1)	M9(Oxidation/15.9949); S10(OGlycan/162.0528); T12(OGlycan/162.0528); T14(OGlycan/162.0528)	1.48464e+07	1.48464e+07		18.6504	M,S,T,T	2	Oxidation/15.9949; OGlycan/162.0528; OGlycan/162.0528; OGlycan/162.0528	14,17,17,17	447448450452	9,10,12,14	439	454	0.0457203	8.34201	5.10565	1024.44	1024.44	0.858088	0	2046.87	2046.87	0.00175639		18.3	2	1	378360	842	18.6504		16.6504	20.6504							0	0.0125	0	0.0114286	4.45615e+07
sp|P19022|CADH2_HUMAN Cadherin-2 OS=Homo sapiens GN=CDH2 PE=1 SV=4	L.ASDNGIPPmsGtGtLQ.I	2.49e-2 - 2.18e-1	16.44 - 76.15	True-positive	Hex(1),Hex(1),Hex(1)	M9(Oxidation/15.9949); S10(OGlycan/162.0528); T12(OGlycan/162.0528); T14(OGlycan/162.0528)	1.11831e+07	1.11831e+07		18.6218	M,S,T,T	2	Oxidation/15.9949; OGlycan/162.0528; OGlycan/162.0528; OGlycan/162.0528	38,41,41,41	447448450452	9,10,12,14	439	454	3.33e-2 - 2.28e-1	16.4 - 76.2	7.2 - 15.6	1024.4404 - 1024.4415	1024.44	0.51; -0.58	0	2046.8662 - 2046.8685	2046.87	0.0010; -0.0012		18.3500; 18.2100	5	1	469651	1133; 1120	18.6218		16.6218	20.6218							4.20e-3 - 1.59e-2	7.00e-3 - 1.59e-2	0.00452488	0.0135747	3.3566e+07
sp|P19022|CADH2_HUMAN Cadherin-2 OS=Homo sapiens GN=CDH2 PE=1 SV=4	L.ASDNGIPPmsGtGtLQ.I	0.218345	76.1546	True-positive	Hex(1),Hex(1),Hex(1)	M9(Oxidation/15.9949); S10(OGlycan/162.0528); T12(OGlycan/162.0528); T14(OGlycan/162.0528)	1.11831e+07	1.11831e+07		18.6218	M,S,T,T	2	Oxidation/15.9949; OGlycan/162.0528; OGlycan/162.0528; OGlycan/162.0528	38,41,41,41	447448450452	9,10,12,14	439	454	0.228235	76.1546	15.5573	1024.44	1024.44	0.506253	0	2046.87	2046.87	0.00103623		18.35	5	1	469651	1133	18.6218		16.6218	20.6218							0.015873	0.015873	0.00452488	0.0135747	3.3566e+07
sp|P19022|CADH2_HUMAN Cadherin-2 OS=Homo sapiens GN=CDH2 PE=1 SV=4	L.ASDNGIPPmsGtGtLQ.I	0.0249429	16.441	True-positive	Hex(1),Hex(1),Hex(1)	M9(Oxidation/15.9949); S10(OGlycan/162.0528); T12(OGlycan/162.0528); T14(OGlycan/162.0528)	1.11831e+07	1.11831e+07		18.6218	M,S,T,T	2	Oxidation/15.9949; OGlycan/162.0528; OGlycan/162.0528; OGlycan/162.0528	38,41,41,41	447448450452	9,10,12,14	439	454	0.0332896	16.441	7.18214	1024.44	1024.44	-0.580784	0	2046.87	2046.87	-0.00118879		18.21	5	1	469651	1120	18.6218		16.6218	20.6218							0.00420168	0.0070028	0.00452488	0.0135747	3.3566e+07
sp|P19022|CADH2_HUMAN Cadherin-2 OS=Homo sapiens GN=CDH2 PE=1 SV=4	L.ASDNGIPPmsGtGtLQ.I	5.84e-5 - 9.18e-4	363.86 - 421.38	True-positive	Hex(1),Hex(1),Hex(1)	M9(Oxidation/15.9949); S10(OGlycan/162.0528); T12(OGlycan/162.0528); T14(OGlycan/162.0528)	1.85618e+08	1.85618e+08		18.6944	M,S,T,T	2	Oxidation/15.9949; OGlycan/162.0528; OGlycan/162.0528; OGlycan/162.0528	62,65,65,65	447448450452	9,10,12,14	439	454	9.82e-5 - 1.55e-3	363.9 - 421.4	4.8 - 33.3	1024.4431 - 1024.4454	1024.44	2.08; 3.13; 4.35	0	2046.8717 - 2046.8763	2046.87	0.0043; 0.0064; 0.0089		17.8800; 17.7700; 18.0500	8	1	3.54233e+06	1238; 1226; 1259	18.6944		16.6944	20.6944							0	0	0	0	5.57132e+08
sp|P19022|CADH2_HUMAN Cadherin-2 OS=Homo sapiens GN=CDH2 PE=1 SV=4	L.ASDNGIPPmsGtGtLQ.I	5.83592e-05	421.382	True-positive	Hex(1),Hex(1),Hex(1)	M9(Oxidation/15.9949); S10(OGlycan/162.0528); T12(OGlycan/162.0528); T14(OGlycan/162.0528)	1.85618e+08	1.85618e+08		18.6944	M,S,T,T	2	Oxidation/15.9949; OGlycan/162.0528; OGlycan/162.0528; OGlycan/162.0528	62,65,65,65	447448450452	9,10,12,14	439	454	9.81698e-05	421.382	4.81092	1024.44	1024.44	2.08369	0	2046.87	2046.87	0.00426504		17.88	8	1	3.54233e+06	1238	18.6944		16.6944	20.6944							0	0	0	0	5.57132e+08
sp|P19022|CADH2_HUMAN Cadherin-2 OS=Homo sapiens GN=CDH2 PE=1 SV=4	L.ASDNGIPPmsGtGtLQ.I	8.51358e-05	397.762	True-positive	Hex(1),Hex(1),Hex(1)	M9(Oxidation/15.9949); S10(OGlycan/162.0528); T12(OGlycan/162.0528); T14(OGlycan/162.0528)	1.85618e+08	1.85618e+08		18.6944	M,S,T,T	2	Oxidation/15.9949; OGlycan/162.0528; OGlycan/162.0528; OGlycan/162.0528	62,65,65,65	447448450452	9,10,12,14	439	454	0.000143212	397.762	33.1753	1024.44	1024.44	3.13355	0	2046.87	2046.87	0.00641396		17.77	8	1	3.54233e+06	1226	18.6944		16.6944	20.6944							0	0	0	0	5.57132e+08
sp|P19022|CADH2_HUMAN Cadherin-2 OS=Homo sapiens GN=CDH2 PE=1 SV=4	L.ASDNGIPPmsGtGtLQ.I	0.000918486	363.858	True-positive	Hex(1),Hex(1),Hex(1)	M9(Oxidation/15.9949); S10(OGlycan/162.0528); T12(OGlycan/162.0528); T14(OGlycan/162.0528)	1.85618e+08	1.85618e+08		18.6944	M,S,T,T	2	Oxidation/15.9949; OGlycan/162.0528; OGlycan/162.0528; OGlycan/162.0528	62,65,65,65	447448450452	9,10,12,14	439	454	0.00154503	363.858	33.3393	1024.45	1024.44	4.34945	0	2046.88	2046.87	0.00890276		18.05	8	1	3.54233e+06	1259	18.6944		16.6944	20.6944							0	0	0	0	5.57132e+08
sp|P19022|CADH2_HUMAN Cadherin-2 OS=Homo sapiens GN=CDH2 PE=1 SV=4	S.DNGIPPMSGt.G	1.62072e-06	494.99 - 509.82	True-positive	Hex(1)	T10(OGlycan/162.0528)	39280000	3.92788e+07		24.5639	T	2	OGlycan/162.0528	65	450	10	441	450	2.72633e-06	465.7 - 495.9	8.4 - 9.3	575.7491 - 575.7491	575.75	-1.98; -1.96	0	1149.4837 - 1149.4837	1149.49	-0.0023		22.5600; 22.3400	8	1	1.57304e+06	1817; 1792	24.5639		22.5639	26.5639							0	0	0	0	7.48941e+07
sp|P19022|CADH2_HUMAN Cadherin-2 OS=Homo sapiens GN=CDH2 PE=1 SV=4	S.DNGIPPMSGt.G	1.62072e-06	494.99 - 509.82	True-positive	Hex(1)	T10(OGlycan/162.0528)	3.92788e+07	3.92788e+07		24.5639	T	2	OGlycan/162.0528	65	450	10	441	450	2.72633e-06	465.7 - 495.9	8.4 - 9.3	575.7491 - 575.7491	575.75	-1.98; -1.96	0	1149.4837 - 1149.4837	1149.49	-0.0023		22.5600; 22.3400	8	1	1.57304e+06	1817; 1792	24.5639		22.5639	26.5639							0	0	0	0	7.48941e+07
sp|P19022|CADH2_HUMAN Cadherin-2 OS=Homo sapiens GN=CDH2 PE=1 SV=4	S.DNGIPPMSGt.G	1.62072e-06	509.82	True-positive	Hex(1)	T10(OGlycan/162.0528)	3.92788e+07	3.92788e+07		24.5639	T	2	OGlycan/162.0528	65	450	10	441	450	2.72633e-06	495.901	9.30121	575.749	575.75	-1.98305	0	1149.48	1149.49	-0.00227949		22.56	8	1	1.57304e+06	1817	24.5639		22.5639	26.5639							0	0	0	0	7.48941e+07
sp|P19022|CADH2_HUMAN Cadherin-2 OS=Homo sapiens GN=CDH2 PE=1 SV=4	S.DNGIPPMSGt.G	1.62072e-06	494.989	True-positive	Hex(1)	T10(OGlycan/162.0528)	3.92788e+07	3.92788e+07		24.5639	T	2	OGlycan/162.0528	65	450	10	441	450	2.72633e-06	465.664	8.39766	575.749	575.75	-1.96304	0	1149.48	1149.49	-0.00225648		22.34	8	1	1.57304e+06	1792	24.5639		22.5639	26.5639							0	0	0	0	7.48941e+07
sp|P19022|CADH2_HUMAN Cadherin-2 OS=Homo sapiens GN=CDH2 PE=1 SV=4	S.DNGIPPMSGtGtLQ.I	4.06e-7 - 8.26e-4	301.63 - 528.27	True-positive	Hex(1),Hex(1)	T10(OGlycan/162.0528); T12(OGlycan/162.0528)	106700000	4.672e+7 - 5.995e+7		22.78 - 22.88	T,T	2	OGlycan/162.0528; OGlycan/162.0528	--	450452	10,12	441	454	6.82e-7 - 1.21e-3	301.6 - 528.3	0.9 - 3.9	856.3816 - 856.3832	856.383	0.80; -1.13	0	1710.7486 - 1710.7519	1710.75	0.0014; -0.0019		22.7100; 22.8700	8; 9	1	1.237e+6 - 1.654e+6	1834; 1141	22.78 - 22.88		20.78 - 20.88	24.78 - 24.88							0	0	0	0	1e+8 - 2e+8
sp|P19022|CADH2_HUMAN Cadherin-2 OS=Homo sapiens GN=CDH2 PE=1 SV=4	S.DNGIPPMSGtGtLQ.I	4.05691e-07	528.273	True-positive	Hex(1),Hex(1)	T10(OGlycan/162.0528); T12(OGlycan/162.0528)	5.99483e+07	5.99483e+07		22.8796	T,T	2	OGlycan/162.0528; OGlycan/162.0528	65,65	450452	10,12	441	454	6.82439e-07	528.273	3.90352	856.383	856.383	0.79683	0	1710.75	1710.75	0.00136318		22.71	8	1	1.65361e+06	1834	22.8796		20.8796	24.8796							0	0	0	0	1.65454e+08
sp|P19022|CADH2_HUMAN Cadherin-2 OS=Homo sapiens GN=CDH2 PE=1 SV=4	S.DNGIPPMSGtGtLQ.I	0.000826008	301.635	True-positive	Hex(1),Hex(1)	T10(OGlycan/162.0528); T12(OGlycan/162.0528)	4.67224e+07	4.67224e+07		22.7784	T,T	2	OGlycan/162.0528; OGlycan/162.0528	73,73	450452	10,12	441	454	0.00121053	301.635	0.882531	856.382	856.383	-1.135	0	1710.75	1710.75	-0.0019417		22.87	9	1	1.23742e+06	1141	22.7784		20.7784	24.7784							0	0	0	0	1.28952e+08
sp|P19022|CADH2_HUMAN Cadherin-2 OS=Homo sapiens GN=CDH2 PE=1 SV=4	S.DNGIPPmsGtGtLQ.I	3.75e-7 - 3.05e-2	28.84 - 540.28	True-positive	Hex(1),Hex(1),Hex(1)	M7(Oxidation/15.9949); S8(OGlycan/162.0528); T10(OGlycan/162.0528); T12(OGlycan/162.0528)	961900000	8.044e+7 - 4.625e+8		18.97 - 20.15	M,S,T,T	2	Oxidation/15.9949; OGlycan/162.0528; OGlycan/162.0528; OGlycan/162.0528	--	447448450452	7,8,10,12	441	454	5.24e-7 - 4.04e-2	28.8 - 540.3	28.8 - 540.3	945.3970 - 945.4104	945.406	-0.59; -1.19; -1.61; -1.54; 0.62; 1.55; 1.82; -1.45; -1.55; 0.19; 1.26; -0.89; -1.24; -0.95; -0.97; -0.51; -0.60; -0.80; -0.37; -0.23; -0.74; 0.17; 0.45; -2.62; -1.42; -3.48; 0.05; 0.01; -0.61; 0.28; 0.11; 0.75; -0.09; 0.37; -2.35; -3.20; -2.86; -2.03; -2	0	1888.7794 - 1888.8063	1888.8	-0.0011; -0.0023; -0.0030; -0.0029; 0.0012; 0.0029; 0.0034; -0.0027; 0.0004; 0.0024; -0.0017; -0.0018; -0.0010; -0.0015; -0.0007; -0.0004; -0.0014; 0.0003; 0.0008; -0.0049; -0.0066; 0.0001; 0.0000; -0.0012; 0.0005; 0.0002; 0.0014; -0.0002; 0.0007; -0.0044		19.9700; 18.9800; 19.0900; 19.2000; 19.3400; 19.4700; 19.5900; 19.7200; 19.8500; 20.1000; 20.2200; 20.3400; 20.4800; 20.6100; 20.7300; 20.8700; 21.0000; 21.1100; 21.2700; 21.4100; 21.5500; 21.7500; 22.1200; 22.9600; 19.9300; 19.1200; 19.1800; 19.2700; 19.3800; 19.5100; 19.6200; 19.7000; 19.8000; 20.0300; 20.1400; 20.3200; 20.4300; 20.5400; 20.7800; 20.8600; 20.9600; 21.0600; 21.1900; 21.2900; 20.…	1; 2; 5; 8; 9	1	9.141e+5 - 6.890e+6	1278; 1184; 1195; 1206; 1218; 1231; 1243; 1255; 1267; 1291; 1302; 1314; 1327; 1339; 1350; 1363; 1376; 1387; 1402; 1417; 1430; 1449; 1484; 1564; 936; 889; 893; 898; 904; 911; 918; 923; 929; 942; 948; 953; 959; 965; 971; 985; 990; 996; 1002; 1009; 1015; 1303; 1208; 1221; 1256; 1268; 1280; 1292; 1316; 1340; 1351; 1399; 1411; 1423; 1436; 1447; 1459; 1474; 1492; 1523; 1533; 1565; 1588; 1454; 1336; 134…	18.97 - 20.15		16.97 - 18.15	20.97 - 22.15							0.00e+0 - 4.07e-3	0.00e+0 - 1.22e-2	0	0	2e+8 - 1e+9
sp|P19022|CADH2_HUMAN Cadherin-2 OS=Homo sapiens GN=CDH2 PE=1 SV=4	S.DNGIPPmsGtGtLQ.I	2.56e-6 - 3.05e-2	28.84 - 498.73	True-positive	Hex(1),Hex(1),Hex(1)	M7(Oxidation/15.9949); S8(OGlycan/162.0528); T10(OGlycan/162.0528); T12(OGlycan/162.0528)	9.89909e+07	9.89909e+07		20.1458	M,S,T,T	2	Oxidation/15.9949; OGlycan/162.0528; OGlycan/162.0528; OGlycan/162.0528	6,9,9,9	447448450452	7,8,10,12	441	454	3.40e-6 - 4.04e-2	28.8 - 498.7	28.8 - 498.7	945.4049 - 945.4081	945.406	-0.59; -1.19; -1.61; -1.54; 0.62; 1.55; 1.82; -1.45; -1.55; 0.19; 1.26; -0.89; -1.24; -0.95; -0.97; -0.51; -0.60; -0.80; -0.37; -0.23; -0.74; 0.17	0	1888.7953 - 1888.8017	1888.8	-0.0011; -0.0023; -0.0030; -0.0029; 0.0012; 0.0029; 0.0034; -0.0027; 0.0004; 0.0024; -0.0017; -0.0018; -0.0010; -0.0015; -0.0007; -0.0004; -0.0014; 0.0003		19.9700; 18.9800; 19.0900; 19.2000; 19.3400; 19.4700; 19.5900; 19.7200; 19.8500; 20.1000; 20.2200; 20.3400; 20.4800; 20.6100; 20.7300; 20.8700; 21.0000; 21.1100; 21.2700; 21.4100; 21.5500; 21.7500; 22.1200; 22.9600	1	1	951686	1278; 1184; 1195; 1206; 1218; 1231; 1243; 1255; 1267; 1291; 1302; 1314; 1327; 1339; 1350; 1363; 1376; 1387; 1402; 1417; 1430; 1449; 1484; 1564	20.1458		18.1458	22.1458							0	0.00e+0 - 1.15e-2	0	0	2.9445e+08
sp|P19022|CADH2_HUMAN Cadherin-2 OS=Homo sapiens GN=CDH2 PE=1 SV=4	S.DNGIPPmsGtGtLQ.I	5.41431e-06	448.476	True-positive	Hex(1),Hex(1),Hex(1)	M7(Oxidation/15.9949); S8(OGlycan/162.0528); T10(OGlycan/162.0528); T12(OGlycan/162.0528)	9.89909e+07	9.89909e+07		20.1458	M,S,T,T	2	Oxidation/15.9949; OGlycan/162.0528; OGlycan/162.0528; OGlycan/162.0528	6,9,9,9	447448450452	7,8,10,12	441	454	7.16767e-06	448.476	448.476	945.406	945.406	-0.587545	0	1888.8	1888.8	-0.00110975		19.97	1	1	951686	1278	20.1458		18.1458	22.1458							0	0	0	0	2.9445e+08
sp|P19022|CADH2_HUMAN Cadherin-2 OS=Homo sapiens GN=CDH2 PE=1 SV=4	S.DNGIPPmsGtGtLQ.I	0.00217518	252.181	True-positive	Hex(1),Hex(1),Hex(1)	M7(Oxidation/15.9949); S8(OGlycan/162.0528); T10(OGlycan/162.0528); T12(OGlycan/162.0528)	9.89909e+07	9.89909e+07		20.1458	M,S,T,T	2	Oxidation/15.9949; OGlycan/162.0528; OGlycan/162.0528; OGlycan/162.0528	6,9,9,9	447448450452	7,8,10,12	441	454	0.0028795	252.181	252.181	945.405	945.406	-1.19311	0	1888.8	1888.8	-0.00225355		18.98	1	1	951686	1184	20.1458		18.1458	22.1458							0	0	0	0	2.9445e+08
sp|P19022|CADH2_HUMAN Cadherin-2 OS=Homo sapiens GN=CDH2 PE=1 SV=4	S.DNGIPPmsGtGtLQ.I	4.59874e-06	459.183	True-positive	Hex(1),Hex(1),Hex(1)	M7(Oxidation/15.9949); S8(OGlycan/162.0528); T10(OGlycan/162.0528); T12(OGlycan/162.0528)	9.89909e+07	9.89909e+07		20.1458	M,S,T,T	2	Oxidation/15.9949; OGlycan/162.0528; OGlycan/162.0528; OGlycan/162.0528	6,9,9,9	447448450452	7,8,10,12	441	454	6.08799e-06	459.183	459.183	945.405	945.406	-1.60941	0	1888.8	1888.8	-0.00303985		19.09	1	1	951686	1195	20.1458		18.1458	22.1458							0	0	0	0	2.9445e+08
sp|P19022|CADH2_HUMAN Cadherin-2 OS=Homo sapiens GN=CDH2 PE=1 SV=4	S.DNGIPPmsGtGtLQ.I	4.59874e-06	479.298	True-positive	Hex(1),Hex(1),Hex(1)	M7(Oxidation/15.9949); S8(OGlycan/162.0528); T10(OGlycan/162.0528); T12(OGlycan/162.0528)	9.89909e+07	9.89909e+07		20.1458	M,S,T,T	2	Oxidation/15.9949; OGlycan/162.0528; OGlycan/162.0528; OGlycan/162.0528	6,9,9,9	447448450452	7,8,10,12	441	454	6.08799e-06	479.298	479.298	945.405	945.406	-1.53749	0	1888.8	1888.8	-0.002904		19.2	1	1	951686	1206	20.1458		18.1458	22.1458							0	0	0	0	2.9445e+08
sp|P19022|CADH2_HUMAN Cadherin-2 OS=Homo sapiens GN=CDH2 PE=1 SV=4	S.DNGIPPmsGtGtLQ.I	3.7873e-06	479.22	True-positive	Hex(1),Hex(1),Hex(1)	M7(Oxidation/15.9949); S8(OGlycan/162.0528); T10(OGlycan/162.0528); T12(OGlycan/162.0528)	9.89909e+07	9.89909e+07		20.1458	M,S,T,T	2	Oxidation/15.9949; OGlycan/162.0528; OGlycan/162.0528; OGlycan/162.0528	6,9,9,9	447448450452	7,8,10,12	441	454	5.01378e-06	479.22	479.22	945.407	945.406	0.622108	0	1888.8	1888.8	0.00117504		19.34	1	1	951686	1218	20.1458		18.1458	22.1458							0	0	0	0	2.9445e+08
sp|P19022|CADH2_HUMAN Cadherin-2 OS=Homo sapiens GN=CDH2 PE=1 SV=4	S.DNGIPPmsGtGtLQ.I	0.000185388	322.854	True-positive	Hex(1),Hex(1),Hex(1)	M7(Oxidation/15.9949); S8(OGlycan/162.0528); T10(OGlycan/162.0528); T12(OGlycan/162.0528)	9.89909e+07	9.89909e+07		20.1458	M,S,T,T	2	Oxidation/15.9949; OGlycan/162.0528; OGlycan/162.0528; OGlycan/162.0528	6,9,9,9	447448450452	7,8,10,12	441	454	0.000245423	322.854	322.854	945.408	945.406	1.55331	0	1888.8	1888.8	0.0029339		19.47	1	1	951686	1231	20.1458		18.1458	22.1458							0	0	0	0	2.9445e+08
sp|P19022|CADH2_HUMAN Cadherin-2 OS=Homo sapiens GN=CDH2 PE=1 SV=4	S.DNGIPPmsGtGtLQ.I	7.89164e-06	394.623	True-positive	Hex(1),Hex(1),Hex(1)	M7(Oxidation/15.9949); S8(OGlycan/162.0528); T10(OGlycan/162.0528); T12(OGlycan/162.0528)	9.89909e+07	9.89909e+07		20.1458	M,S,T,T	2	Oxidation/15.9949; OGlycan/162.0528; OGlycan/162.0528; OGlycan/162.0528	6,9,9,9	447448450452	7,8,10,12	441	454	1.04473e-05	394.623	394.623	945.408	945.406	1.8209	0	1888.8	1888.8	0.00343932		19.59	1	1	951686	1243	20.1458		18.1458	22.1458							0	0	0	0	2.9445e+08
sp|P19022|CADH2_HUMAN Cadherin-2 OS=Homo sapiens GN=CDH2 PE=1 SV=4	S.DNGIPPmsGtGtLQ.I	3.11414e-06	488.06	True-positive	Hex(1),Hex(1),Hex(1)	M7(Oxidation/15.9949); S8(OGlycan/162.0528); T10(OGlycan/162.0528); T12(OGlycan/162.0528)	9.89909e+07	9.89909e+07		20.1458	M,S,T,T	2	Oxidation/15.9949; OGlycan/162.0528; OGlycan/162.0528; OGlycan/162.0528	6,9,9,9	447448450452	7,8,10,12	441	454	4.12262e-06	488.06	488.06	945.405	945.406	-1.44736	0	1888.8	1888.8	-0.00273378		19.72	1	1	951686	1255	20.1458		18.1458	22.1458							0	0	0	0	2.9445e+08
sp|P19022|CADH2_HUMAN Cadherin-2 OS=Homo sapiens GN=CDH2 PE=1 SV=4	S.DNGIPPmsGtGtLQ.I	3.11414e-06	485.512	True-positive	Hex(1),Hex(1),Hex(1)	M7(Oxidation/15.9949); S8(OGlycan/162.0528); T10(OGlycan/162.0528); T12(OGlycan/162.0528)	9.89909e+07	9.89909e+07		20.1458	M,S,T,T	2	Oxidation/15.9949; OGlycan/162.0528; OGlycan/162.0528; OGlycan/162.0528	6,9,9,9	447448450452	7,8,10,12	441	454	4.12262e-06	485.512	485.512	945.405	945.406	-1.54762	0	1888.8	1888.8	-0.00292314		19.85	1	1	951686	1267	20.1458		18.1458	22.1458							0	0	0	0	2.9445e+08
sp|P19022|CADH2_HUMAN Cadherin-2 OS=Homo sapiens GN=CDH2 PE=1 SV=4	S.DNGIPPmsGtGtLQ.I	2.56464e-06	498.732	True-positive	Hex(1),Hex(1),Hex(1)	M7(Oxidation/15.9949); S8(OGlycan/162.0528); T10(OGlycan/162.0528); T12(OGlycan/162.0528)	9.89909e+07	9.89909e+07		20.1458	M,S,T,T	2	Oxidation/15.9949; OGlycan/162.0528; OGlycan/162.0528; OGlycan/162.0528	6,9,9,9	447448450452	7,8,10,12	441	454	3.39517e-06	498.732	498.732	945.407	945.406	0.186786	0	1888.8	1888.8	0.000352801		20.1	1	1	951686	1291	20.1458		18.1458	22.1458							0	0	0	0	2.9445e+08
sp|P19022|CADH2_HUMAN Cadherin-2 OS=Homo sapiens GN=CDH2 PE=1 SV=4	S.DNGIPPmsGtGtLQ.I	3.7873e-06	472.048	True-positive	Hex(1),Hex(1),Hex(1)	M7(Oxidation/15.9949); S8(OGlycan/162.0528); T10(OGlycan/162.0528); T12(OGlycan/162.0528)	9.89909e+07	9.89909e+07		20.1458	M,S,T,T	2	Oxidation/15.9949; OGlycan/162.0528; OGlycan/162.0528; OGlycan/162.0528	6,9,9,9	447448450452	7,8,10,12	441	454	5.01378e-06	472.048	472.048	945.408	945.406	1.26314	0	1888.8	1888.8	0.00238582		20.22	1	1	951686	1302	20.1458		18.1458	22.1458							0	0	0	0	2.9445e+08
sp|P19022|CADH2_HUMAN Cadherin-2 OS=Homo sapiens GN=CDH2 PE=1 SV=4	S.DNGIPPmsGtGtLQ.I	8.79682e-06	424.123	True-positive	Hex(1),Hex(1),Hex(1)	M7(Oxidation/15.9949); S8(OGlycan/162.0528); T10(OGlycan/162.0528); T12(OGlycan/162.0528)	9.89909e+07	9.89909e+07		20.1458	M,S,T,T	2	Oxidation/15.9949; OGlycan/162.0528; OGlycan/162.0528; OGlycan/162.0528	6,9,9,9	447448450452	7,8,10,12	441	454	1.16456e-05	424.123	424.123	945.406	945.406	-0.888006	0	1888.8	1888.8	-0.00167726		20.34	1	1	951686	1314	20.1458		18.1458	22.1458							0	0	0	0	2.9445e+08
sp|P19022|CADH2_HUMAN Cadherin-2 OS=Homo sapiens GN=CDH2 PE=1 SV=4	S.DNGIPPmsGtGtLQ.I	8.79682e-06	436.117	True-positive	Hex(1),Hex(1),Hex(1)	M7(Oxidation/15.9949); S8(OGlycan/162.0528); T10(OGlycan/162.0528); T12(OGlycan/162.0528)	9.89909e+07	9.89909e+07		20.1458	M,S,T,T	2	Oxidation/15.9949; OGlycan/162.0528; OGlycan/162.0528; OGlycan/162.0528	6,9,9,9	447448450452	7,8,10,12	441	454	1.16456e-05	436.117	436.117	945.405	945.406	-1.23995	0	1888.8	1888.8	-0.00234201		20.48	1	1	951686	1327	20.1458		18.1458	22.1458							0	0	0	0	2.9445e+08
sp|P19022|CADH2_HUMAN Cadherin-2 OS=Homo sapiens GN=CDH2 PE=1 SV=4	S.DNGIPPmsGtGtLQ.I	8.79682e-06	408.632	True-positive	Hex(1),Hex(1),Hex(1)	M7(Oxidation/15.9949); S8(OGlycan/162.0528); T10(OGlycan/162.0528); T12(OGlycan/162.0528)	9.89909e+07	9.89909e+07		20.1458	M,S,T,T	2	Oxidation/15.9949; OGlycan/162.0528; OGlycan/162.0528; OGlycan/162.0528	6,9,9,9	447448450452	7,8,10,12	441	454	1.16456e-05	408.632	408.632	945.406	945.406	-0.953833	0	1888.8	1888.8	-0.0018016		20.61	1	1	951686	1339	20.1458		18.1458	22.1458							0	0	0	0	2.9445e+08
sp|P19022|CADH2_HUMAN Cadherin-2 OS=Homo sapiens GN=CDH2 PE=1 SV=4	S.DNGIPPmsGtGtLQ.I	8.79682e-06	417.372	True-positive	Hex(1),Hex(1),Hex(1)	M7(Oxidation/15.9949); S8(OGlycan/162.0528); T10(OGlycan/162.0528); T12(OGlycan/162.0528)	9.89909e+07	9.89909e+07		20.1458	M,S,T,T	2	Oxidation/15.9949; OGlycan/162.0528; OGlycan/162.0528; OGlycan/162.0528	6,9,9,9	447448450452	7,8,10,12	441	454	1.16456e-05	417.372	417.372	945.406	945.406	-0.96718	0	1888.8	1888.8	-0.00182681		20.73	1	1	951686	1350	20.1458		18.1458	22.1458							0	0	0	0	2.9445e+08
sp|P19022|CADH2_HUMAN Cadherin-2 OS=Homo sapiens GN=CDH2 PE=1 SV=4	S.DNGIPPmsGtGtLQ.I	8.79682e-06	418.525	True-positive	Hex(1),Hex(1),Hex(1)	M7(Oxidation/15.9949); S8(OGlycan/162.0528); T10(OGlycan/162.0528); T12(OGlycan/162.0528)	9.89909e+07	9.89909e+07		20.1458	M,S,T,T	2	Oxidation/15.9949; OGlycan/162.0528; OGlycan/162.0528; OGlycan/162.0528	6,9,9,9	447448450452	7,8,10,12	441	454	1.16456e-05	418.525	418.525	945.406	945.406	-0.953866	0	1888.8	1888.8	-0.00180166		20.87	1	1	951686	1363	20.1458		18.1458	22.1458							0	0	0	0	2.9445e+08
sp|P19022|CADH2_HUMAN Cadherin-2 OS=Homo sapiens GN=CDH2 PE=1 SV=4	S.DNGIPPmsGtGtLQ.I	0.000696788	306.112	True-positive	Hex(1),Hex(1),Hex(1)	M7(Oxidation/15.9949); S8(OGlycan/162.0528); T10(OGlycan/162.0528); T12(OGlycan/162.0528)	9.89909e+07	9.89909e+07		20.1458	M,S,T,T	2	Oxidation/15.9949; OGlycan/162.0528; OGlycan/162.0528; OGlycan/162.0528	6,9,9,9	447448450452	7,8,10,12	441	454	0.000922426	306.112	306.112	945.406	945.406	-0.505155	0	1888.8	1888.8	-0.000954136		21	1	1	951686	1376	20.1458		18.1458	22.1458							0	0	0	0	2.9445e+08
sp|P19022|CADH2_HUMAN Cadherin-2 OS=Homo sapiens GN=CDH2 PE=1 SV=4	S.DNGIPPmsGtGtLQ.I	0.000397232	322.558	True-positive	Hex(1),Hex(1),Hex(1)	M7(Oxidation/15.9949); S8(OGlycan/162.0528); T10(OGlycan/162.0528); T12(OGlycan/162.0528)	9.89909e+07	9.89909e+07		20.1458	M,S,T,T	2	Oxidation/15.9949; OGlycan/162.0528; OGlycan/162.0528; OGlycan/162.0528	6,9,9,9	447448450452	7,8,10,12	441	454	0.000525868	322.558	322.558	945.406	945.406	-0.600017	0	1888.8	1888.8	-0.00113331		21.11	1	1	951686	1387	20.1458		18.1458	22.1458							0	0	0	0	2.9445e+08
sp|P19022|CADH2_HUMAN Cadherin-2 OS=Homo sapiens GN=CDH2 PE=1 SV=4	S.DNGIPPmsGtGtLQ.I	0.000696788	299.492	True-positive	Hex(1),Hex(1),Hex(1)	M7(Oxidation/15.9949); S8(OGlycan/162.0528); T10(OGlycan/162.0528); T12(OGlycan/162.0528)	9.89909e+07	9.89909e+07		20.1458	M,S,T,T	2	Oxidation/15.9949; OGlycan/162.0528; OGlycan/162.0528; OGlycan/162.0528	6,9,9,9	447448450452	7,8,10,12	441	454	0.000922426	299.492	299.492	945.406	945.406	-0.798022	0	1888.8	1888.8	-0.0015073		21.27	1	1	951686	1402	20.1458		18.1458	22.1458							0	0	0	0	2.9445e+08
sp|P19022|CADH2_HUMAN Cadherin-2 OS=Homo sapiens GN=CDH2 PE=1 SV=4	S.DNGIPPmsGtGtLQ.I	0.00120957	287.876	True-positive	Hex(1),Hex(1),Hex(1)	M7(Oxidation/15.9949); S8(OGlycan/162.0528); T10(OGlycan/162.0528); T12(OGlycan/162.0528)	9.89909e+07	9.89909e+07		20.1458	M,S,T,T	2	Oxidation/15.9949; OGlycan/162.0528; OGlycan/162.0528; OGlycan/162.0528	6,9,9,9	447448450452	7,8,10,12	441	454	0.00160125	287.876	287.876	945.406	945.406	-0.369097	0	1888.8	1888.8	-0.000697151		21.41	1	1	951686	1417	20.1458		18.1458	22.1458							0	0	0	0	2.9445e+08
sp|P19022|CADH2_HUMAN Cadherin-2 OS=Homo sapiens GN=CDH2 PE=1 SV=4	S.DNGIPPmsGtGtLQ.I	0.00120957	280.683	True-positive	Hex(1),Hex(1),Hex(1)	M7(Oxidation/15.9949); S8(OGlycan/162.0528); T10(OGlycan/162.0528); T12(OGlycan/162.0528)	9.89909e+07	9.89909e+07		20.1458	M,S,T,T	2	Oxidation/15.9949; OGlycan/162.0528; OGlycan/162.0528; OGlycan/162.0528	6,9,9,9	447448450452	7,8,10,12	441	454	0.00160125	280.683	280.683	945.406	945.406	-0.232447	0	1888.8	1888.8	-0.000439045		21.55	1	1	951686	1430	20.1458		18.1458	22.1458							0	0	0	0	2.9445e+08
sp|P19022|CADH2_HUMAN Cadherin-2 OS=Homo sapiens GN=CDH2 PE=1 SV=4	S.DNGIPPmsGtGtLQ.I	0.0151041	172.113	True-positive	Hex(1),Hex(1),Hex(1)	M7(Oxidation/15.9949); S8(OGlycan/162.0528); T10(OGlycan/162.0528); T12(OGlycan/162.0528)	9.89909e+07	9.89909e+07		20.1458	M,S,T,T	2	Oxidation/15.9949; OGlycan/162.0528; OGlycan/162.0528; OGlycan/162.0528	6,9,9,9	447448450452	7,8,10,12	441	454	0.0199915	172.113	172.113	945.407	945.406	0.193982	0	1888.8	1888.8	0.000366394		21.75	1	1	951686	1449	20.1458		18.1458	22.1458							0	0	0	0	2.9445e+08
sp|P19022|CADH2_HUMAN Cadherin-2 OS=Homo sapiens GN=CDH2 PE=1 SV=4	S.DNGIPPmsGtGtLQ.I	0.0305459	104.137	True-positive	Hex(1),Hex(1),Hex(1)	M7(Oxidation/15.9949); S8(OGlycan/162.0528); T10(OGlycan/162.0528); T12(OGlycan/162.0528)	9.89909e+07	9.89909e+07		20.1458	M,S,T,T	2	Oxidation/15.9949; OGlycan/162.0528; OGlycan/162.0528; OGlycan/162.0528	6,9,9,9	447448450452	7,8,10,12	441	454	0.0404215	104.137	104.137	945.406	945.406	-0.73851	0	1888.8	1888.8	-0.0013949		22.12	1	1	951686	1484	20.1458		18.1458	22.1458							0	0.0114943	0	0	2.9445e+08
sp|P19022|CADH2_HUMAN Cadherin-2 OS=Homo sapiens GN=CDH2 PE=1 SV=4	S.DNGIPPmsGtGtLQ.I	0.0250808	28.8449	True-positive	Hex(1),Hex(1),Hex(1)	M7(Oxidation/15.9949); S8(OGlycan/162.0528); T10(OGlycan/162.0528); T12(OGlycan/162.0528)	9.89909e+07	9.89909e+07		20.1458	M,S,T,T	2	Oxidation/15.9949; OGlycan/162.0528; OGlycan/162.0528; OGlycan/162.0528	6,9,9,9	447448450452	7,8,10,12	441	454	0.0331919	28.8449	28.8449	945.407	945.406	0.168576	0	1888.8	1888.8	0.000318406		22.96	1	1	951686	1564	20.1458		18.1458	22.1458							0	0.00162602	0	0	2.9445e+08
sp|P19022|CADH2_HUMAN Cadherin-2 OS=Homo sapiens GN=CDH2 PE=1 SV=4	S.DNGIPPmsGtGtLQ.I	7.08e-5 - 1.95e-2	160.55 - 314.22	True-positive	Hex(1),Hex(1),Hex(1)	M7(Oxidation/15.9949); S8(OGlycan/162.0528); T10(OGlycan/162.0528); T12(OGlycan/162.0528)	8.04429e+07	8.04429e+07		19.376	M,S,T,T	2	Oxidation/15.9949; OGlycan/162.0528; OGlycan/162.0528; OGlycan/162.0528	14,17,17,17	447448450452	7,8,10,12	441	454	9.02e-5 - 2.48e-2	160.6 - 314.2	160.6 - 314.2	945.4031 - 945.4071	945.406	0.45; -2.62; -1.42; -3.48; 0.05; -0.51; 0.01; -0.61; 0.28; 0.11; 0.75; -0.09; 0.37; -2.35; -3.20; -2.86; -2.03; -2.49; -2.24; -2.51; -2.98	0	1888.7917 - 1888.7997	1888.8	0.0008; -0.0049; -0.0027; -0.0066; 0.0001; -0.0010; 0.0000; -0.0012; 0.0005; 0.0002; 0.0014; -0.0002; 0.0007; -0.0044; -0.0060; -0.0054; -0.0038; -0.0047; -0.0042; -0.0056		19.9300; 19.1200; 19.1800; 19.2700; 19.3800; 19.5100; 19.6200; 19.7000; 19.8000; 20.0300; 20.1400; 20.2200; 20.3200; 20.4300; 20.5400; 20.7800; 20.8600; 20.9600; 21.0600; 21.1900; 21.2900	2	1	914078	936; 889; 893; 898; 904; 911; 918; 923; 929; 942; 948; 953; 959; 965; 971; 985; 990; 996; 1002; 1009; 1015	19.376		17.376	21.376							0	0	0	0	2.39279e+08
sp|P19022|CADH2_HUMAN Cadherin-2 OS=Homo sapiens GN=CDH2 PE=1 SV=4	S.DNGIPPmsGtGtLQ.I	9.11721e-05	300.759	True-positive	Hex(1),Hex(1),Hex(1)	M7(Oxidation/15.9949); S8(OGlycan/162.0528); T10(OGlycan/162.0528); T12(OGlycan/162.0528)	8.04429e+07	8.04429e+07		19.376	M,S,T,T	2	Oxidation/15.9949; OGlycan/162.0528; OGlycan/162.0528; OGlycan/162.0528	14,17,17,17	447448450452	7,8,10,12	441	454	0.000116199	300.759	300.759	945.407	945.406	0.448811	0	1888.8	1888.8	0.000847714		19.93	2	1	914078	936	19.376		17.376	21.376							0	0	0	0	2.39279e+08
sp|P19022|CADH2_HUMAN Cadherin-2 OS=Homo sapiens GN=CDH2 PE=1 SV=4	S.DNGIPPmsGtGtLQ.I	0.000181804	301.428	True-positive	Hex(1),Hex(1),Hex(1)	M7(Oxidation/15.9949); S8(OGlycan/162.0528); T10(OGlycan/162.0528); T12(OGlycan/162.0528)	8.04429e+07	8.04429e+07		19.376	M,S,T,T	2	Oxidation/15.9949; OGlycan/162.0528; OGlycan/162.0528; OGlycan/162.0528	14,17,17,17	447448450452	7,8,10,12	441	454	0.000231709	301.428	301.428	945.404	945.406	-2.61803	0	1888.79	1888.8	-0.00494494		19.12	2	1	914078	889	19.376		17.376	21.376							0	0	0	0	2.39279e+08
sp|P19022|CADH2_HUMAN Cadherin-2 OS=Homo sapiens GN=CDH2 PE=1 SV=4	S.DNGIPPmsGtGtLQ.I	8.62108e-05	307.522	True-positive	Hex(1),Hex(1),Hex(1)	M7(Oxidation/15.9949); S8(OGlycan/162.0528); T10(OGlycan/162.0528); T12(OGlycan/162.0528)	8.04429e+07	8.04429e+07		19.376	M,S,T,T	2	Oxidation/15.9949; OGlycan/162.0528; OGlycan/162.0528; OGlycan/162.0528	14,17,17,17	447448450452	7,8,10,12	441	454	0.000109876	307.522	307.522	945.405	945.406	-1.41506	0	1888.8	1888.8	-0.00267277		19.18	2	1	914078	893	19.376		17.376	21.376							0	0	0	0	2.39279e+08
sp|P19022|CADH2_HUMAN Cadherin-2 OS=Homo sapiens GN=CDH2 PE=1 SV=4	S.DNGIPPmsGtGtLQ.I	0.000336331	284.31	True-positive	Hex(1),Hex(1),Hex(1)	M7(Oxidation/15.9949); S8(OGlycan/162.0528); T10(OGlycan/162.0528); T12(OGlycan/162.0528)	8.04429e+07	8.04429e+07		19.376	M,S,T,T	2	Oxidation/15.9949; OGlycan/162.0528; OGlycan/162.0528; OGlycan/162.0528	14,17,17,17	447448450452	7,8,10,12	441	454	0.000428652	284.31	284.31	945.403	945.406	-3.4831	0	1888.79	1888.8	-0.00657888		19.27	2	1	914078	898	19.376		17.376	21.376							0	0	0	0	2.39279e+08
sp|P19022|CADH2_HUMAN Cadherin-2 OS=Homo sapiens GN=CDH2 PE=1 SV=4	S.DNGIPPmsGtGtLQ.I	7.08e-05	314.218	True-positive	Hex(1),Hex(1),Hex(1)	M7(Oxidation/15.9949); S8(OGlycan/162.0528); T10(OGlycan/162.0528); T12(OGlycan/162.0528)	8.04429e+07	8.04429e+07		19.376	M,S,T,T	2	Oxidation/15.9949; OGlycan/162.0528; OGlycan/162.0528; OGlycan/162.0528	14,17,17,17	447448450452	7,8,10,12	441	454	9.02346e-05	314.218	314.218	945.406	945.406	0.0487182	0	1888.8	1888.8	9.20189e-05		19.38	2	1	914078	904	19.376		17.376	21.376							0	0	0	0	2.39279e+08
sp|P19022|CADH2_HUMAN Cadherin-2 OS=Homo sapiens GN=CDH2 PE=1 SV=4	S.DNGIPPmsGtGtLQ.I	7.08e-05	304.931	True-positive	Hex(1),Hex(1),Hex(1)	M7(Oxidation/15.9949); S8(OGlycan/162.0528); T10(OGlycan/162.0528); T12(OGlycan/162.0528)	8.04429e+07	8.04429e+07		19.376	M,S,T,T	2	Oxidation/15.9949; OGlycan/162.0528; OGlycan/162.0528; OGlycan/162.0528	14,17,17,17	447448450452	7,8,10,12	441	454	9.02346e-05	304.931	304.931	945.406	945.406	-0.509833	0	1888.8	1888.8	-0.000962972		19.51	2	1	914078	911	19.376		17.376	21.376							0	0	0	0	2.39279e+08
sp|P19022|CADH2_HUMAN Cadherin-2 OS=Homo sapiens GN=CDH2 PE=1 SV=4	S.DNGIPPmsGtGtLQ.I	0.000190676	275.736	True-positive	Hex(1),Hex(1),Hex(1)	M7(Oxidation/15.9949); S8(OGlycan/162.0528); T10(OGlycan/162.0528); T12(OGlycan/162.0528)	8.04429e+07	8.04429e+07		19.376	M,S,T,T	2	Oxidation/15.9949; OGlycan/162.0528; OGlycan/162.0528; OGlycan/162.0528	14,17,17,17	447448450452	7,8,10,12	441	454	0.000243016	275.736	275.736	945.406	945.406	0.0128471	0	1888.8	1888.8	2.42656e-05		19.62	2	1	914078	918	19.376		17.376	21.376							0	0	0	0	2.39279e+08
sp|P19022|CADH2_HUMAN Cadherin-2 OS=Homo sapiens GN=CDH2 PE=1 SV=4	S.DNGIPPmsGtGtLQ.I	0.000500626	220.807	True-positive	Hex(1),Hex(1),Hex(1)	M7(Oxidation/15.9949); S8(OGlycan/162.0528); T10(OGlycan/162.0528); T12(OGlycan/162.0528)	8.04429e+07	8.04429e+07		19.376	M,S,T,T	2	Oxidation/15.9949; OGlycan/162.0528; OGlycan/162.0528; OGlycan/162.0528	14,17,17,17	447448450452	7,8,10,12	441	454	0.000638044	220.807	220.807	945.406	945.406	-0.611232	0	1888.8	1888.8	-0.00115449		19.7	2	1	914078	923	19.376		17.376	21.376							0	0	0	0	2.39279e+08
sp|P19022|CADH2_HUMAN Cadherin-2 OS=Homo sapiens GN=CDH2 PE=1 SV=4	S.DNGIPPmsGtGtLQ.I	7.08e-05	310.308	True-positive	Hex(1),Hex(1),Hex(1)	M7(Oxidation/15.9949); S8(OGlycan/162.0528); T10(OGlycan/162.0528); T12(OGlycan/162.0528)	8.04429e+07	8.04429e+07		19.376	M,S,T,T	2	Oxidation/15.9949; OGlycan/162.0528; OGlycan/162.0528; OGlycan/162.0528	14,17,17,17	447448450452	7,8,10,12	441	454	9.02346e-05	310.308	310.308	945.407	945.406	0.275749	0	1888.8	1888.8	0.000520835		19.8	2	1	914078	929	19.376		17.376	21.376							0	0	0	0	2.39279e+08
sp|P19022|CADH2_HUMAN Cadherin-2 OS=Homo sapiens GN=CDH2 PE=1 SV=4	S.DNGIPPmsGtGtLQ.I	7.08e-05	307.084	True-positive	Hex(1),Hex(1),Hex(1)	M7(Oxidation/15.9949); S8(OGlycan/162.0528); T10(OGlycan/162.0528); T12(OGlycan/162.0528)	8.04429e+07	8.04429e+07		19.376	M,S,T,T	2	Oxidation/15.9949; OGlycan/162.0528; OGlycan/162.0528; OGlycan/162.0528	14,17,17,17	447448450452	7,8,10,12	441	454	9.02346e-05	307.084	307.084	945.407	945.406	0.107878	0	1888.8	1888.8	0.00020376		20.03	2	1	914078	942	19.376		17.376	21.376							0	0	0	0	2.39279e+08
sp|P19022|CADH2_HUMAN Cadherin-2 OS=Homo sapiens GN=CDH2 PE=1 SV=4	S.DNGIPPmsGtGtLQ.I	9.11721e-05	292.318	True-positive	Hex(1),Hex(1),Hex(1)	M7(Oxidation/15.9949); S8(OGlycan/162.0528); T10(OGlycan/162.0528); T12(OGlycan/162.0528)	8.04429e+07	8.04429e+07		19.376	M,S,T,T	2	Oxidation/15.9949; OGlycan/162.0528; OGlycan/162.0528; OGlycan/162.0528	14,17,17,17	447448450452	7,8,10,12	441	454	0.000116199	292.318	292.318	945.407	945.406	0.754385	0	1888.8	1888.8	0.00142488		20.14	2	1	914078	948	19.376		17.376	21.376							0	0	0	0	2.39279e+08
sp|P19022|CADH2_HUMAN Cadherin-2 OS=Homo sapiens GN=CDH2 PE=1 SV=4	S.DNGIPPmsGtGtLQ.I	0.000128799	281.974	True-positive	Hex(1),Hex(1),Hex(1)	M7(Oxidation/15.9949); S8(OGlycan/162.0528); T10(OGlycan/162.0528); T12(OGlycan/162.0528)	8.04429e+07	8.04429e+07		19.376	M,S,T,T	2	Oxidation/15.9949; OGlycan/162.0528; OGlycan/162.0528; OGlycan/162.0528	14,17,17,17	447448450452	7,8,10,12	441	454	0.000164154	281.974	281.974	945.406	945.406	-0.0890259	0	1888.8	1888.8	-0.000168152		20.22	2	1	914078	953	19.376		17.376	21.376							0	0	0	0	2.39279e+08
sp|P19022|CADH2_HUMAN Cadherin-2 OS=Homo sapiens GN=CDH2 PE=1 SV=4	S.DNGIPPmsGtGtLQ.I	0.000165784	287.395	True-positive	Hex(1),Hex(1),Hex(1)	M7(Oxidation/15.9949); S8(OGlycan/162.0528); T10(OGlycan/162.0528); T12(OGlycan/162.0528)	8.04429e+07	8.04429e+07		19.376	M,S,T,T	2	Oxidation/15.9949; OGlycan/162.0528; OGlycan/162.0528; OGlycan/162.0528	14,17,17,17	447448450452	7,8,10,12	441	454	0.000211292	287.395	287.395	945.407	945.406	0.372993	0	1888.8	1888.8	0.000704508		20.32	2	1	914078	959	19.376		17.376	21.376							0	0	0	0	2.39279e+08
sp|P19022|CADH2_HUMAN Cadherin-2 OS=Homo sapiens GN=CDH2 PE=1 SV=4	S.DNGIPPmsGtGtLQ.I	0.00048714	270.692	True-positive	Hex(1),Hex(1),Hex(1)	M7(Oxidation/15.9949); S8(OGlycan/162.0528); T10(OGlycan/162.0528); T12(OGlycan/162.0528)	8.04429e+07	8.04429e+07		19.376	M,S,T,T	2	Oxidation/15.9949; OGlycan/162.0528; OGlycan/162.0528; OGlycan/162.0528	14,17,17,17	447448450452	7,8,10,12	441	454	0.000620857	270.692	270.692	945.404	945.406	-2.3514	0	1888.79	1888.8	-0.00444132		20.43	2	1	914078	965	19.376		17.376	21.376							0	0	0	0	2.39279e+08
sp|P19022|CADH2_HUMAN Cadherin-2 OS=Homo sapiens GN=CDH2 PE=1 SV=4	S.DNGIPPmsGtGtLQ.I	0.000185351	306.648	True-positive	Hex(1),Hex(1),Hex(1)	M7(Oxidation/15.9949); S8(OGlycan/162.0528); T10(OGlycan/162.0528); T12(OGlycan/162.0528)	8.04429e+07	8.04429e+07		19.376	M,S,T,T	2	Oxidation/15.9949; OGlycan/162.0528; OGlycan/162.0528; OGlycan/162.0528	14,17,17,17	447448450452	7,8,10,12	441	454	0.000236229	306.648	306.648	945.403	945.406	-3.20257	0	1888.79	1888.8	-0.006049		20.54	2	1	914078	971	19.376		17.376	21.376							0	0	0	0	2.39279e+08
sp|P19022|CADH2_HUMAN Cadherin-2 OS=Homo sapiens GN=CDH2 PE=1 SV=4	S.DNGIPPmsGtGtLQ.I	0.000185351	295.175	True-positive	Hex(1),Hex(1),Hex(1)	M7(Oxidation/15.9949); S8(OGlycan/162.0528); T10(OGlycan/162.0528); T12(OGlycan/162.0528)	8.04429e+07	8.04429e+07		19.376	M,S,T,T	2	Oxidation/15.9949; OGlycan/162.0528; OGlycan/162.0528; OGlycan/162.0528	14,17,17,17	447448450452	7,8,10,12	441	454	0.000236229	295.175	295.175	945.404	945.406	-2.85922	0	1888.79	1888.8	-0.00540049		20.78	2	1	914078	985	19.376		17.376	21.376							0	0	0	0	2.39279e+08
sp|P19022|CADH2_HUMAN Cadherin-2 OS=Homo sapiens GN=CDH2 PE=1 SV=4	S.DNGIPPmsGtGtLQ.I	0.00048714	264.019	True-positive	Hex(1),Hex(1),Hex(1)	M7(Oxidation/15.9949); S8(OGlycan/162.0528); T10(OGlycan/162.0528); T12(OGlycan/162.0528)	8.04429e+07	8.04429e+07		19.376	M,S,T,T	2	Oxidation/15.9949; OGlycan/162.0528; OGlycan/162.0528; OGlycan/162.0528	14,17,17,17	447448450452	7,8,10,12	441	454	0.000620857	264.019	264.019	945.405	945.406	-2.02691	0	1888.79	1888.8	-0.00382843		20.86	2	1	914078	990	19.376		17.376	21.376							0	0	0	0	2.39279e+08
sp|P19022|CADH2_HUMAN Cadherin-2 OS=Homo sapiens GN=CDH2 PE=1 SV=4	S.DNGIPPmsGtGtLQ.I	0.0152671	171.827	True-positive	Hex(1),Hex(1),Hex(1)	M7(Oxidation/15.9949); S8(OGlycan/162.0528); T10(OGlycan/162.0528); T12(OGlycan/162.0528)	8.04429e+07	8.04429e+07		19.376	M,S,T,T	2	Oxidation/15.9949; OGlycan/162.0528; OGlycan/162.0528; OGlycan/162.0528	14,17,17,17	447448450452	7,8,10,12	441	454	0.019454	171.827	171.827	945.404	945.406	-2.49366	0	1888.79	1888.8	-0.00471002		20.96	2	1	914078	996	19.376		17.376	21.376							0	0	0	0	2.39279e+08
sp|P19022|CADH2_HUMAN Cadherin-2 OS=Homo sapiens GN=CDH2 PE=1 SV=4	S.DNGIPPmsGtGtLQ.I	0.0152671	169.977	True-positive	Hex(1),Hex(1),Hex(1)	M7(Oxidation/15.9949); S8(OGlycan/162.0528); T10(OGlycan/162.0528); T12(OGlycan/162.0528)	8.04429e+07	8.04429e+07		19.376	M,S,T,T	2	Oxidation/15.9949; OGlycan/162.0528; OGlycan/162.0528; OGlycan/162.0528	14,17,17,17	447448450452	7,8,10,12	441	454	0.019454	169.977	169.977	945.404	945.406	-2.23806	0	1888.79	1888.8	-0.00422725		21.06	2	1	914078	1002	19.376		17.376	21.376							0	0	0	0	2.39279e+08
sp|P19022|CADH2_HUMAN Cadherin-2 OS=Homo sapiens GN=CDH2 PE=1 SV=4	S.DNGIPPmsGtGtLQ.I	0.00606934	238.096	True-positive	Hex(1),Hex(1),Hex(1)	M7(Oxidation/15.9949); S8(OGlycan/162.0528); T10(OGlycan/162.0528); T12(OGlycan/162.0528)	8.04429e+07	8.04429e+07		19.376	M,S,T,T	2	Oxidation/15.9949; OGlycan/162.0528; OGlycan/162.0528; OGlycan/162.0528	14,17,17,17	447448450452	7,8,10,12	441	454	0.00773476	238.096	238.096	945.404	945.406	-2.50852	0	1888.79	1888.8	-0.00473809		21.19	2	1	914078	1009	19.376		17.376	21.376							0	0	0	0	2.39279e+08
sp|P19022|CADH2_HUMAN Cadherin-2 OS=Homo sapiens GN=CDH2 PE=1 SV=4	S.DNGIPPmsGtGtLQ.I	0.0194606	160.555	True-positive	Hex(1),Hex(1),Hex(1)	M7(Oxidation/15.9949); S8(OGlycan/162.0528); T10(OGlycan/162.0528); T12(OGlycan/162.0528)	8.04429e+07	8.04429e+07		19.376	M,S,T,T	2	Oxidation/15.9949; OGlycan/162.0528; OGlycan/162.0528; OGlycan/162.0528	14,17,17,17	447448450452	7,8,10,12	441	454	0.0247962	160.555	160.555	945.404	945.406	-2.97723	0	1888.79	1888.8	-0.00562338		21.29	2	1	914078	1015	19.376		17.376	21.376							0	0	0	0	2.39279e+08
sp|P19022|CADH2_HUMAN Cadherin-2 OS=Homo sapiens GN=CDH2 PE=1 SV=4	S.DNGIPPmsGtGtLQ.I	3.93e-7 - 2.81e-2	29.26 - 521.86	True-positive	Hex(1),Hex(1),Hex(1)	M7(Oxidation/15.9949); S8(OGlycan/162.0528); T10(OGlycan/162.0528); T12(OGlycan/162.0528)	1.28883e+08	1.28883e+08		19.3891	M,S,T,T	2	Oxidation/15.9949; OGlycan/162.0528; OGlycan/162.0528; OGlycan/162.0528	38,41,41,41	447448450452	7,8,10,12	441	454	5.24e-7 - 3.75e-2	29.3 - 521.9	29.3 - 521.9	945.4040 - 945.4085	945.406	0.63; -2.23; -2.53; -0.17; -0.62; 0.12; 0.34; 0.56; 1.47; 0.76; 2.20; 1.65; 0.16; 0.90; 1.10; 1.29; 0.69; 0.72; 0.24; -0.64; 0.30; 0.73; -0.72; -0.45; 1.11; 0.37	0	1888.7935 - 1888.8024	1888.8	0.0012; -0.0042; -0.0048; -0.0003; -0.0012; 0.0002; 0.0006; 0.0011; 0.0028; 0.0014; 0.0041; 0.0031; 0.0003; 0.0017; 0.0021; 0.0024; 0.0013; 0.0005; -0.0014; -0.0009; 0.0007		20.1500; 19.1500; 19.2900; 19.4000; 19.5200; 19.6600; 19.7800; 19.9100; 20.0300; 20.2900; 20.4000; 20.5400; 20.6600; 20.7900; 20.9200; 21.0300; 21.1500; 21.2700; 21.4000; 21.5300; 21.6300; 21.7500; 21.9000; 22.0900; 22.4100; 22.5200; 22.8600; 23.0900	5	1	1.49424e+06	1303; 1208; 1221; 1231; 1243; 1256; 1268; 1280; 1292; 1316; 1327; 1340; 1351; 1363; 1376; 1387; 1399; 1411; 1423; 1436; 1447; 1459; 1474; 1492; 1523; 1533; 1565; 1588	19.3891		17.3891	21.3891							0.00e+0 - 4.07e-3	0.00e+0 - 1.22e-2	0	0	3.83364e+08
sp|P19022|CADH2_HUMAN Cadherin-2 OS=Homo sapiens GN=CDH2 PE=1 SV=4	S.DNGIPPmsGtGtLQ.I	7.69284e-07	509.965	True-positive	Hex(1),Hex(1),Hex(1)	M7(Oxidation/15.9949); S8(OGlycan/162.0528); T10(OGlycan/162.0528); T12(OGlycan/162.0528)	1.28883e+08	1.28883e+08		19.3891	M,S,T,T	2	Oxidation/15.9949; OGlycan/162.0528; OGlycan/162.0528; OGlycan/162.0528	38,41,41,41	447448450452	7,8,10,12	441	454	1.02705e-06	509.965	509.965	945.407	945.406	0.630753	0	1888.8	1888.8	0.00119137		20.15	5	1	1.49424e+06	1303	19.3891		17.3891	21.3891							0	0	0	0	3.83364e+08
sp|P19022|CADH2_HUMAN Cadherin-2 OS=Homo sapiens GN=CDH2 PE=1 SV=4	S.DNGIPPmsGtGtLQ.I	0.00251	195.562	True-positive	Hex(1),Hex(1),Hex(1)	M7(Oxidation/15.9949); S8(OGlycan/162.0528); T10(OGlycan/162.0528); T12(OGlycan/162.0528)	1.28883e+08	1.28883e+08		19.3891	M,S,T,T	2	Oxidation/15.9949; OGlycan/162.0528; OGlycan/162.0528; OGlycan/162.0528	38,41,41,41	447448450452	7,8,10,12	441	454	0.00335092	195.562	195.562	945.404	945.406	-2.22692	0	1888.79	1888.8	-0.00420619		19.15	5	1	1.49424e+06	1208	19.3891		17.3891	21.3891							0	0	0	0	3.83364e+08
sp|P19022|CADH2_HUMAN Cadherin-2 OS=Homo sapiens GN=CDH2 PE=1 SV=4	S.DNGIPPmsGtGtLQ.I	1.24595e-05	388.718	True-positive	Hex(1),Hex(1),Hex(1)	M7(Oxidation/15.9949); S8(OGlycan/162.0528); T10(OGlycan/162.0528); T12(OGlycan/162.0528)	1.28883e+08	1.28883e+08		19.3891	M,S,T,T	2	Oxidation/15.9949; OGlycan/162.0528; OGlycan/162.0528; OGlycan/162.0528	38,41,41,41	447448450452	7,8,10,12	441	454	1.66343e-05	388.718	388.718	945.404	945.406	-2.53338	0	1888.79	1888.8	-0.00478505		19.29	5	1	1.49424e+06	1221	19.3891		17.3891	21.3891							0	0	0	0	3.83364e+08
sp|P19022|CADH2_HUMAN Cadherin-2 OS=Homo sapiens GN=CDH2 PE=1 SV=4	S.DNGIPPmsGtGtLQ.I	7.69284e-07	482.625	True-positive	Hex(1),Hex(1),Hex(1)	M7(Oxidation/15.9949); S8(OGlycan/162.0528); T10(OGlycan/162.0528); T12(OGlycan/162.0528)	1.28883e+08	1.28883e+08		19.3891	M,S,T,T	2	Oxidation/15.9949; OGlycan/162.0528; OGlycan/162.0528; OGlycan/162.0528	38,41,41,41	447448450452	7,8,10,12	441	454	1.02705e-06	482.625	482.625	945.406	945.406	-0.172921	0	1888.8	1888.8	-0.000326612		19.4	5	1	1.49424e+06	1231	19.3891		17.3891	21.3891							0	0	0	0	3.83364e+08
sp|P19022|CADH2_HUMAN Cadherin-2 OS=Homo sapiens GN=CDH2 PE=1 SV=4	S.DNGIPPmsGtGtLQ.I	1.00006e-06	492.447	True-positive	Hex(1),Hex(1),Hex(1)	M7(Oxidation/15.9949); S8(OGlycan/162.0528); T10(OGlycan/162.0528); T12(OGlycan/162.0528)	1.28883e+08	1.28883e+08		19.3891	M,S,T,T	2	Oxidation/15.9949; OGlycan/162.0528; OGlycan/162.0528; OGlycan/162.0528	38,41,41,41	447448450452	7,8,10,12	441	454	1.33515e-06	492.447	492.447	945.406	945.406	-0.6232	0	1888.8	1888.8	-0.0011771		19.52	5	1	1.49424e+06	1243	19.3891		17.3891	21.3891							0	0	0	0	3.83364e+08
sp|P19022|CADH2_HUMAN Cadherin-2 OS=Homo sapiens GN=CDH2 PE=1 SV=4	S.DNGIPPmsGtGtLQ.I	7.69284e-07	501.662	True-positive	Hex(1),Hex(1),Hex(1)	M7(Oxidation/15.9949); S8(OGlycan/162.0528); T10(OGlycan/162.0528); T12(OGlycan/162.0528)	1.28883e+08	1.28883e+08		19.3891	M,S,T,T	2	Oxidation/15.9949; OGlycan/162.0528; OGlycan/162.0528; OGlycan/162.0528	38,41,41,41	447448450452	7,8,10,12	441	454	1.02705e-06	501.662	501.662	945.407	945.406	0.123467	0	1888.8	1888.8	0.000233204		19.66	5	1	1.49424e+06	1256	19.3891		17.3891	21.3891							0	0	0	0	3.83364e+08
sp|P19022|CADH2_HUMAN Cadherin-2 OS=Homo sapiens GN=CDH2 PE=1 SV=4	S.DNGIPPmsGtGtLQ.I	2.04559e-06	401.727	True-positive	Hex(1),Hex(1),Hex(1)	M7(Oxidation/15.9949); S8(OGlycan/162.0528); T10(OGlycan/162.0528); T12(OGlycan/162.0528)	1.28883e+08	1.28883e+08		19.3891	M,S,T,T	2	Oxidation/15.9949; OGlycan/162.0528; OGlycan/162.0528; OGlycan/162.0528	38,41,41,41	447448450452	7,8,10,12	441	454	2.73102e-06	401.727	401.727	945.407	945.406	0.337767	0	1888.8	1888.8	0.000637974		19.78	5	1	1.49424e+06	1268	19.3891		17.3891	21.3891							0	0	0	0	3.83364e+08
sp|P19022|CADH2_HUMAN Cadherin-2 OS=Homo sapiens GN=CDH2 PE=1 SV=4	S.DNGIPPmsGtGtLQ.I	1.1148e-06	476.364	True-positive	Hex(1),Hex(1),Hex(1)	M7(Oxidation/15.9949); S8(OGlycan/162.0528); T10(OGlycan/162.0528); T12(OGlycan/162.0528)	1.28883e+08	1.28883e+08		19.3891	M,S,T,T	2	Oxidation/15.9949; OGlycan/162.0528; OGlycan/162.0528; OGlycan/162.0528	38,41,41,41	447448450452	7,8,10,12	441	454	1.48834e-06	476.364	476.364	945.407	945.406	0.561886	0	1888.8	1888.8	0.00106129		19.91	5	1	1.49424e+06	1280	19.3891		17.3891	21.3891							0	0	0	0	3.83364e+08
sp|P19022|CADH2_HUMAN Cadherin-2 OS=Homo sapiens GN=CDH2 PE=1 SV=4	S.DNGIPPmsGtGtLQ.I	1.05269e-06	485.089	True-positive	Hex(1),Hex(1),Hex(1)	M7(Oxidation/15.9949); S8(OGlycan/162.0528); T10(OGlycan/162.0528); T12(OGlycan/162.0528)	1.28883e+08	1.28883e+08		19.3891	M,S,T,T	2	Oxidation/15.9949; OGlycan/162.0528; OGlycan/162.0528; OGlycan/162.0528	38,41,41,41	447448450452	7,8,10,12	441	454	1.40542e-06	485.089	485.089	945.408	945.406	1.46517	0	1888.8	1888.8	0.00276741		20.03	5	1	1.49424e+06	1292	19.3891		17.3891	21.3891							0	0	0	0	3.83364e+08
sp|P19022|CADH2_HUMAN Cadherin-2 OS=Homo sapiens GN=CDH2 PE=1 SV=4	S.DNGIPPmsGtGtLQ.I	3.92563e-07	521.855	True-positive	Hex(1),Hex(1),Hex(1)	M7(Oxidation/15.9949); S8(OGlycan/162.0528); T10(OGlycan/162.0528); T12(OGlycan/162.0528)	1.28883e+08	1.28883e+08		19.3891	M,S,T,T	2	Oxidation/15.9949; OGlycan/162.0528; OGlycan/162.0528; OGlycan/162.0528	38,41,41,41	447448450452	7,8,10,12	441	454	5.24102e-07	521.855	521.855	945.407	945.406	0.76205	0	1888.8	1888.8	0.00143936		20.29	5	1	1.49424e+06	1316	19.3891		17.3891	21.3891							0	0	0	0	3.83364e+08
sp|P19022|CADH2_HUMAN Cadherin-2 OS=Homo sapiens GN=CDH2 PE=1 SV=4	S.DNGIPPmsGtGtLQ.I	2.85569e-06	515.978	True-positive	Hex(1),Hex(1),Hex(1)	M7(Oxidation/15.9949); S8(OGlycan/162.0528); T10(OGlycan/162.0528); T12(OGlycan/162.0528)	1.28883e+08	1.28883e+08		19.3891	M,S,T,T	2	Oxidation/15.9949; OGlycan/162.0528; OGlycan/162.0528; OGlycan/162.0528	38,41,41,41	447448450452	7,8,10,12	441	454	3.81256e-06	515.978	515.978	945.408	945.406	2.19699	0	1888.8	1888.8	0.00414967		20.4	5	1	1.49424e+06	1327	19.3891		17.3891	21.3891							0	0	0	0	3.83364e+08
sp|P19022|CADH2_HUMAN Cadherin-2 OS=Homo sapiens GN=CDH2 PE=1 SV=4	S.DNGIPPmsGtGtLQ.I	1.05269e-06	500.729	True-positive	Hex(1),Hex(1),Hex(1)	M7(Oxidation/15.9949); S8(OGlycan/162.0528); T10(OGlycan/162.0528); T12(OGlycan/162.0528)	1.28883e+08	1.28883e+08		19.3891	M,S,T,T	2	Oxidation/15.9949; OGlycan/162.0528; OGlycan/162.0528; OGlycan/162.0528	38,41,41,41	447448450452	7,8,10,12	441	454	1.40542e-06	500.729	500.729	945.408	945.406	1.64926	0	1888.8	1888.8	0.00311511		20.54	5	1	1.49424e+06	1340	19.3891		17.3891	21.3891							0	0	0	0	3.83364e+08
sp|P19022|CADH2_HUMAN Cadherin-2 OS=Homo sapiens GN=CDH2 PE=1 SV=4	S.DNGIPPmsGtGtLQ.I	1.1148e-06	442.714	True-positive	Hex(1),Hex(1),Hex(1)	M7(Oxidation/15.9949); S8(OGlycan/162.0528); T10(OGlycan/162.0528); T12(OGlycan/162.0528)	1.28883e+08	1.28883e+08		19.3891	M,S,T,T	2	Oxidation/15.9949; OGlycan/162.0528; OGlycan/162.0528; OGlycan/162.0528	38,41,41,41	447448450452	7,8,10,12	441	454	1.48834e-06	442.714	442.714	945.407	945.406	0.163581	0	1888.8	1888.8	0.000308972		20.66	5	1	1.49424e+06	1351	19.3891		17.3891	21.3891							0	0	0	0	3.83364e+08
sp|P19022|CADH2_HUMAN Cadherin-2 OS=Homo sapiens GN=CDH2 PE=1 SV=4	S.DNGIPPmsGtGtLQ.I	1.1148e-06	456.27	True-positive	Hex(1),Hex(1),Hex(1)	M7(Oxidation/15.9949); S8(OGlycan/162.0528); T10(OGlycan/162.0528); T12(OGlycan/162.0528)	1.28883e+08	1.28883e+08		19.3891	M,S,T,T	2	Oxidation/15.9949; OGlycan/162.0528; OGlycan/162.0528; OGlycan/162.0528	38,41,41,41	447448450452	7,8,10,12	441	454	1.48834e-06	456.27	456.27	945.407	945.406	0.33966	0	1888.8	1888.8	0.000641549		20.79	5	1	1.49424e+06	1363	19.3891		17.3891	21.3891							0	0	0	0	3.83364e+08
sp|P19022|CADH2_HUMAN Cadherin-2 OS=Homo sapiens GN=CDH2 PE=1 SV=4	S.DNGIPPmsGtGtLQ.I	1.05269e-06	507.913	True-positive	Hex(1),Hex(1),Hex(1)	M7(Oxidation/15.9949); S8(OGlycan/162.0528); T10(OGlycan/162.0528); T12(OGlycan/162.0528)	1.28883e+08	1.28883e+08		19.3891	M,S,T,T	2	Oxidation/15.9949; OGlycan/162.0528; OGlycan/162.0528; OGlycan/162.0528	38,41,41,41	447448450452	7,8,10,12	441	454	1.40542e-06	507.913	507.913	945.407	945.406	0.904678	0	1888.8	1888.8	0.00170875		20.92	5	1	1.49424e+06	1376	19.3891		17.3891	21.3891							0	0	0	0	3.83364e+08
sp|P19022|CADH2_HUMAN Cadherin-2 OS=Homo sapiens GN=CDH2 PE=1 SV=4	S.DNGIPPmsGtGtLQ.I	1.52549e-06	454.406	True-positive	Hex(1),Hex(1),Hex(1)	M7(Oxidation/15.9949); S8(OGlycan/162.0528); T10(OGlycan/162.0528); T12(OGlycan/162.0528)	1.28883e+08	1.28883e+08		19.3891	M,S,T,T	2	Oxidation/15.9949; OGlycan/162.0528; OGlycan/162.0528; OGlycan/162.0528	38,41,41,41	447448450452	7,8,10,12	441	454	2.03664e-06	454.406	454.406	945.407	945.406	1.10293	0	1888.8	1888.8	0.00208321		21.03	5	1	1.49424e+06	1387	19.3891		17.3891	21.3891							0	0	0	0	3.83364e+08
sp|P19022|CADH2_HUMAN Cadherin-2 OS=Homo sapiens GN=CDH2 PE=1 SV=4	S.DNGIPPmsGtGtLQ.I	2.79915e-06	415.877	True-positive	Hex(1),Hex(1),Hex(1)	M7(Oxidation/15.9949); S8(OGlycan/162.0528); T10(OGlycan/162.0528); T12(OGlycan/162.0528)	1.28883e+08	1.28883e+08		19.3891	M,S,T,T	2	Oxidation/15.9949; OGlycan/162.0528; OGlycan/162.0528; OGlycan/162.0528	38,41,41,41	447448450452	7,8,10,12	441	454	3.73708e-06	415.877	415.877	945.408	945.406	1.28767	0	1888.8	1888.8	0.00243215		21.15	5	1	1.49424e+06	1399	19.3891		17.3891	21.3891							0	0	0	0	3.83364e+08
sp|P19022|CADH2_HUMAN Cadherin-2 OS=Homo sapiens GN=CDH2 PE=1 SV=4	S.DNGIPPmsGtGtLQ.I	1.1148e-06	474.395	True-positive	Hex(1),Hex(1),Hex(1)	M7(Oxidation/15.9949); S8(OGlycan/162.0528); T10(OGlycan/162.0528); T12(OGlycan/162.0528)	1.28883e+08	1.28883e+08		19.3891	M,S,T,T	2	Oxidation/15.9949; OGlycan/162.0528; OGlycan/162.0528; OGlycan/162.0528	38,41,41,41	447448450452	7,8,10,12	441	454	1.48834e-06	474.395	474.395	945.407	945.406	0.687748	0	1888.8	1888.8	0.00129902		21.27	5	1	1.49424e+06	1411	19.3891		17.3891	21.3891							0	0	0	0	3.83364e+08
sp|P19022|CADH2_HUMAN Cadherin-2 OS=Homo sapiens GN=CDH2 PE=1 SV=4	S.DNGIPPmsGtGtLQ.I	2.04559e-06	412.245	True-positive	Hex(1),Hex(1),Hex(1)	M7(Oxidation/15.9949); S8(OGlycan/162.0528); T10(OGlycan/162.0528); T12(OGlycan/162.0528)	1.28883e+08	1.28883e+08		19.3891	M,S,T,T	2	Oxidation/15.9949; OGlycan/162.0528; OGlycan/162.0528; OGlycan/162.0528	38,41,41,41	447448450452	7,8,10,12	441	454	2.73102e-06	412.245	412.245	945.407	945.406	0.72033	0	1888.8	1888.8	0.00136056		21.4	5	1	1.49424e+06	1423	19.3891		17.3891	21.3891							0	0	0	0	3.83364e+08
sp|P19022|CADH2_HUMAN Cadherin-2 OS=Homo sapiens GN=CDH2 PE=1 SV=4	S.DNGIPPmsGtGtLQ.I	0.000117564	323.94	True-positive	Hex(1),Hex(1),Hex(1)	M7(Oxidation/15.9949); S8(OGlycan/162.0528); T10(OGlycan/162.0528); T12(OGlycan/162.0528)	1.28883e+08	1.28883e+08		19.3891	M,S,T,T	2	Oxidation/15.9949; OGlycan/162.0528; OGlycan/162.0528; OGlycan/162.0528	38,41,41,41	447448450452	7,8,10,12	441	454	0.000156956	323.94	323.94	945.407	945.406	0.755312	0	1888.8	1888.8	0.00142663		21.53	5	1	1.49424e+06	1436	19.3891		17.3891	21.3891							0	0	0	0	3.83364e+08
sp|P19022|CADH2_HUMAN Cadherin-2 OS=Homo sapiens GN=CDH2 PE=1 SV=4	S.DNGIPPmsGtGtLQ.I	2.04559e-06	404.034	True-positive	Hex(1),Hex(1),Hex(1)	M7(Oxidation/15.9949); S8(OGlycan/162.0528); T10(OGlycan/162.0528); T12(OGlycan/162.0528)	1.28883e+08	1.28883e+08		19.3891	M,S,T,T	2	Oxidation/15.9949; OGlycan/162.0528; OGlycan/162.0528; OGlycan/162.0528	38,41,41,41	447448450452	7,8,10,12	441	454	2.73102e-06	404.034	404.034	945.407	945.406	0.244087	0	1888.8	1888.8	0.000461031		21.63	5	1	1.49424e+06	1447	19.3891		17.3891	21.3891							0	0	0	0	3.83364e+08
sp|P19022|CADH2_HUMAN Cadherin-2 OS=Homo sapiens GN=CDH2 PE=1 SV=4	S.DNGIPPmsGtGtLQ.I	2.65921e-06	415.485	True-positive	Hex(1),Hex(1),Hex(1)	M7(Oxidation/15.9949); S8(OGlycan/162.0528); T10(OGlycan/162.0528); T12(OGlycan/162.0528)	1.28883e+08	1.28883e+08		19.3891	M,S,T,T	2	Oxidation/15.9949; OGlycan/162.0528; OGlycan/162.0528; OGlycan/162.0528	38,41,41,41	447448450452	7,8,10,12	441	454	3.55024e-06	415.485	415.485	945.406	945.406	-0.636993	0	1888.8	1888.8	-0.00120315		21.75	5	1	1.49424e+06	1459	19.3891		17.3891	21.3891							0	0	0	0	3.83364e+08
sp|P19022|CADH2_HUMAN Cadherin-2 OS=Homo sapiens GN=CDH2 PE=1 SV=4	S.DNGIPPmsGtGtLQ.I	2.95804e-06	362.984	True-positive	Hex(1),Hex(1),Hex(1)	M7(Oxidation/15.9949); S8(OGlycan/162.0528); T10(OGlycan/162.0528); T12(OGlycan/162.0528)	1.28883e+08	1.28883e+08		19.3891	M,S,T,T	2	Oxidation/15.9949; OGlycan/162.0528; OGlycan/162.0528; OGlycan/162.0528	38,41,41,41	447448450452	7,8,10,12	441	454	3.94921e-06	362.984	362.984	945.407	945.406	0.298924	0	1888.8	1888.8	0.000564606		21.9	5	1	1.49424e+06	1474	19.3891		17.3891	21.3891							0	0	0	0	3.83364e+08
sp|P19022|CADH2_HUMAN Cadherin-2 OS=Homo sapiens GN=CDH2 PE=1 SV=4	S.DNGIPPmsGtGtLQ.I	0.000270703	275.83	True-positive	Hex(1),Hex(1),Hex(1)	M7(Oxidation/15.9949); S8(OGlycan/162.0528); T10(OGlycan/162.0528); T12(OGlycan/162.0528)	1.28883e+08	1.28883e+08		19.3891	M,S,T,T	2	Oxidation/15.9949; OGlycan/162.0528; OGlycan/162.0528; OGlycan/162.0528	38,41,41,41	447448450452	7,8,10,12	441	454	0.000361408	275.83	275.83	945.407	945.406	0.725227	0	1888.8	1888.8	0.00136981		22.09	5	1	1.49424e+06	1492	19.3891		17.3891	21.3891							0	0	0	0	3.83364e+08
sp|P19022|CADH2_HUMAN Cadherin-2 OS=Homo sapiens GN=CDH2 PE=1 SV=4	S.DNGIPPmsGtGtLQ.I	0.000476549	245.522	True-positive	Hex(1),Hex(1),Hex(1)	M7(Oxidation/15.9949); S8(OGlycan/162.0528); T10(OGlycan/162.0528); T12(OGlycan/162.0528)	1.28883e+08	1.28883e+08		19.3891	M,S,T,T	2	Oxidation/15.9949; OGlycan/162.0528; OGlycan/162.0528; OGlycan/162.0528	38,41,41,41	447448450452	7,8,10,12	441	454	0.000636224	245.522	245.522	945.406	945.406	-0.71658	0	1888.8	1888.8	-0.00135347		22.41	5	1	1.49424e+06	1523	19.3891		17.3891	21.3891							0	0	0	0	3.83364e+08
sp|P19022|CADH2_HUMAN Cadherin-2 OS=Homo sapiens GN=CDH2 PE=1 SV=4	S.DNGIPPmsGtGtLQ.I	0.0281005	69.4272	True-positive	Hex(1),Hex(1),Hex(1)	M7(Oxidation/15.9949); S8(OGlycan/162.0528); T10(OGlycan/162.0528); T12(OGlycan/162.0528)	1.28883e+08	1.28883e+08		19.3891	M,S,T,T	2	Oxidation/15.9949; OGlycan/162.0528; OGlycan/162.0528; OGlycan/162.0528	38,41,41,41	447448450452	7,8,10,12	441	454	0.0375023	69.4272	69.4272	945.406	945.406	-0.452445	0	1888.8	1888.8	-0.000854578		22.52	5	1	1.49424e+06	1533	19.3891		17.3891	21.3891							0.00406504	0.0121951	0	0	3.83364e+08
sp|P19022|CADH2_HUMAN Cadherin-2 OS=Homo sapiens GN=CDH2 PE=1 SV=4	S.DNGIPPmsGtGtLQ.I	0.0139219	29.259	True-positive	Hex(1),Hex(1),Hex(1)	M7(Oxidation/15.9949); S8(OGlycan/162.0528); T10(OGlycan/162.0528); T12(OGlycan/162.0528)	1.28883e+08	1.28883e+08		19.3891	M,S,T,T	2	Oxidation/15.9949; OGlycan/162.0528; OGlycan/162.0528; OGlycan/162.0528	38,41,41,41	447448450452	7,8,10,12	441	454	0.0185834	29.259	29.259	945.407	945.406	1.11236	0	1888.8	1888.8	0.00210102		22.86	5	1	1.49424e+06	1565	19.3891		17.3891	21.3891							0	0.00158982	0	0	3.83364e+08
sp|P19022|CADH2_HUMAN Cadherin-2 OS=Homo sapiens GN=CDH2 PE=1 SV=4	S.DNGIPPmsGtGtLQ.I	0.0116188	43.1044	True-positive	Hex(1),Hex(1),Hex(1)	M7(Oxidation/15.9949); S8(OGlycan/162.0528); T10(OGlycan/162.0528); T12(OGlycan/162.0528)	1.28883e+08	1.28883e+08		19.3891	M,S,T,T	2	Oxidation/15.9949; OGlycan/162.0528; OGlycan/162.0528; OGlycan/162.0528	38,41,41,41	447448450452	7,8,10,12	441	454	0.0155096	43.1044	43.1044	945.407	945.406	0.365634	0	1888.8	1888.8	0.000690608		23.09	5	1	1.49424e+06	1588	19.3891		17.3891	21.3891							0	0	0	0	3.83364e+08
sp|P19022|CADH2_HUMAN Cadherin-2 OS=Homo sapiens GN=CDH2 PE=1 SV=4	S.DNGIPPmsGtGtLQ.I	3.75e-7 - 1.80e-4	286.07 - 540.28	True-positive	Hex(1),Hex(1),Hex(1)	M7(Oxidation/15.9949); S8(OGlycan/162.0528); T10(OGlycan/162.0528); T12(OGlycan/162.0528)	4.62542e+08	4.62542e+08		19.1594	M,S,T,T	2	Oxidation/15.9949; OGlycan/162.0528; OGlycan/162.0528; OGlycan/162.0528	62,65,65,65	447448450452	7,8,10,12	441	454	6.31e-7 - 3.03e-4	286.1 - 540.3	286.1 - 540.3	945.3970 - 945.4104	945.406	4.09; 3.53; 3.26; 2.78; 2.46; 2.84; 3.96; 4.23; -8.31; 3.39; 3.54; -8.57; -8.95; -8.81; -9.34; -8.10; -8.52; -7.82; -8.25; -7.94; -8.39; -8.45; -7.51; -8.12; -9.99	0	1888.7794 - 1888.8063	1888.8	0.0077; 0.0067; 0.0062; 0.0052; 0.0047; 0.0054; 0.0075; 0.0080; -0.0157; 0.0064; -0.0162; -0.0169; -0.0166; -0.0176; -0.0153; -0.0161; -0.0148; -0.0156; -0.0150; -0.0158; -0.0160; -0.0142; -0.0189		19.6600; 18.6700; 18.7700; 18.8500; 18.9400; 19.0500; 19.1700; 19.2700; 19.3600; 19.4400; 19.5600; 19.7600; 19.8500; 20.0000; 20.1200; 20.2100; 20.3600; 20.4700; 20.5700; 20.7700; 20.8600; 20.9600; 21.1800; 21.2500; 21.4600	8	1	6889523	1454; 1336; 1348; 1359; 1370; 1381; 1393; 1409; 1421; 1430; 1443; 1465; 1477; 1496; 1509; 1522; 1543; 1556; 1568; 1594; 1605; 1617; 1648; 1659; 1684	19.1594		17.1594	21.1594							0	0	0	0	1.37584e+09
sp|P19022|CADH2_HUMAN Cadherin-2 OS=Homo sapiens GN=CDH2 PE=1 SV=4	S.DNGIPPmsGtGtLQ.I	8.89673e-07	510.093	True-positive	Hex(1),Hex(1),Hex(1)	M7(Oxidation/15.9949); S8(OGlycan/162.0528); T10(OGlycan/162.0528); T12(OGlycan/162.0528)	4.62542e+08	4.62542e+08		19.1594	M,S,T,T	2	Oxidation/15.9949; OGlycan/162.0528; OGlycan/162.0528; OGlycan/162.0528	62,65,65,65	447448450452	7,8,10,12	441	454	1.49658e-06	510.093	510.093	945.41	945.406	4.09303	0	1888.81	1888.8	0.0077309		19.66	8	1	6889523	1454	19.1594		17.1594	21.1594							0	0	0	0	1.37584e+09
sp|P19022|CADH2_HUMAN Cadherin-2 OS=Homo sapiens GN=CDH2 PE=1 SV=4	S.DNGIPPmsGtGtLQ.I	8.89673e-07	482.712	True-positive	Hex(1),Hex(1),Hex(1)	M7(Oxidation/15.9949); S8(OGlycan/162.0528); T10(OGlycan/162.0528); T12(OGlycan/162.0528)	4.62542e+08	4.62542e+08		19.1594	M,S,T,T	2	Oxidation/15.9949; OGlycan/162.0528; OGlycan/162.0528; OGlycan/162.0528	62,65,65,65	447448450452	7,8,10,12	441	454	1.49658e-06	482.712	482.712	945.41	945.406	3.52967	0	1888.8	1888.8	0.00666683		18.67	8	1	6889523	1336	19.1594		17.1594	21.1594							0	0	0	0	1.37584e+09
sp|P19022|CADH2_HUMAN Cadherin-2 OS=Homo sapiens GN=CDH2 PE=1 SV=4	S.DNGIPPmsGtGtLQ.I	1.97324e-06	476.529	True-positive	Hex(1),Hex(1),Hex(1)	M7(Oxidation/15.9949); S8(OGlycan/162.0528); T10(OGlycan/162.0528); T12(OGlycan/162.0528)	4.62542e+08	4.62542e+08		19.1594	M,S,T,T	2	Oxidation/15.9949; OGlycan/162.0528; OGlycan/162.0528; OGlycan/162.0528	62,65,65,65	447448450452	7,8,10,12	441	454	3.31931e-06	476.529	476.529	945.409	945.406	3.2588	0	1888.8	1888.8	0.00615521		18.77	8	1	6889523	1348	19.1594		17.1594	21.1594							0	0	0	0	1.37584e+09
sp|P19022|CADH2_HUMAN Cadherin-2 OS=Homo sapiens GN=CDH2 PE=1 SV=4	S.DNGIPPmsGtGtLQ.I	6.56825e-07	540.275	True-positive	Hex(1),Hex(1),Hex(1)	M7(Oxidation/15.9949); S8(OGlycan/162.0528); T10(OGlycan/162.0528); T12(OGlycan/162.0528)	4.62542e+08	4.62542e+08		19.1594	M,S,T,T	2	Oxidation/15.9949; OGlycan/162.0528; OGlycan/162.0528; OGlycan/162.0528	62,65,65,65	447448450452	7,8,10,12	441	454	1.10489e-06	540.275	540.275	945.409	945.406	2.77531	0	1888.8	1888.8	0.005242		18.85	8	1	6889523	1359	19.1594		17.1594	21.1594							0	0	0	0	1.37584e+09
sp|P19022|CADH2_HUMAN Cadherin-2 OS=Homo sapiens GN=CDH2 PE=1 SV=4	S.DNGIPPmsGtGtLQ.I	9.01223e-07	508.594	True-positive	Hex(1),Hex(1),Hex(1)	M7(Oxidation/15.9949); S8(OGlycan/162.0528); T10(OGlycan/162.0528); T12(OGlycan/162.0528)	4.62542e+08	4.62542e+08		19.1594	M,S,T,T	2	Oxidation/15.9949; OGlycan/162.0528; OGlycan/162.0528; OGlycan/162.0528	62,65,65,65	447448450452	7,8,10,12	441	454	1.51601e-06	508.594	508.594	945.409	945.406	2.46479	0	1888.8	1888.8	0.00465549		18.94	8	1	6889523	1370	19.1594		17.1594	21.1594							0	0	0	0	1.37584e+09
sp|P19022|CADH2_HUMAN Cadherin-2 OS=Homo sapiens GN=CDH2 PE=1 SV=4	S.DNGIPPmsGtGtLQ.I	9.01223e-07	489.702	True-positive	Hex(1),Hex(1),Hex(1)	M7(Oxidation/15.9949); S8(OGlycan/162.0528); T10(OGlycan/162.0528); T12(OGlycan/162.0528)	4.62542e+08	4.62542e+08		19.1594	M,S,T,T	2	Oxidation/15.9949; OGlycan/162.0528; OGlycan/162.0528; OGlycan/162.0528	62,65,65,65	447448450452	7,8,10,12	441	454	1.51601e-06	489.702	489.702	945.409	945.406	2.84326	0	1888.8	1888.8	0.00537034		19.05	8	1	6889523	1381	19.1594		17.1594	21.1594							0	0	0	0	1.37584e+09
sp|P19022|CADH2_HUMAN Cadherin-2 OS=Homo sapiens GN=CDH2 PE=1 SV=4	S.DNGIPPmsGtGtLQ.I	8.89673e-07	519.063	True-positive	Hex(1),Hex(1),Hex(1)	M7(Oxidation/15.9949); S8(OGlycan/162.0528); T10(OGlycan/162.0528); T12(OGlycan/162.0528)	4.62542e+08	4.62542e+08		19.1594	M,S,T,T	2	Oxidation/15.9949; OGlycan/162.0528; OGlycan/162.0528; OGlycan/162.0528	62,65,65,65	447448450452	7,8,10,12	441	454	1.49658e-06	519.063	519.063	945.41	945.406	3.95595	0	1888.81	1888.8	0.00747199		19.17	8	1	6889523	1393	19.1594		17.1594	21.1594							0	0	0	0	1.37584e+09
sp|P19022|CADH2_HUMAN Cadherin-2 OS=Homo sapiens GN=CDH2 PE=1 SV=4	S.DNGIPPmsGtGtLQ.I	2.93355e-06	410.327	True-positive	Hex(1),Hex(1),Hex(1)	M7(Oxidation/15.9949); S8(OGlycan/162.0528); T10(OGlycan/162.0528); T12(OGlycan/162.0528)	4.62542e+08	4.62542e+08		19.1594	M,S,T,T	2	Oxidation/15.9949; OGlycan/162.0528; OGlycan/162.0528; OGlycan/162.0528	62,65,65,65	447448450452	7,8,10,12	441	454	4.93471e-06	410.327	410.327	945.41	945.406	4.23307	0	1888.81	1888.8	0.00799541		19.27	8	1	6889523	1409	19.1594		17.1594	21.1594							0	0	0	0	1.37584e+09
sp|P19022|CADH2_HUMAN Cadherin-2 OS=Homo sapiens GN=CDH2 PE=1 SV=4	S.DNGIPPmsGtGtLQ.I	8.31365e-07	453.086	True-positive	Hex(1),Hex(1),Hex(1)	M7(Oxidation/15.9949); S8(OGlycan/162.0528); T10(OGlycan/162.0528); T12(OGlycan/162.0528)	4.62542e+08	4.62542e+08		19.1594	M,S,T,T	2	Oxidation/15.9949; OGlycan/162.0528; OGlycan/162.0528; OGlycan/162.0528	62,65,65,65	447448450452	7,8,10,12	441	454	1.39849e-06	453.086	453.086	945.399	945.406	-8.3146	0	1888.78	1888.8	-0.0157046		19.36	8	1	6889523	1421	19.1594		17.1594	21.1594							0	0	0	0	1.37584e+09
sp|P19022|CADH2_HUMAN Cadherin-2 OS=Homo sapiens GN=CDH2 PE=1 SV=4	S.DNGIPPmsGtGtLQ.I	8.89673e-07	517.018	True-positive	Hex(1),Hex(1),Hex(1)	M7(Oxidation/15.9949); S8(OGlycan/162.0528); T10(OGlycan/162.0528); T12(OGlycan/162.0528)	4.62542e+08	4.62542e+08		19.1594	M,S,T,T	2	Oxidation/15.9949; OGlycan/162.0528; OGlycan/162.0528; OGlycan/162.0528	62,65,65,65	447448450452	7,8,10,12	441	454	1.49658e-06	517.018	517.018	945.41	945.406	3.38787	0	1888.8	1888.8	0.006399		19.44	8	1	6889523	1430	19.1594		17.1594	21.1594							0	0	0	0	1.37584e+09
sp|P19022|CADH2_HUMAN Cadherin-2 OS=Homo sapiens GN=CDH2 PE=1 SV=4	S.DNGIPPmsGtGtLQ.I	8.89673e-07	512.536	True-positive	Hex(1),Hex(1),Hex(1)	M7(Oxidation/15.9949); S8(OGlycan/162.0528); T10(OGlycan/162.0528); T12(OGlycan/162.0528)	4.62542e+08	4.62542e+08		19.1594	M,S,T,T	2	Oxidation/15.9949; OGlycan/162.0528; OGlycan/162.0528; OGlycan/162.0528	62,65,65,65	447448450452	7,8,10,12	441	454	1.49658e-06	512.536	512.536	945.41	945.406	3.54308	0	1888.8	1888.8	0.00669216		19.56	8	1	6889523	1443	19.1594		17.1594	21.1594							0	0	0	0	1.37584e+09
sp|P19022|CADH2_HUMAN Cadherin-2 OS=Homo sapiens GN=CDH2 PE=1 SV=4	S.DNGIPPmsGtGtLQ.I	3.74822e-07	495.508	True-positive	Hex(1),Hex(1),Hex(1)	M7(Oxidation/15.9949); S8(OGlycan/162.0528); T10(OGlycan/162.0528); T12(OGlycan/162.0528)	4.62542e+08	4.62542e+08		19.1594	M,S,T,T	2	Oxidation/15.9949; OGlycan/162.0528; OGlycan/162.0528; OGlycan/162.0528	62,65,65,65	447448450452	7,8,10,12	441	454	6.30512e-07	495.508	495.508	945.398	945.406	-8.56716	0	1888.78	1888.8	-0.0161816		19.76	8	1	6889523	1465	19.1594		17.1594	21.1594							0	0	0	0	1.37584e+09
sp|P19022|CADH2_HUMAN Cadherin-2 OS=Homo sapiens GN=CDH2 PE=1 SV=4	S.DNGIPPmsGtGtLQ.I	3.74822e-07	507.975	True-positive	Hex(1),Hex(1),Hex(1)	M7(Oxidation/15.9949); S8(OGlycan/162.0528); T10(OGlycan/162.0528); T12(OGlycan/162.0528)	4.62542e+08	4.62542e+08		19.1594	M,S,T,T	2	Oxidation/15.9949; OGlycan/162.0528; OGlycan/162.0528; OGlycan/162.0528	62,65,65,65	447448450452	7,8,10,12	441	454	6.30512e-07	507.975	507.975	945.398	945.406	-8.94888	0	1888.78	1888.8	-0.0169026		19.85	8	1	6889523	1477	19.1594		17.1594	21.1594							0	0	0	0	1.37584e+09
sp|P19022|CADH2_HUMAN Cadherin-2 OS=Homo sapiens GN=CDH2 PE=1 SV=4	S.DNGIPPmsGtGtLQ.I	3.74822e-07	484.919	True-positive	Hex(1),Hex(1),Hex(1)	M7(Oxidation/15.9949); S8(OGlycan/162.0528); T10(OGlycan/162.0528); T12(OGlycan/162.0528)	4.62542e+08	4.62542e+08		19.1594	M,S,T,T	2	Oxidation/15.9949; OGlycan/162.0528; OGlycan/162.0528; OGlycan/162.0528	62,65,65,65	447448450452	7,8,10,12	441	454	6.30512e-07	484.919	484.919	945.398	945.406	-8.81459	0	1888.78	1888.8	-0.016649		20	8	1	6889523	1496	19.1594		17.1594	21.1594							0	0	0	0	1.37584e+09
sp|P19022|CADH2_HUMAN Cadherin-2 OS=Homo sapiens GN=CDH2 PE=1 SV=4	S.DNGIPPmsGtGtLQ.I	3.74822e-07	494.828	True-positive	Hex(1),Hex(1),Hex(1)	M7(Oxidation/15.9949); S8(OGlycan/162.0528); T10(OGlycan/162.0528); T12(OGlycan/162.0528)	4.62542e+08	4.62542e+08		19.1594	M,S,T,T	2	Oxidation/15.9949; OGlycan/162.0528; OGlycan/162.0528; OGlycan/162.0528	62,65,65,65	447448450452	7,8,10,12	441	454	6.30512e-07	494.828	494.828	945.398	945.406	-9.33716	0	1888.78	1888.8	-0.017636		20.12	8	1	6889523	1509	19.1594		17.1594	21.1594							0	0	0	0	1.37584e+09
sp|P19022|CADH2_HUMAN Cadherin-2 OS=Homo sapiens GN=CDH2 PE=1 SV=4	S.DNGIPPmsGtGtLQ.I	3.74822e-07	516.892	True-positive	Hex(1),Hex(1),Hex(1)	M7(Oxidation/15.9949); S8(OGlycan/162.0528); T10(OGlycan/162.0528); T12(OGlycan/162.0528)	4.62542e+08	4.62542e+08		19.1594	M,S,T,T	2	Oxidation/15.9949; OGlycan/162.0528; OGlycan/162.0528; OGlycan/162.0528	62,65,65,65	447448450452	7,8,10,12	441	454	6.30512e-07	516.892	516.892	945.399	945.406	-8.09642	0	1888.78	1888.8	-0.0152925		20.21	8	1	6889523	1522	19.1594		17.1594	21.1594							0	0	0	0	1.37584e+09
sp|P19022|CADH2_HUMAN Cadherin-2 OS=Homo sapiens GN=CDH2 PE=1 SV=4	S.DNGIPPmsGtGtLQ.I	3.74822e-07	512.991	True-positive	Hex(1),Hex(1),Hex(1)	M7(Oxidation/15.9949); S8(OGlycan/162.0528); T10(OGlycan/162.0528); T12(OGlycan/162.0528)	4.62542e+08	4.62542e+08		19.1594	M,S,T,T	2	Oxidation/15.9949; OGlycan/162.0528; OGlycan/162.0528; OGlycan/162.0528	62,65,65,65	447448450452	7,8,10,12	441	454	6.30512e-07	512.991	512.991	945.398	945.406	-8.51545	0	1888.78	1888.8	-0.016084		20.36	8	1	6889523	1543	19.1594		17.1594	21.1594							0	0	0	0	1.37584e+09
sp|P19022|CADH2_HUMAN Cadherin-2 OS=Homo sapiens GN=CDH2 PE=1 SV=4	S.DNGIPPmsGtGtLQ.I	3.74822e-07	494.651	True-positive	Hex(1),Hex(1),Hex(1)	M7(Oxidation/15.9949); S8(OGlycan/162.0528); T10(OGlycan/162.0528); T12(OGlycan/162.0528)	4.62542e+08	4.62542e+08		19.1594	M,S,T,T	2	Oxidation/15.9949; OGlycan/162.0528; OGlycan/162.0528; OGlycan/162.0528	62,65,65,65	447448450452	7,8,10,12	441	454	6.30512e-07	494.651	494.651	945.399	945.406	-7.8227	0	1888.78	1888.8	-0.0147755		20.47	8	1	6889523	1556	19.1594		17.1594	21.1594							0	0	0	0	1.37584e+09
sp|P19022|CADH2_HUMAN Cadherin-2 OS=Homo sapiens GN=CDH2 PE=1 SV=4	S.DNGIPPmsGtGtLQ.I	8.31365e-07	478.834	True-positive	Hex(1),Hex(1),Hex(1)	M7(Oxidation/15.9949); S8(OGlycan/162.0528); T10(OGlycan/162.0528); T12(OGlycan/162.0528)	4.62542e+08	4.62542e+08		19.1594	M,S,T,T	2	Oxidation/15.9949; OGlycan/162.0528; OGlycan/162.0528; OGlycan/162.0528	62,65,65,65	447448450452	7,8,10,12	441	454	1.39849e-06	478.834	478.834	945.399	945.406	-8.24744	0	1888.78	1888.8	-0.0155778		20.57	8	1	6889523	1568	19.1594		17.1594	21.1594							0	0	0	0	1.37584e+09
sp|P19022|CADH2_HUMAN Cadherin-2 OS=Homo sapiens GN=CDH2 PE=1 SV=4	S.DNGIPPmsGtGtLQ.I	3.74822e-07	498.957	True-positive	Hex(1),Hex(1),Hex(1)	M7(Oxidation/15.9949); S8(OGlycan/162.0528); T10(OGlycan/162.0528); T12(OGlycan/162.0528)	4.62542e+08	4.62542e+08		19.1594	M,S,T,T	2	Oxidation/15.9949; OGlycan/162.0528; OGlycan/162.0528; OGlycan/162.0528	62,65,65,65	447448450452	7,8,10,12	441	454	6.30512e-07	498.957	498.957	945.399	945.406	-7.93913	0	1888.78	1888.8	-0.0149954		20.77	8	1	6889523	1594	19.1594		17.1594	21.1594							0	0	0	0	1.37584e+09
sp|P19022|CADH2_HUMAN Cadherin-2 OS=Homo sapiens GN=CDH2 PE=1 SV=4	S.DNGIPPmsGtGtLQ.I	0.00018022	286.07	True-positive	Hex(1),Hex(1),Hex(1)	M7(Oxidation/15.9949); S8(OGlycan/162.0528); T10(OGlycan/162.0528); T12(OGlycan/162.0528)	4.62542e+08	4.62542e+08		19.1594	M,S,T,T	2	Oxidation/15.9949; OGlycan/162.0528; OGlycan/162.0528; OGlycan/162.0528	62,65,65,65	447448450452	7,8,10,12	441	454	0.00030316	286.07	286.07	945.398	945.406	-8.38932	0	1888.78	1888.8	-0.0158457		20.86	8	1	6889523	1605	19.1594		17.1594	21.1594							0	0	0	0	1.37584e+09
sp|P19022|CADH2_HUMAN Cadherin-2 OS=Homo sapiens GN=CDH2 PE=1 SV=4	S.DNGIPPmsGtGtLQ.I	1.23601e-06	402.676	True-positive	Hex(1),Hex(1),Hex(1)	M7(Oxidation/15.9949); S8(OGlycan/162.0528); T10(OGlycan/162.0528); T12(OGlycan/162.0528)	4.62542e+08	4.62542e+08		19.1594	M,S,T,T	2	Oxidation/15.9949; OGlycan/162.0528; OGlycan/162.0528; OGlycan/162.0528	62,65,65,65	447448450452	7,8,10,12	441	454	2.07917e-06	402.676	402.676	945.398	945.406	-8.45363	0	1888.78	1888.8	-0.0159672		20.96	8	1	6889523	1617	19.1594		17.1594	21.1594							0	0	0	0	1.37584e+09
sp|P19022|CADH2_HUMAN Cadherin-2 OS=Homo sapiens GN=CDH2 PE=1 SV=4	S.DNGIPPmsGtGtLQ.I	8.31365e-07	467.237	True-positive	Hex(1),Hex(1),Hex(1)	M7(Oxidation/15.9949); S8(OGlycan/162.0528); T10(OGlycan/162.0528); T12(OGlycan/162.0528)	4.62542e+08	4.62542e+08		19.1594	M,S,T,T	2	Oxidation/15.9949; OGlycan/162.0528; OGlycan/162.0528; OGlycan/162.0528	62,65,65,65	447448450452	7,8,10,12	441	454	1.39849e-06	467.237	467.237	945.399	945.406	-7.50572	0	1888.78	1888.8	-0.0141768		21.18	8	1	6889523	1648	19.1594		17.1594	21.1594							0	0	0	0	1.37584e+09
sp|P19022|CADH2_HUMAN Cadherin-2 OS=Homo sapiens GN=CDH2 PE=1 SV=4	S.DNGIPPmsGtGtLQ.I	3.74822e-07	509.818	True-positive	Hex(1),Hex(1),Hex(1)	M7(Oxidation/15.9949); S8(OGlycan/162.0528); T10(OGlycan/162.0528); T12(OGlycan/162.0528)	4.62542e+08	4.62542e+08		19.1594	M,S,T,T	2	Oxidation/15.9949; OGlycan/162.0528; OGlycan/162.0528; OGlycan/162.0528	62,65,65,65	447448450452	7,8,10,12	441	454	6.30512e-07	509.818	509.818	945.399	945.406	-8.1235	0	1888.78	1888.8	-0.0153437		21.25	8	1	6889523	1659	19.1594		17.1594	21.1594							0	0	0	0	1.37584e+09
sp|P19022|CADH2_HUMAN Cadherin-2 OS=Homo sapiens GN=CDH2 PE=1 SV=4	S.DNGIPPmsGtGtLQ.I	1.23601e-06	418.471	True-positive	Hex(1),Hex(1),Hex(1)	M7(Oxidation/15.9949); S8(OGlycan/162.0528); T10(OGlycan/162.0528); T12(OGlycan/162.0528)	4.62542e+08	4.62542e+08		19.1594	M,S,T,T	2	Oxidation/15.9949; OGlycan/162.0528; OGlycan/162.0528; OGlycan/162.0528	62,65,65,65	447448450452	7,8,10,12	441	454	2.07917e-06	418.471	418.471	945.397	945.406	-9.98802	0	1888.78	1888.8	-0.0188654		21.46	8	1	6889523	1684	19.1594		17.1594	21.1594							0	0	0	0	1.37584e+09
sp|P19022|CADH2_HUMAN Cadherin-2 OS=Homo sapiens GN=CDH2 PE=1 SV=4	S.DNGIPPmsGtGtLQ.I	3.18e-4 - 5.08e-3	193.64 - 321.58	True-positive	Hex(1),Hex(1),Hex(1)	M7(Oxidation/15.9949); S8(OGlycan/162.0528); T10(OGlycan/162.0528); T12(OGlycan/162.0528)	1.91018e+08	1.91018e+08		18.9736	M,S,T,T	2	Oxidation/15.9949; OGlycan/162.0528; OGlycan/162.0528; OGlycan/162.0528	70,73,73,73	447448450452	7,8,10,12	441	454	4.66e-4 - 7.44e-3	193.6 - 321.6	193.6 - 321.6	945.3970 - 945.4085	945.406	1.26; 1.72; 1.68; 0.75; 1.01; 0.42; 2.20; 1.28; -9.98	0	1888.7794 - 1888.8024	1888.8	0.0024; 0.0033; 0.0032; 0.0014; 0.0019; 0.0008; 0.0042; -0.0188		19.1800; 18.6900; 18.8100; 18.9000; 18.9800; 19.0700; 19.3100; 19.5000; 20.1000; 20.9300	9	1	5.52993e+06	872; 837; 846; 852; 857; 863; 883; 894; 936; 999	18.9736		16.9736	20.9736							0	0.00e+0 - 1.19e-3	0	0	5.68185e+08
sp|P19022|CADH2_HUMAN Cadherin-2 OS=Homo sapiens GN=CDH2 PE=1 SV=4	S.DNGIPPmsGtGtLQ.I	0.0030182	220.133	True-positive	Hex(1),Hex(1),Hex(1)	M7(Oxidation/15.9949); S8(OGlycan/162.0528); T10(OGlycan/162.0528); T12(OGlycan/162.0528)	1.91018e+08	1.91018e+08		18.9736	M,S,T,T	2	Oxidation/15.9949; OGlycan/162.0528; OGlycan/162.0528; OGlycan/162.0528	70,73,73,73	447448450452	7,8,10,12	441	454	0.00442311	220.133	220.133	945.408	945.406	1.26355	0	1888.8	1888.8	0.00238659		19.18	9	1	5.52993e+06	872	18.9736		16.9736	20.9736							0	0	0	0	5.68185e+08
sp|P19022|CADH2_HUMAN Cadherin-2 OS=Homo sapiens GN=CDH2 PE=1 SV=4	S.DNGIPPmsGtGtLQ.I	0.000317878	273.664	True-positive	Hex(1),Hex(1),Hex(1)	M7(Oxidation/15.9949); S8(OGlycan/162.0528); T10(OGlycan/162.0528); T12(OGlycan/162.0528)	1.91018e+08	1.91018e+08		18.9736	M,S,T,T	2	Oxidation/15.9949; OGlycan/162.0528; OGlycan/162.0528; OGlycan/162.0528	70,73,73,73	447448450452	7,8,10,12	441	454	0.000465861	273.664	273.664	945.408	945.406	1.7227	0	1888.8	1888.8	0.00325383		18.69	9	1	5.52993e+06	837	18.9736		16.9736	20.9736							0	0	0	0	5.68185e+08
sp|P19022|CADH2_HUMAN Cadherin-2 OS=Homo sapiens GN=CDH2 PE=1 SV=4	S.DNGIPPmsGtGtLQ.I	0.000354956	303.956	True-positive	Hex(1),Hex(1),Hex(1)	M7(Oxidation/15.9949); S8(OGlycan/162.0528); T10(OGlycan/162.0528); T12(OGlycan/162.0528)	1.91018e+08	1.91018e+08		18.9736	M,S,T,T	2	Oxidation/15.9949; OGlycan/162.0528; OGlycan/162.0528; OGlycan/162.0528	70,73,73,73	447448450452	7,8,10,12	441	454	0.000520199	303.956	303.956	945.408	945.406	1.67906	0	1888.8	1888.8	0.0031714		18.81	9	1	5.52993e+06	846	18.9736		16.9736	20.9736							0	0	0	0	5.68185e+08
sp|P19022|CADH2_HUMAN Cadherin-2 OS=Homo sapiens GN=CDH2 PE=1 SV=4	S.DNGIPPmsGtGtLQ.I	0.000816657	290.706	True-positive	Hex(1),Hex(1),Hex(1)	M7(Oxidation/15.9949); S8(OGlycan/162.0528); T10(OGlycan/162.0528); T12(OGlycan/162.0528)	1.91018e+08	1.91018e+08		18.9736	M,S,T,T	2	Oxidation/15.9949; OGlycan/162.0528; OGlycan/162.0528; OGlycan/162.0528	70,73,73,73	447448450452	7,8,10,12	441	454	0.00119683	290.706	290.706	945.407	945.406	0.750399	0	1888.8	1888.8	0.00141735		18.9	9	1	5.52993e+06	852	18.9736		16.9736	20.9736							0	0	0	0	5.68185e+08
sp|P19022|CADH2_HUMAN Cadherin-2 OS=Homo sapiens GN=CDH2 PE=1 SV=4	S.DNGIPPmsGtGtLQ.I	0.00054091	321.582	True-positive	Hex(1),Hex(1),Hex(1)	M7(Oxidation/15.9949); S8(OGlycan/162.0528); T10(OGlycan/162.0528); T12(OGlycan/162.0528)	1.91018e+08	1.91018e+08		18.9736	M,S,T,T	2	Oxidation/15.9949; OGlycan/162.0528; OGlycan/162.0528; OGlycan/162.0528	70,73,73,73	447448450452	7,8,10,12	441	454	0.000792718	321.582	321.582	945.407	945.406	1.01319	0	1888.8	1888.8	0.00191372		18.98	9	1	5.52993e+06	857	18.9736		16.9736	20.9736							0	0	0	0	5.68185e+08
sp|P19022|CADH2_HUMAN Cadherin-2 OS=Homo sapiens GN=CDH2 PE=1 SV=4	S.DNGIPPmsGtGtLQ.I	0.000642986	286.15	True-positive	Hex(1),Hex(1),Hex(1)	M7(Oxidation/15.9949); S8(OGlycan/162.0528); T10(OGlycan/162.0528); T12(OGlycan/162.0528)	1.91018e+08	1.91018e+08		18.9736	M,S,T,T	2	Oxidation/15.9949; OGlycan/162.0528; OGlycan/162.0528; OGlycan/162.0528	70,73,73,73	447448450452	7,8,10,12	441	454	0.000942312	286.15	286.15	945.407	945.406	0.419535	0	1888.8	1888.8	0.000792417		19.07	9	1	5.52993e+06	863	18.9736		16.9736	20.9736							0	0	0	0	5.68185e+08
sp|P19022|CADH2_HUMAN Cadherin-2 OS=Homo sapiens GN=CDH2 PE=1 SV=4	S.DNGIPPmsGtGtLQ.I	0.000625479	296.717	True-positive	Hex(1),Hex(1),Hex(1)	M7(Oxidation/15.9949); S8(OGlycan/162.0528); T10(OGlycan/162.0528); T12(OGlycan/162.0528)	1.91018e+08	1.91018e+08		18.9736	M,S,T,T	2	Oxidation/15.9949; OGlycan/162.0528; OGlycan/162.0528; OGlycan/162.0528	70,73,73,73	447448450452	7,8,10,12	441	454	0.000916656	296.717	296.717	945.408	945.406	2.19823	0	1888.8	1888.8	0.00415201		19.31	9	1	5.52993e+06	883	18.9736		16.9736	20.9736							0	0	0	0	5.68185e+08
sp|P19022|CADH2_HUMAN Cadherin-2 OS=Homo sapiens GN=CDH2 PE=1 SV=4	S.DNGIPPmsGtGtLQ.I	0.000354956	289.437	True-positive	Hex(1),Hex(1),Hex(1)	M7(Oxidation/15.9949); S8(OGlycan/162.0528); T10(OGlycan/162.0528); T12(OGlycan/162.0528)	1.91018e+08	1.91018e+08		18.9736	M,S,T,T	2	Oxidation/15.9949; OGlycan/162.0528; OGlycan/162.0528; OGlycan/162.0528	70,73,73,73	447448450452	7,8,10,12	441	454	0.000520199	289.437	289.437	945.408	945.406	1.27617	0	1888.8	1888.8	0.00241043		19.5	9	1	5.52993e+06	894	18.9736		16.9736	20.9736							0	0	0	0	5.68185e+08
sp|P19022|CADH2_HUMAN Cadherin-2 OS=Homo sapiens GN=CDH2 PE=1 SV=4	S.DNGIPPmsGtGtLQ.I	0.000317878	277.448	True-positive	Hex(1),Hex(1),Hex(1)	M7(Oxidation/15.9949); S8(OGlycan/162.0528); T10(OGlycan/162.0528); T12(OGlycan/162.0528)	1.91018e+08	1.91018e+08		18.9736	M,S,T,T	2	Oxidation/15.9949; OGlycan/162.0528; OGlycan/162.0528; OGlycan/162.0528	70,73,73,73	447448450452	7,8,10,12	441	454	0.000465861	277.448	277.448	945.408	945.406	1.26144	0	1888.8	1888.8	0.00238261		20.1	9	1	5.52993e+06	936	18.9736		16.9736	20.9736							0	0	0	0	5.68185e+08
sp|P19022|CADH2_HUMAN Cadherin-2 OS=Homo sapiens GN=CDH2 PE=1 SV=4	S.DNGIPPmsGtGtLQ.I	0.00507822	193.644	True-positive	Hex(1),Hex(1),Hex(1)	M7(Oxidation/15.9949); S8(OGlycan/162.0528); T10(OGlycan/162.0528); T12(OGlycan/162.0528)	1.91018e+08	1.91018e+08		18.9736	M,S,T,T	2	Oxidation/15.9949; OGlycan/162.0528; OGlycan/162.0528; OGlycan/162.0528	70,73,73,73	447448450452	7,8,10,12	441	454	0.00744183	193.644	193.644	945.397	945.406	-9.97529	0	1888.78	1888.8	-0.0188413		20.93	9	1	5.52993e+06	999	18.9736		16.9736	20.9736							0	0.00119048	0	0	5.68185e+08
sp|P19022|CADH2_HUMAN Cadherin-2 OS=Homo sapiens GN=CDH2 PE=1 SV=4	S.DNGIPPMsGTGTLQ.I	0.000266069	286.595	True-positive	Hex(1)	S8(OGlycan/162.0528)	1.56754e+07	1.56754e+07		22.8796	S	2	OGlycan/162.0528	65	448	8	441	454	0.000447571	286.595	1.6	775.356	775.356	0.291275	0	1548.7	1548.7	0.000451097		22.87	8	1	429257	1853	22.8796		20.8796	24.8796							0	0	0	0	3.95209e+07
sp|P19022|CADH2_HUMAN Cadherin-2 OS=Homo sapiens GN=CDH2 PE=1 SV=4	S.DNGIPPMsGtGTLQ.I	2.72e-6 - 2.75e-1	24.80 - 387.50	True-positive	Hex(1),Hex(1)	S8(OGlycan/162.0528); T10(OGlycan/162.0528)	138200000	1.300e+7 - 5.995e+7		22.78 - 23.35	S,T	2	OGlycan/162.0528; OGlycan/162.0528	--	448450	8,10	441	454	4.57e-6 - 2.85e-1	24.8 - 387.5	3.2 - 3.2	856.3800 - 856.3846	856.383	-2.34; -2.31; -1.94; -2.19; -2.88; -2.35; -3.04; -0.18; 0.34; 1.43; 0.05; 0.83; -1.05; -1.59; -0.51; 2.43	0	1710.7454 - 1710.7547	1710.75	-0.0040; -0.0039; -0.0033; -0.0038; -0.0049; -0.0052; -0.0003; 0.0006; 0.0024; 0.0001; 0.0014; -0.0018; -0.0027; -0.0009; 0.0042		23.2400; 23.1100; 23.4900; 23.5800; 23.3400; 23.4400; 23.7800; 23.2900; 22.9000; 23.1800; 23.4100; 23.7500; 23.2000; 22.7200; 23.0000; 23.3800	1; 5; 8; 9	1	3.350e+5 - 1.654e+6	1592; 1579; 1617; 1637; 1613; 1623; 1659; 1906; 1859; 1893; 1922; 1960; 1165; 1129; 1152; 1179	22.78 - 23.35		20.78 - 21.35	24.78 - 25.35							0.00e+0 - 1.55e-2	0.00e+0 - 1.45e-2	0	0.00e+0 - 4.61e-3	4e+7 - 2e+8
sp|P19022|CADH2_HUMAN Cadherin-2 OS=Homo sapiens GN=CDH2 PE=1 SV=4	S.DNGIPPMsGtGTLQ.I	2.60e-2 - 2.83e-2	24.80 - 52.77	True-positive	Hex(1),Hex(1)	S8(OGlycan/162.0528); T10(OGlycan/162.0528)	1.30011e+07	1.30011e+07		23.0923	S,T	2	OGlycan/162.0528; OGlycan/162.0528	9,9	448450	8,10	441	454	3.44e-2 - 3.75e-2	24.8 - 52.8	3.2 - 3.2	856.3806 - 856.3809	856.383	-2.34; -2.31; -1.94	0	1710.7465 - 1710.7472	1710.75	-0.0040; -0.0039; -0.0033		23.2400; 23.1100; 23.4900	1	1	335039	1592; 1579; 1617	23.0923		21.0923	25.0923							0	1.61e-3 - 4.67e-3	0	0.00460829	3.58824e+07
sp|P19022|CADH2_HUMAN Cadherin-2 OS=Homo sapiens GN=CDH2 PE=1 SV=4	S.DNGIPPMsGtGTLQ.I	0.025979	52.7669	True-positive	Hex(1),Hex(1)	S8(OGlycan/162.0528); T10(OGlycan/162.0528)	1.30011e+07	1.30011e+07		23.0923	S,T	2	OGlycan/162.0528; OGlycan/162.0528	9,9	448450	8,10	441	454	0.0343802	52.7669	3.2	856.381	856.383	-2.33939	0	1710.75	1710.75	-0.00400211		23.24	1	1	335039	1592	23.0923		21.0923	25.0923							0	0.00160772	0	0.00460829	3.58824e+07
sp|P19022|CADH2_HUMAN Cadherin-2 OS=Homo sapiens GN=CDH2 PE=1 SV=4	S.DNGIPPMsGtGTLQ.I	0.025979	43.9323	True-positive	Hex(1),Hex(1)	S8(OGlycan/162.0528); T10(OGlycan/162.0528)	1.30011e+07	1.30011e+07		23.0923	S,T	2	OGlycan/162.0528; OGlycan/162.0528	9,9	448450	8,10	441	454	0.0343802	43.9323	3.2	856.381	856.383	-2.30535	0	1710.75	1710.75	-0.00394387		23.11	1	1	335039	1579	23.0923		21.0923	25.0923							0	0.00161031	0	0.00460829	3.58824e+07
sp|P19022|CADH2_HUMAN Cadherin-2 OS=Homo sapiens GN=CDH2 PE=1 SV=4	S.DNGIPPMsGtGTLQ.I	0.0283017	24.7981	True-positive	Hex(1),Hex(1)	S8(OGlycan/162.0528); T10(OGlycan/162.0528)	1.30011e+07	1.30011e+07		23.0923	S,T	2	OGlycan/162.0528; OGlycan/162.0528	9,9	448450	8,10	441	454	0.0374528	24.7981	3.2	856.381	856.383	-1.93828	0	1710.75	1710.75	-0.00331592		23.49	1	1	335039	1617	23.0923		21.0923	25.0923							0	0.0046729	0	0.00460829	3.58824e+07
sp|P19022|CADH2_HUMAN Cadherin-2 OS=Homo sapiens GN=CDH2 PE=1 SV=4	S.DNGIPPMsGtGTLQ.I	1.49e-3 - 2.81e-2	38.56 - 249.69	True-positive	Hex(1),Hex(1)	S8(OGlycan/162.0528); T10(OGlycan/162.0528)	1.85011e+07	1.85011e+07		23.3527	S,T	2	OGlycan/162.0528; OGlycan/162.0528	41,41	448450	8,10	441	454	1.99e-3 - 3.75e-2	38.6 - 249.7	3.2 - 3.2	856.3800 - 856.3807	856.383	-2.19; -2.88; -2.35; -3.04	0	1710.7454 - 1710.7468	1710.75	-0.0038; -0.0049; -0.0040; -0.0052		23.5800; 23.3400; 23.4400; 23.7800	5	1	498300	1637; 1613; 1623; 1659	23.3527		21.3527	25.3527							0.00e+0 - 4.07e-3	0.00e+0 - 1.22e-2	0	0	5.10622e+07
sp|P19022|CADH2_HUMAN Cadherin-2 OS=Homo sapiens GN=CDH2 PE=1 SV=4	S.DNGIPPMsGtGTLQ.I	0.0218654	38.5555	True-positive	Hex(1),Hex(1)	S8(OGlycan/162.0528); T10(OGlycan/162.0528)	1.85011e+07	1.85011e+07		23.3527	S,T	2	OGlycan/162.0528; OGlycan/162.0528	41,41	448450	8,10	441	454	0.0291835	38.5555	3.2	856.381	856.383	-2.19473	0	1710.75	1710.75	-0.00375463		23.58	5	1	498300	1637	23.3527		21.3527	25.3527							0.00289855	0.00434783	0	0	5.10622e+07
sp|P19022|CADH2_HUMAN Cadherin-2 OS=Homo sapiens GN=CDH2 PE=1 SV=4	S.DNGIPPMsGtGTLQ.I	0.00149167	249.691	True-positive	Hex(1),Hex(1)	S8(OGlycan/162.0528); T10(OGlycan/162.0528)	1.85011e+07	1.85011e+07		23.3527	S,T	2	OGlycan/162.0528; OGlycan/162.0528	41,41	448450	8,10	441	454	0.00199145	249.691	3.2	856.38	856.383	-2.8816	0	1710.75	1710.75	-0.0049297		23.34	5	1	498300	1613	23.3527		21.3527	25.3527							0	0	0	0	5.10622e+07
sp|P19022|CADH2_HUMAN Cadherin-2 OS=Homo sapiens GN=CDH2 PE=1 SV=4	S.DNGIPPMsGtGTLQ.I	0.020702	168.054	True-positive	Hex(1),Hex(1)	S8(OGlycan/162.0528); T10(OGlycan/162.0528)	1.85011e+07	1.85011e+07		23.3527	S,T	2	OGlycan/162.0528; OGlycan/162.0528	41,41	448450	8,10	441	454	0.0276311	168.054	3.2	856.381	856.383	-2.34722	0	1710.75	1710.75	-0.0040155		23.44	5	1	498300	1623	23.3527		21.3527	25.3527							0.00292826	0.00439239	0	0	5.10622e+07
sp|P19022|CADH2_HUMAN Cadherin-2 OS=Homo sapiens GN=CDH2 PE=1 SV=4	S.DNGIPPMsGtGTLQ.I	0.0280995	79.0554	True-positive	Hex(1),Hex(1)	S8(OGlycan/162.0528); T10(OGlycan/162.0528)	1.85011e+07	1.85011e+07		23.3527	S,T	2	OGlycan/162.0528; OGlycan/162.0528	41,41	448450	8,10	441	454	0.037501	79.0554	3.2	856.38	856.383	-3.03951	0	1710.75	1710.75	-0.00519984		23.78	5	1	498300	1659	23.3527		21.3527	25.3527							0.00407056	0.0122117	0	0	5.10622e+07
sp|P19022|CADH2_HUMAN Cadherin-2 OS=Homo sapiens GN=CDH2 PE=1 SV=4	S.DNGIPPMsGtGTLQ.I	2.72e-6 - 1.44e-2	34.19 - 387.50	True-positive	Hex(1),Hex(1)	S8(OGlycan/162.0528); T10(OGlycan/162.0528)	5.99483e+07	5.99483e+07		22.8796	S,T	2	OGlycan/162.0528; OGlycan/162.0528	65,65	448450	8,10	441	454	4.57e-6 - 2.41e-2	34.2 - 387.5	3.2 - 3.2	856.3824 - 856.3838	856.383	-0.18; 0.34; 1.43; 0.05; 0.83	0	1710.7503 - 1710.7530	1710.75	-0.0003; 0.0006; 0.0024; 0.0001; 0.0014		23.2900; 22.9000; 23.1800; 23.4100; 23.7500	8	1	1.65361e+06	1906; 1859; 1893; 1922; 1960	22.8796		20.8796	24.8796							0	0.00e+0 - 4.75e-3	0	0	1.65454e+08
sp|P19022|CADH2_HUMAN Cadherin-2 OS=Homo sapiens GN=CDH2 PE=1 SV=4	S.DNGIPPMsGtGTLQ.I	3.81594e-05	351.432	True-positive	Hex(1),Hex(1)	S8(OGlycan/162.0528); T10(OGlycan/162.0528)	5.99483e+07	5.99483e+07		22.8796	S,T	2	OGlycan/162.0528; OGlycan/162.0528	65,65	448450	8,10	441	454	6.41904e-05	351.432	3.2	856.382	856.383	-0.176427	0	1710.75	1710.75	-0.000301822		23.29	8	1	1.65361e+06	1906	22.8796		20.8796	24.8796							0	0	0	0	1.65454e+08
sp|P19022|CADH2_HUMAN Cadherin-2 OS=Homo sapiens GN=CDH2 PE=1 SV=4	S.DNGIPPMsGtGTLQ.I	2.7173e-06	387.501	True-positive	Hex(1),Hex(1)	S8(OGlycan/162.0528); T10(OGlycan/162.0528)	5.99483e+07	5.99483e+07		22.8796	S,T	2	OGlycan/162.0528; OGlycan/162.0528	65,65	448450	8,10	441	454	4.57095e-06	387.501	3.2	856.383	856.383	0.341581	0	1710.75	1710.75	0.000584359		22.9	8	1	1.65361e+06	1859	22.8796		20.8796	24.8796							0	0	0	0	1.65454e+08
sp|P19022|CADH2_HUMAN Cadherin-2 OS=Homo sapiens GN=CDH2 PE=1 SV=4	S.DNGIPPMsGtGTLQ.I	6.16833e-05	359.232	True-positive	Hex(1),Hex(1)	S8(OGlycan/162.0528); T10(OGlycan/162.0528)	5.99483e+07	5.99483e+07		22.8796	S,T	2	OGlycan/162.0528; OGlycan/162.0528	65,65	448450	8,10	441	454	0.000103762	359.232	3.2	856.384	856.383	1.42706	0	1710.75	1710.75	0.00244134		23.18	8	1	1.65361e+06	1893	22.8796		20.8796	24.8796							0	0	0	0	1.65454e+08
sp|P19022|CADH2_HUMAN Cadherin-2 OS=Homo sapiens GN=CDH2 PE=1 SV=4	S.DNGIPPMsGtGTLQ.I	0.0137405	34.1901	True-positive	Hex(1),Hex(1)	S8(OGlycan/162.0528); T10(OGlycan/162.0528)	5.99483e+07	5.99483e+07		22.8796	S,T	2	OGlycan/162.0528; OGlycan/162.0528	65,65	448450	8,10	441	454	0.0231096	34.1901	3.2	856.383	856.383	0.0495877	0	1710.75	1710.75	8.48323e-05		23.41	8	1	1.65361e+06	1922	22.8796		20.8796	24.8796							0	0.00210674	0	0	1.65454e+08
sp|P19022|CADH2_HUMAN Cadherin-2 OS=Homo sapiens GN=CDH2 PE=1 SV=4	S.DNGIPPMsGtGTLQ.I	0.014355	116.535	True-positive	Hex(1),Hex(1)	S8(OGlycan/162.0528); T10(OGlycan/162.0528)	5.99483e+07	5.99483e+07		22.8796	S,T	2	OGlycan/162.0528; OGlycan/162.0528	65,65	448450	8,10	441	454	0.024143	116.535	3.2	856.383	856.383	0.833334	0	1710.75	1710.75	0.00142563		23.75	8	1	1.65361e+06	1960	22.8796		20.8796	24.8796							0	0.00475221	0	0	1.65454e+08
sp|P19022|CADH2_HUMAN Cadherin-2 OS=Homo sapiens GN=CDH2 PE=1 SV=4	S.DNGIPPMsGtGTLQ.I	1.09e-3 - 2.75e-1	77.66 - 240.93	True-positive	Hex(1),Hex(1)	S8(OGlycan/162.0528); T10(OGlycan/162.0528)	4.67224e+07	4.67224e+07		22.7784	S,T	2	OGlycan/162.0528; OGlycan/162.0528	73,73	448450	8,10	441	454	1.60e-3 - 2.85e-1	77.7 - 240.9	3.2 - 3.2	856.3812 - 856.3846	856.383	-1.05; -1.59; -0.51; 2.43	0	1710.7478 - 1710.7547	1710.75	-0.0018; -0.0027; -0.0009; 0.0042		23.2000; 22.7200; 23.0000; 23.3800	9	1	1.23742e+06	1165; 1129; 1152; 1179	22.7784		20.7784	24.7784							0.00e+0 - 1.55e-2	0.00e+0 - 1.45e-2	0	0	1.28952e+08
sp|P19022|CADH2_HUMAN Cadherin-2 OS=Homo sapiens GN=CDH2 PE=1 SV=4	S.DNGIPPMsGtGTLQ.I	0.00109053	240.927	True-positive	Hex(1),Hex(1)	S8(OGlycan/162.0528); T10(OGlycan/162.0528)	4.67224e+07	4.67224e+07		22.7784	S,T	2	OGlycan/162.0528; OGlycan/162.0528	73,73	448450	8,10	441	454	0.00159819	240.927	3.2	856.382	856.383	-1.0512	0	1710.75	1710.75	-0.00179834		23.2	9	1	1.23742e+06	1165	22.7784		20.7784	24.7784							0	0	0	0	1.28952e+08
sp|P19022|CADH2_HUMAN Cadherin-2 OS=Homo sapiens GN=CDH2 PE=1 SV=4	S.DNGIPPMsGtGTLQ.I	0.0152082	209.408	True-positive	Hex(1),Hex(1)	S8(OGlycan/162.0528); T10(OGlycan/162.0528)	4.67224e+07	4.67224e+07		22.7784	S,T	2	OGlycan/162.0528; OGlycan/162.0528	73,73	448450	8,10	441	454	0.0222837	209.408	3.2	856.381	856.383	-1.59466	0	1710.75	1710.75	-0.00272807		22.72	9	1	1.23742e+06	1129	22.7784		20.7784	24.7784							0.0010661	0.0010661	0	0	1.28952e+08
sp|P19022|CADH2_HUMAN Cadherin-2 OS=Homo sapiens GN=CDH2 PE=1 SV=4	S.DNGIPPMsGtGTLQ.I	0.0148132	169.866	True-positive	Hex(1),Hex(1)	S8(OGlycan/162.0528); T10(OGlycan/162.0528)	4.67224e+07	4.67224e+07		22.7784	S,T	2	OGlycan/162.0528; OGlycan/162.0528	73,73	448450	8,10	441	454	0.021705	169.866	3.2	856.382	856.383	-0.508632	0	1710.75	1710.75	-0.000870143		23	9	1	1.23742e+06	1152	22.7784		20.7784	24.7784							0.00107411	0.00107411	0	0	1.28952e+08
sp|P19022|CADH2_HUMAN Cadherin-2 OS=Homo sapiens GN=CDH2 PE=1 SV=4	S.DNGIPPMsGtGTLQ.I	0.274753	77.6643	True-positive	Hex(1),Hex(1)	S8(OGlycan/162.0528); T10(OGlycan/162.0528)	4.67224e+07	4.67224e+07		22.7784	S,T	2	OGlycan/162.0528; OGlycan/162.0528	73,73	448450	8,10	441	454	0.284556	77.6643	3.2	856.385	856.383	2.43064	0	1710.75	1710.75	0.00415821		23.38	9	1	1.23742e+06	1179	22.7784		20.7784	24.7784							0.0154589	0.0144928	0	0	1.28952e+08
sp|P19022|CADH2_HUMAN Cadherin-2 OS=Homo sapiens GN=CDH2 PE=1 SV=4	S.DNGIPPMsGtGtLQ.I	6.22e-8 - 1.37e-2	21.76 - 587.43	True-positive	Hex(1),Hex(1),Hex(1)	S8(OGlycan/162.0528); T10(OGlycan/162.0528); T12(OGlycan/162.0528)	1825000000	1.817e+8 - 6.836e+8		22.78 - 23.30	S,T,T	2	OGlycan/162.0528; OGlycan/162.0528; OGlycan/162.0528	--	448450452	8,10,12	441	454	1.05e-7 - 2.31e-2	21.8 - 587.4	21.8 - 587.4	937.4033 - 937.4112	937.409	-1.85; -2.50; -1.69; -1.88; -1.96; -1.92; -1.91; -2.55; -1.35; -5.24; -6.06; -4.09; -3.31; -3.37; -3.34; -3.03; -2.77; -4.42; -4.13; -3.84; -3.51; -2.86; -2.79; -2.23; -2.81; -2.36; -1.58; -2.40; -2.78; -2.14; -2.64; 0.91; 0.64; 0.96; 0.81; 0.41; 0.99; 1.	0	1872.7920 - 1872.8079	1872.8	-0.0035; -0.0047; -0.0032; -0.0037; -0.0036; -0.0048; -0.0025; -0.0098; -0.0114; -0.0077; -0.0062; -0.0063; -0.0057; -0.0052; -0.0083; -0.0072; -0.0066; -0.0054; -0.0042; -0.0053; -0.0044; -0.0030; -0.0045; -0.0040; -0.0049; 0.0017; 0.0012; 0.0018; 0.0015		23.5200; 22.9300; 23.0400; 23.1600; 23.2900; 23.4000; 23.6400; 23.7600; 23.8700; 24.0000; 24.1400; 23.5900; 23.0200; 23.1100; 23.2100; 23.3000; 23.7000; 23.9000; 23.9900; 24.1000; 24.2000; 23.7700; 23.1800; 23.4200; 23.5400; 23.6500; 23.8800; 24.1200; 24.2400; 23.2200; 22.5800; 22.6900; 22.7800; 22.8900; 23.0300; 23.1200; 23.3200; 23.4700; 23.5700; 23.6800; 27.7600; 23.1000; 22.6400; 23.2700; 23.…	1; 2; 5; 8; 9	1	4.344e+6 - 1.876e+7	1620; 1562; 1572; 1584; 1596; 1608; 1632; 1644; 1656; 1668; 1681; 1150; 1115; 1120; 1126; 1132; 1139; 1156; 1169; 1175; 1181; 1187; 1657; 1597; 1609; 1621; 1633; 1645; 1669; 1693; 1705; 1897; 1819; 1831; 1843; 1855; 1874; 1886; 1909; 1927; 1939; 1951; 2384; 1158; 1123; 1133; 1145; 1194	22.78 - 23.30		20.78 - 21.30	24.78 - 25.30							0	0.00e+0 - 2.11e-3	0	0	5e+8 - 2e+9
sp|P19022|CADH2_HUMAN Cadherin-2 OS=Homo sapiens GN=CDH2 PE=1 SV=4	S.DNGIPPMsGtGtLQ.I	3.08e-7 - 3.92e-6	406.61 - 562.75	True-positive	Hex(1),Hex(1),Hex(1)	S8(OGlycan/162.0528); T10(OGlycan/162.0528); T12(OGlycan/162.0528)	1.96021e+08	1.96021e+08		23.0923	S,T,T	2	OGlycan/162.0528; OGlycan/162.0528; OGlycan/162.0528	9,9,9	448450452	8,10,12	441	454	4.07e-7 - 5.19e-6	406.6 - 562.7	406.6 - 562.7	937.4033 - 937.4077	937.409	-1.85; -2.50; -1.69; -1.88; -1.96; -1.92; -1.91; -2.55; -1.35; -5.24; -6.06	0	1872.7920 - 1872.8008	1872.8	-0.0035; -0.0047; -0.0032; -0.0037; -0.0036; -0.0048; -0.0025; -0.0098; -0.0114		23.5200; 22.9300; 23.0400; 23.1600; 23.2900; 23.4000; 23.6400; 23.7600; 23.8700; 24.0000; 24.1400	1	1	4.34369e+06	1620; 1562; 1572; 1584; 1596; 1608; 1632; 1644; 1656; 1668; 1681	23.0923		21.0923	25.0923							0	0	0	0	5.83002e+08
sp|P19022|CADH2_HUMAN Cadherin-2 OS=Homo sapiens GN=CDH2 PE=1 SV=4	S.DNGIPPMsGtGtLQ.I	3.07805e-07	562.747	True-positive	Hex(1),Hex(1),Hex(1)	S8(OGlycan/162.0528); T10(OGlycan/162.0528); T12(OGlycan/162.0528)	1.96021e+08	1.96021e+08		23.0923	S,T,T	2	OGlycan/162.0528; OGlycan/162.0528; OGlycan/162.0528	9,9,9	448450452	8,10,12	441	454	4.07484e-07	562.747	562.747	937.407	937.409	-1.84978	0	1872.8	1872.8	-0.00346427		23.52	1	1	4.34369e+06	1620	23.0923		21.0923	25.0923							0	0	0	0	5.83002e+08
sp|P19022|CADH2_HUMAN Cadherin-2 OS=Homo sapiens GN=CDH2 PE=1 SV=4	S.DNGIPPMsGtGtLQ.I	1.89253e-06	527.189	True-positive	Hex(1),Hex(1),Hex(1)	S8(OGlycan/162.0528); T10(OGlycan/162.0528); T12(OGlycan/162.0528)	1.96021e+08	1.96021e+08		23.0923	S,T,T	2	OGlycan/162.0528; OGlycan/162.0528; OGlycan/162.0528	9,9,9	448450452	8,10,12	441	454	2.5054e-06	527.189	527.189	937.407	937.409	-2.49885	0	1872.8	1872.8	-0.00467985		22.93	1	1	4.34369e+06	1562	23.0923		21.0923	25.0923							0	0	0	0	5.83002e+08
sp|P19022|CADH2_HUMAN Cadherin-2 OS=Homo sapiens GN=CDH2 PE=1 SV=4	S.DNGIPPMsGtGtLQ.I	1.89253e-06	522.595	True-positive	Hex(1),Hex(1),Hex(1)	S8(OGlycan/162.0528); T10(OGlycan/162.0528); T12(OGlycan/162.0528)	1.96021e+08	1.96021e+08		23.0923	S,T,T	2	OGlycan/162.0528; OGlycan/162.0528; OGlycan/162.0528	9,9,9	448450452	8,10,12	441	454	2.5054e-06	522.595	522.595	937.407	937.409	-1.68998	0	1872.8	1872.8	-0.00316499		23.04	1	1	4.34369e+06	1572	23.0923		21.0923	25.0923							0	0	0	0	5.83002e+08
sp|P19022|CADH2_HUMAN Cadherin-2 OS=Homo sapiens GN=CDH2 PE=1 SV=4	S.DNGIPPMsGtGtLQ.I	1.89253e-06	551.358	True-positive	Hex(1),Hex(1),Hex(1)	S8(OGlycan/162.0528); T10(OGlycan/162.0528); T12(OGlycan/162.0528)	1.96021e+08	1.96021e+08		23.0923	S,T,T	2	OGlycan/162.0528; OGlycan/162.0528; OGlycan/162.0528	9,9,9	448450452	8,10,12	441	454	2.5054e-06	551.358	551.358	937.407	937.409	-1.88442	0	1872.8	1872.8	-0.00352916		23.16	1	1	4.34369e+06	1584	23.0923		21.0923	25.0923							0	0	0	0	5.83002e+08
sp|P19022|CADH2_HUMAN Cadherin-2 OS=Homo sapiens GN=CDH2 PE=1 SV=4	S.DNGIPPMsGtGtLQ.I	1.89253e-06	557.354	True-positive	Hex(1),Hex(1),Hex(1)	S8(OGlycan/162.0528); T10(OGlycan/162.0528); T12(OGlycan/162.0528)	1.96021e+08	1.96021e+08		23.0923	S,T,T	2	OGlycan/162.0528; OGlycan/162.0528; OGlycan/162.0528	9,9,9	448450452	8,10,12	441	454	2.5054e-06	557.354	557.354	937.407	937.409	-1.95771	0	1872.8	1872.8	-0.00366641		23.29	1	1	4.34369e+06	1596	23.0923		21.0923	25.0923							0	0	0	0	5.83002e+08
sp|P19022|CADH2_HUMAN Cadherin-2 OS=Homo sapiens GN=CDH2 PE=1 SV=4	S.DNGIPPMsGtGtLQ.I	1.89253e-06	538.857	True-positive	Hex(1),Hex(1),Hex(1)	S8(OGlycan/162.0528); T10(OGlycan/162.0528); T12(OGlycan/162.0528)	1.96021e+08	1.96021e+08		23.0923	S,T,T	2	OGlycan/162.0528; OGlycan/162.0528; OGlycan/162.0528	9,9,9	448450452	8,10,12	441	454	2.5054e-06	538.857	538.857	937.407	937.409	-1.92226	0	1872.8	1872.8	-0.00360002		23.4	1	1	4.34369e+06	1608	23.0923		21.0923	25.0923							0	0	0	0	5.83002e+08
sp|P19022|CADH2_HUMAN Cadherin-2 OS=Homo sapiens GN=CDH2 PE=1 SV=4	S.DNGIPPMsGtGtLQ.I	1.89253e-06	532.103	True-positive	Hex(1),Hex(1),Hex(1)	S8(OGlycan/162.0528); T10(OGlycan/162.0528); T12(OGlycan/162.0528)	1.96021e+08	1.96021e+08		23.0923	S,T,T	2	OGlycan/162.0528; OGlycan/162.0528; OGlycan/162.0528	9,9,9	448450452	8,10,12	441	454	2.5054e-06	532.103	532.103	937.407	937.409	-1.90704	0	1872.8	1872.8	-0.0035715		23.64	1	1	4.34369e+06	1632	23.0923		21.0923	25.0923							0	0	0	0	5.83002e+08
sp|P19022|CADH2_HUMAN Cadherin-2 OS=Homo sapiens GN=CDH2 PE=1 SV=4	S.DNGIPPMsGtGtLQ.I	1.89253e-06	520.946	True-positive	Hex(1),Hex(1),Hex(1)	S8(OGlycan/162.0528); T10(OGlycan/162.0528); T12(OGlycan/162.0528)	1.96021e+08	1.96021e+08		23.0923	S,T,T	2	OGlycan/162.0528; OGlycan/162.0528; OGlycan/162.0528	9,9,9	448450452	8,10,12	441	454	2.5054e-06	520.946	520.946	937.407	937.409	-2.54834	0	1872.8	1872.8	-0.00477254		23.76	1	1	4.34369e+06	1644	23.0923		21.0923	25.0923							0	0	0	0	5.83002e+08
sp|P19022|CADH2_HUMAN Cadherin-2 OS=Homo sapiens GN=CDH2 PE=1 SV=4	S.DNGIPPMsGtGtLQ.I	1.89253e-06	536.248	True-positive	Hex(1),Hex(1),Hex(1)	S8(OGlycan/162.0528); T10(OGlycan/162.0528); T12(OGlycan/162.0528)	1.96021e+08	1.96021e+08		23.0923	S,T,T	2	OGlycan/162.0528; OGlycan/162.0528; OGlycan/162.0528	9,9,9	448450452	8,10,12	441	454	2.5054e-06	536.248	536.248	937.408	937.409	-1.35084	0	1872.8	1872.8	-0.00252986		23.87	1	1	4.34369e+06	1656	23.0923		21.0923	25.0923							0	0	0	0	5.83002e+08
sp|P19022|CADH2_HUMAN Cadherin-2 OS=Homo sapiens GN=CDH2 PE=1 SV=4	S.DNGIPPMsGtGtLQ.I	2.41452e-06	464.324	True-positive	Hex(1),Hex(1),Hex(1)	S8(OGlycan/162.0528); T10(OGlycan/162.0528); T12(OGlycan/162.0528)	1.96021e+08	1.96021e+08		23.0923	S,T,T	2	OGlycan/162.0528; OGlycan/162.0528; OGlycan/162.0528	9,9,9	448450452	8,10,12	441	454	3.19644e-06	464.324	464.324	937.404	937.409	-5.24492	0	1872.79	1872.8	-0.0098227		24	1	1	4.34369e+06	1668	23.0923		21.0923	25.0923							0	0	0	0	5.83002e+08
sp|P19022|CADH2_HUMAN Cadherin-2 OS=Homo sapiens GN=CDH2 PE=1 SV=4	S.DNGIPPMsGtGtLQ.I	3.92319e-06	406.61	True-positive	Hex(1),Hex(1),Hex(1)	S8(OGlycan/162.0528); T10(OGlycan/162.0528); T12(OGlycan/162.0528)	1.96021e+08	1.96021e+08		23.0923	S,T,T	2	OGlycan/162.0528; OGlycan/162.0528; OGlycan/162.0528	9,9,9	448450452	8,10,12	441	454	5.19367e-06	406.61	406.61	937.403	937.409	-6.06188	0	1872.79	1872.8	-0.0113527		24.14	1	1	4.34369e+06	1681	23.0923		21.0923	25.0923							0	0	0	0	5.83002e+08
sp|P19022|CADH2_HUMAN Cadherin-2 OS=Homo sapiens GN=CDH2 PE=1 SV=4	S.DNGIPPMsGtGtLQ.I	4.55e-6 - 9.55e-5	327.29 - 400.03	True-positive	Hex(1),Hex(1),Hex(1)	S8(OGlycan/162.0528); T10(OGlycan/162.0528); T12(OGlycan/162.0528)	1.81653e+08	1.81653e+08		23.293	S,T,T	2	OGlycan/162.0528; OGlycan/162.0528; OGlycan/162.0528	17,17,17	448450452	8,10,12	441	454	5.79e-6 - 1.22e-4	327.3 - 400.0	327.3 - 400.0	937.4048 - 937.4064	937.409	-4.09; -3.31; -3.37; -3.34; -3.03; -2.77; -4.42; -4.13; -3.84; -3.51	0	1872.7951 - 1872.7982	1872.8	-0.0077; -0.0062; -0.0063; -0.0057; -0.0052; -0.0083; -0.0072; -0.0066		23.5900; 23.0200; 23.1100; 23.2100; 23.3000; 23.4000; 23.7000; 23.9000; 23.9900; 24.1000; 24.2000	2	1	4505858	1150; 1115; 1120; 1126; 1132; 1139; 1156; 1169; 1175; 1181; 1187	23.293		21.293	25.293							0	0	0	0	5.40271e+08
sp|P19022|CADH2_HUMAN Cadherin-2 OS=Homo sapiens GN=CDH2 PE=1 SV=4	S.DNGIPPMsGtGtLQ.I	4.97501e-05	341.424	True-positive	Hex(1),Hex(1),Hex(1)	S8(OGlycan/162.0528); T10(OGlycan/162.0528); T12(OGlycan/162.0528)	1.81653e+08	1.81653e+08		23.293	S,T,T	2	OGlycan/162.0528; OGlycan/162.0528; OGlycan/162.0528	17,17,17	448450452	8,10,12	441	454	6.34065e-05	341.424	341.424	937.405	937.409	-4.08904	0	1872.8	1872.8	-0.00765796		23.59	2	1	4505858	1150	23.293		21.293	25.293							0	0	0	0	5.40271e+08
sp|P19022|CADH2_HUMAN Cadherin-2 OS=Homo sapiens GN=CDH2 PE=1 SV=4	S.DNGIPPMsGtGtLQ.I	8.73566e-06	367.814	True-positive	Hex(1),Hex(1),Hex(1)	S8(OGlycan/162.0528); T10(OGlycan/162.0528); T12(OGlycan/162.0528)	1.81653e+08	1.81653e+08		23.293	S,T,T	2	OGlycan/162.0528; OGlycan/162.0528; OGlycan/162.0528	17,17,17	448450452	8,10,12	441	454	1.11336e-05	367.814	367.814	937.406	937.409	-3.31026	0	1872.8	1872.8	-0.00619947		23.02	2	1	4505858	1115	23.293		21.293	25.293							0	0	0	0	5.40271e+08
sp|P19022|CADH2_HUMAN Cadherin-2 OS=Homo sapiens GN=CDH2 PE=1 SV=4	S.DNGIPPMsGtGtLQ.I	8.73566e-06	369.707	True-positive	Hex(1),Hex(1),Hex(1)	S8(OGlycan/162.0528); T10(OGlycan/162.0528); T12(OGlycan/162.0528)	1.81653e+08	1.81653e+08		23.293	S,T,T	2	OGlycan/162.0528; OGlycan/162.0528; OGlycan/162.0528	17,17,17	448450452	8,10,12	441	454	1.11336e-05	369.707	369.707	937.406	937.409	-3.36747	0	1872.8	1872.8	-0.0063066		23.11	2	1	4505858	1120	23.293		21.293	25.293							0	0	0	0	5.40271e+08
sp|P19022|CADH2_HUMAN Cadherin-2 OS=Homo sapiens GN=CDH2 PE=1 SV=4	S.DNGIPPMsGtGtLQ.I	8.73566e-06	374.026	True-positive	Hex(1),Hex(1),Hex(1)	S8(OGlycan/162.0528); T10(OGlycan/162.0528); T12(OGlycan/162.0528)	1.81653e+08	1.81653e+08		23.293	S,T,T	2	OGlycan/162.0528; OGlycan/162.0528; OGlycan/162.0528	17,17,17	448450452	8,10,12	441	454	1.11336e-05	374.026	374.026	937.406	937.409	-3.3419	0	1872.8	1872.8	-0.00625873		23.21	2	1	4505858	1126	23.293		21.293	25.293							0	0	0	0	5.40271e+08
sp|P19022|CADH2_HUMAN Cadherin-2 OS=Homo sapiens GN=CDH2 PE=1 SV=4	S.DNGIPPMsGtGtLQ.I	8.73566e-06	376.594	True-positive	Hex(1),Hex(1),Hex(1)	S8(OGlycan/162.0528); T10(OGlycan/162.0528); T12(OGlycan/162.0528)	1.81653e+08	1.81653e+08		23.293	S,T,T	2	OGlycan/162.0528; OGlycan/162.0528; OGlycan/162.0528	17,17,17	448450452	8,10,12	441	454	1.11336e-05	376.594	376.594	937.406	937.409	-3.03149	0	1872.8	1872.8	-0.00567739		23.3	2	1	4505858	1132	23.293		21.293	25.293							0	0	0	0	5.40271e+08
sp|P19022|CADH2_HUMAN Cadherin-2 OS=Homo sapiens GN=CDH2 PE=1 SV=4	S.DNGIPPMsGtGtLQ.I	6.72034e-06	400.027	True-positive	Hex(1),Hex(1),Hex(1)	S8(OGlycan/162.0528); T10(OGlycan/162.0528); T12(OGlycan/162.0528)	1.81653e+08	1.81653e+08		23.293	S,T,T	2	OGlycan/162.0528; OGlycan/162.0528; OGlycan/162.0528	17,17,17	448450452	8,10,12	441	454	8.56508e-06	400.027	400.027	937.406	937.409	-2.76845	0	1872.8	1872.8	-0.00518476		23.4	2	1	4505858	1139	23.293		21.293	25.293							0	0	0	0	5.40271e+08
sp|P19022|CADH2_HUMAN Cadherin-2 OS=Homo sapiens GN=CDH2 PE=1 SV=4	S.DNGIPPMsGtGtLQ.I	4.54667e-06	385.28	True-positive	Hex(1),Hex(1),Hex(1)	S8(OGlycan/162.0528); T10(OGlycan/162.0528); T12(OGlycan/162.0528)	1.81653e+08	1.81653e+08		23.293	S,T,T	2	OGlycan/162.0528; OGlycan/162.0528; OGlycan/162.0528	17,17,17	448450452	8,10,12	441	454	5.79474e-06	385.28	385.28	937.405	937.409	-4.41914	0	1872.8	1872.8	-0.00827618		23.7	2	1	4505858	1156	23.293		21.293	25.293							0	0	0	0	5.40271e+08
sp|P19022|CADH2_HUMAN Cadherin-2 OS=Homo sapiens GN=CDH2 PE=1 SV=4	S.DNGIPPMsGtGtLQ.I	4.54667e-06	371.444	True-positive	Hex(1),Hex(1),Hex(1)	S8(OGlycan/162.0528); T10(OGlycan/162.0528); T12(OGlycan/162.0528)	1.81653e+08	1.81653e+08		23.293	S,T,T	2	OGlycan/162.0528; OGlycan/162.0528; OGlycan/162.0528	17,17,17	448450452	8,10,12	441	454	5.79474e-06	371.444	371.444	937.405	937.409	-4.13127	0	1872.8	1872.8	-0.00773706		23.9	2	1	4505858	1169	23.293		21.293	25.293							0	0	0	0	5.40271e+08
sp|P19022|CADH2_HUMAN Cadherin-2 OS=Homo sapiens GN=CDH2 PE=1 SV=4	S.DNGIPPMsGtGtLQ.I	4.97501e-05	327.288	True-positive	Hex(1),Hex(1),Hex(1)	S8(OGlycan/162.0528); T10(OGlycan/162.0528); T12(OGlycan/162.0528)	1.81653e+08	1.81653e+08		23.293	S,T,T	2	OGlycan/162.0528; OGlycan/162.0528; OGlycan/162.0528	17,17,17	448450452	8,10,12	441	454	6.34065e-05	327.288	327.288	937.405	937.409	-3.84387	0	1872.8	1872.8	-0.00719882		23.99	2	1	4505858	1175	23.293		21.293	25.293							0	0	0	0	5.40271e+08
sp|P19022|CADH2_HUMAN Cadherin-2 OS=Homo sapiens GN=CDH2 PE=1 SV=4	S.DNGIPPMsGtGtLQ.I	9.54785e-05	341.979	True-positive	Hex(1),Hex(1),Hex(1)	S8(OGlycan/162.0528); T10(OGlycan/162.0528); T12(OGlycan/162.0528)	1.81653e+08	1.81653e+08		23.293	S,T,T	2	OGlycan/162.0528; OGlycan/162.0528; OGlycan/162.0528	17,17,17	448450452	8,10,12	441	454	0.000121687	341.979	341.979	937.406	937.409	-3.50715	0	1872.8	1872.8	-0.00656821		24.1	2	1	4505858	1181	23.293		21.293	25.293							0	0	0	0	5.40271e+08
sp|P19022|CADH2_HUMAN Cadherin-2 OS=Homo sapiens GN=CDH2 PE=1 SV=4	S.DNGIPPMsGtGtLQ.I	4.97501e-05	352.426	True-positive	Hex(1),Hex(1),Hex(1)	S8(OGlycan/162.0528); T10(OGlycan/162.0528); T12(OGlycan/162.0528)	1.81653e+08	1.81653e+08		23.293	S,T,T	2	OGlycan/162.0528; OGlycan/162.0528; OGlycan/162.0528	17,17,17	448450452	8,10,12	441	454	6.34065e-05	352.426	352.426	937.405	937.409	-4.08601	0	1872.8	1872.8	-0.00765228		24.2	2	1	4505858	1187	23.293		21.293	25.293							0	0	0	0	5.40271e+08
sp|P19022|CADH2_HUMAN Cadherin-2 OS=Homo sapiens GN=CDH2 PE=1 SV=4	S.DNGIPPMsGtGtLQ.I	5.10e-7 - 3.24e-6	495.51 - 559.93	True-positive	Hex(1),Hex(1),Hex(1)	S8(OGlycan/162.0528); T10(OGlycan/162.0528); T12(OGlycan/162.0528)	2.7677e+08	2.7677e+08		23.2966	S,T,T	2	OGlycan/162.0528; OGlycan/162.0528; OGlycan/162.0528	41,41,41	448450452	8,10,12	441	454	6.81e-7 - 4.33e-6	495.5 - 559.9	495.5 - 559.9	937.4063 - 937.4075	937.409	-2.86; -2.79; -2.23; -2.81; -2.36; -1.58; -2.40; -2.78; -2.14; -2.64	0	1872.7980 - 1872.8004	1872.8	-0.0054; -0.0052; -0.0042; -0.0053; -0.0044; -0.0030; -0.0045; -0.0040; -0.0049		23.7700; 23.1800; 23.3000; 23.4200; 23.5400; 23.6500; 23.8800; 24.0000; 24.1200; 24.2400	5	1	5639007	1657; 1597; 1609; 1621; 1633; 1645; 1669; 1681; 1693; 1705	23.2966		21.2966	25.2966							0	0	0	0	8.23168e+08
sp|P19022|CADH2_HUMAN Cadherin-2 OS=Homo sapiens GN=CDH2 PE=1 SV=4	S.DNGIPPMsGtGtLQ.I	3.24103e-06	514.877	True-positive	Hex(1),Hex(1),Hex(1)	S8(OGlycan/162.0528); T10(OGlycan/162.0528); T12(OGlycan/162.0528)	2.7677e+08	2.7677e+08		23.2966	S,T,T	2	OGlycan/162.0528; OGlycan/162.0528; OGlycan/162.0528	41,41,41	448450452	8,10,12	441	454	4.32702e-06	514.877	514.877	937.406	937.409	-2.86052	0	1872.8	1872.8	-0.00535718		23.77	5	1	5639007	1657	23.2966		21.2966	25.2966							0	0	0	0	8.23168e+08
sp|P19022|CADH2_HUMAN Cadherin-2 OS=Homo sapiens GN=CDH2 PE=1 SV=4	S.DNGIPPMsGtGtLQ.I	3.24103e-06	505.664	True-positive	Hex(1),Hex(1),Hex(1)	S8(OGlycan/162.0528); T10(OGlycan/162.0528); T12(OGlycan/162.0528)	2.7677e+08	2.7677e+08		23.2966	S,T,T	2	OGlycan/162.0528; OGlycan/162.0528; OGlycan/162.0528	41,41,41	448450452	8,10,12	441	454	4.32702e-06	505.664	505.664	937.406	937.409	-2.79372	0	1872.8	1872.8	-0.00523208		23.18	5	1	5639007	1597	23.2966		21.2966	25.2966							0	0	0	0	8.23168e+08
sp|P19022|CADH2_HUMAN Cadherin-2 OS=Homo sapiens GN=CDH2 PE=1 SV=4	S.DNGIPPMsGtGtLQ.I	1.65395e-06	559.935	True-positive	Hex(1),Hex(1),Hex(1)	S8(OGlycan/162.0528); T10(OGlycan/162.0528); T12(OGlycan/162.0528)	2.7677e+08	2.7677e+08		23.2966	S,T,T	2	OGlycan/162.0528; OGlycan/162.0528; OGlycan/162.0528	41,41,41	448450452	8,10,12	441	454	2.20815e-06	559.935	559.935	937.407	937.409	-2.23299	0	1872.8	1872.8	-0.00418195		23.3	5	1	5639007	1609	23.2966		21.2966	25.2966							0	0	0	0	8.23168e+08
sp|P19022|CADH2_HUMAN Cadherin-2 OS=Homo sapiens GN=CDH2 PE=1 SV=4	S.DNGIPPMsGtGtLQ.I	1.65395e-06	530.66	True-positive	Hex(1),Hex(1),Hex(1)	S8(OGlycan/162.0528); T10(OGlycan/162.0528); T12(OGlycan/162.0528)	2.7677e+08	2.7677e+08		23.2966	S,T,T	2	OGlycan/162.0528; OGlycan/162.0528; OGlycan/162.0528	41,41,41	448450452	8,10,12	441	454	2.20815e-06	530.66	530.66	937.406	937.409	-2.81034	0	1872.8	1872.8	-0.00526321		23.42	5	1	5639007	1621	23.2966		21.2966	25.2966							0	0	0	0	8.23168e+08
sp|P19022|CADH2_HUMAN Cadherin-2 OS=Homo sapiens GN=CDH2 PE=1 SV=4	S.DNGIPPMsGtGtLQ.I	3.24103e-06	507.537	True-positive	Hex(1),Hex(1),Hex(1)	S8(OGlycan/162.0528); T10(OGlycan/162.0528); T12(OGlycan/162.0528)	2.7677e+08	2.7677e+08		23.2966	S,T,T	2	OGlycan/162.0528; OGlycan/162.0528; OGlycan/162.0528	41,41,41	448450452	8,10,12	441	454	4.32702e-06	507.537	507.537	937.407	937.409	-2.35554	0	1872.8	1872.8	-0.00441146		23.54	5	1	5639007	1633	23.2966		21.2966	25.2966							0	0	0	0	8.23168e+08
sp|P19022|CADH2_HUMAN Cadherin-2 OS=Homo sapiens GN=CDH2 PE=1 SV=4	S.DNGIPPMsGtGtLQ.I	5.10329e-07	551.099	True-positive	Hex(1),Hex(1),Hex(1)	S8(OGlycan/162.0528); T10(OGlycan/162.0528); T12(OGlycan/162.0528)	2.7677e+08	2.7677e+08		23.2966	S,T,T	2	OGlycan/162.0528; OGlycan/162.0528; OGlycan/162.0528	41,41,41	448450452	8,10,12	441	454	6.81327e-07	551.099	551.099	937.407	937.409	-1.57973	0	1872.8	1872.8	-0.00295852		23.65	5	1	5639007	1645	23.2966		21.2966	25.2966							0	0	0	0	8.23168e+08
sp|P19022|CADH2_HUMAN Cadherin-2 OS=Homo sapiens GN=CDH2 PE=1 SV=4	S.DNGIPPMsGtGtLQ.I	1.65395e-06	550.773	True-positive	Hex(1),Hex(1),Hex(1)	S8(OGlycan/162.0528); T10(OGlycan/162.0528); T12(OGlycan/162.0528)	2.7677e+08	2.7677e+08		23.2966	S,T,T	2	OGlycan/162.0528; OGlycan/162.0528; OGlycan/162.0528	41,41,41	448450452	8,10,12	441	454	2.20815e-06	550.773	550.773	937.407	937.409	-2.39734	0	1872.8	1872.8	-0.00448974		23.88	5	1	5639007	1669	23.2966		21.2966	25.2966							0	0	0	0	8.23168e+08
sp|P19022|CADH2_HUMAN Cadherin-2 OS=Homo sapiens GN=CDH2 PE=1 SV=4	S.DNGIPPMsGtGtLQ.I	1.65395e-06	525.821	True-positive	Hex(1),Hex(1),Hex(1)	S8(OGlycan/162.0528); T10(OGlycan/162.0528); T12(OGlycan/162.0528)	2.7677e+08	2.7677e+08		23.2966	S,T,T	2	OGlycan/162.0528; OGlycan/162.0528; OGlycan/162.0528	41,41,41	448450452	8,10,12	441	454	2.20815e-06	525.821	525.821	937.406	937.409	-2.77671	0	1872.8	1872.8	-0.00520022		24	5	1	5639007	1681	23.2966		21.2966	25.2966							0	0	0	0	8.23168e+08
sp|P19022|CADH2_HUMAN Cadherin-2 OS=Homo sapiens GN=CDH2 PE=1 SV=4	S.DNGIPPMsGtGtLQ.I	1.65395e-06	528.578	True-positive	Hex(1),Hex(1),Hex(1)	S8(OGlycan/162.0528); T10(OGlycan/162.0528); T12(OGlycan/162.0528)	2.7677e+08	2.7677e+08		23.2966	S,T,T	2	OGlycan/162.0528; OGlycan/162.0528; OGlycan/162.0528	41,41,41	448450452	8,10,12	441	454	2.20815e-06	528.578	528.578	937.407	937.409	-2.14346	0	1872.8	1872.8	-0.00401428		24.12	5	1	5639007	1693	23.2966		21.2966	25.2966							0	0	0	0	8.23168e+08
sp|P19022|CADH2_HUMAN Cadherin-2 OS=Homo sapiens GN=CDH2 PE=1 SV=4	S.DNGIPPMsGtGtLQ.I	3.24103e-06	495.506	True-positive	Hex(1),Hex(1),Hex(1)	S8(OGlycan/162.0528); T10(OGlycan/162.0528); T12(OGlycan/162.0528)	2.7677e+08	2.7677e+08		23.2966	S,T,T	2	OGlycan/162.0528; OGlycan/162.0528; OGlycan/162.0528	41,41,41	448450452	8,10,12	441	454	4.32702e-06	495.506	495.506	937.406	937.409	-2.64265	0	1872.8	1872.8	-0.00494916		24.24	5	1	5639007	1705	23.2966		21.2966	25.2966							0	0	0	0	8.23168e+08
sp|P19022|CADH2_HUMAN Cadherin-2 OS=Homo sapiens GN=CDH2 PE=1 SV=4	S.DNGIPPMsGtGtLQ.I	6.22e-8 - 1.37e-2	21.76 - 587.43	True-positive	Hex(1),Hex(1),Hex(1)	S8(OGlycan/162.0528); T10(OGlycan/162.0528); T12(OGlycan/162.0528)	6.83601e+08	6.83601e+08		22.8796	S,T,T	2	OGlycan/162.0528; OGlycan/162.0528; OGlycan/162.0528	65,65,65	448450452	8,10,12	441	454	1.05e-7 - 2.31e-2	21.8 - 587.4	21.8 - 587.4	937.4093 - 937.4104	937.409	0.91; 0.64; 0.96; 0.81; 0.41; 0.99; 1.24; 0.97; 1.08; 1.50; 0.94	0	1872.8041 - 1872.8062	1872.8	0.0017; 0.0012; 0.0018; 0.0015; 0.0008; 0.0019; 0.0023; 0.0020; 0.0028		23.2200; 22.5800; 22.6900; 22.7800; 22.8900; 23.0300; 23.1200; 23.3200; 23.4700; 23.5700; 23.6800; 27.7600	8	1	18764484	1897; 1819; 1831; 1843; 1855; 1874; 1886; 1909; 1927; 1939; 1951; 2384	22.8796		20.8796	24.8796							0	0.00e+0 - 2.11e-3	0	0	2.03316e+09
sp|P19022|CADH2_HUMAN Cadherin-2 OS=Homo sapiens GN=CDH2 PE=1 SV=4	S.DNGIPPMsGtGtLQ.I	6.22242e-08	567.117	True-positive	Hex(1),Hex(1),Hex(1)	S8(OGlycan/162.0528); T10(OGlycan/162.0528); T12(OGlycan/162.0528)	6.83601e+08	6.83601e+08		22.8796	S,T,T	2	OGlycan/162.0528; OGlycan/162.0528; OGlycan/162.0528	65,65,65	448450452	8,10,12	441	454	1.04671e-07	567.117	567.117	937.41	937.409	0.911734	0	1872.81	1872.8	0.0017075		23.22	8	1	18764484	1897	22.8796		20.8796	24.8796							0	0	0	0	2.03316e+09
sp|P19022|CADH2_HUMAN Cadherin-2 OS=Homo sapiens GN=CDH2 PE=1 SV=4	S.DNGIPPMsGtGtLQ.I	4.05691e-07	523.414	True-positive	Hex(1),Hex(1),Hex(1)	S8(OGlycan/162.0528); T10(OGlycan/162.0528); T12(OGlycan/162.0528)	6.83601e+08	6.83601e+08		22.8796	S,T,T	2	OGlycan/162.0528; OGlycan/162.0528; OGlycan/162.0528	65,65,65	448450452	8,10,12	441	454	6.82439e-07	523.414	523.414	937.41	937.409	0.642223	0	1872.8	1872.8	0.00120276		22.58	8	1	18764484	1819	22.8796		20.8796	24.8796							0	0	0	0	2.03316e+09
sp|P19022|CADH2_HUMAN Cadherin-2 OS=Homo sapiens GN=CDH2 PE=1 SV=4	S.DNGIPPMsGtGtLQ.I	4.05691e-07	526.062	True-positive	Hex(1),Hex(1),Hex(1)	S8(OGlycan/162.0528); T10(OGlycan/162.0528); T12(OGlycan/162.0528)	6.83601e+08	6.83601e+08		22.8796	S,T,T	2	OGlycan/162.0528; OGlycan/162.0528; OGlycan/162.0528	65,65,65	448450452	8,10,12	441	454	6.82439e-07	526.062	526.062	937.41	937.409	0.955949	0	1872.81	1872.8	0.0017903		22.69	8	1	18764484	1831	22.8796		20.8796	24.8796							0	0	0	0	2.03316e+09
sp|P19022|CADH2_HUMAN Cadherin-2 OS=Homo sapiens GN=CDH2 PE=1 SV=4	S.DNGIPPMsGtGtLQ.I	6.22242e-08	563.88	True-positive	Hex(1),Hex(1),Hex(1)	S8(OGlycan/162.0528); T10(OGlycan/162.0528); T12(OGlycan/162.0528)	6.83601e+08	6.83601e+08		22.8796	S,T,T	2	OGlycan/162.0528; OGlycan/162.0528; OGlycan/162.0528	65,65,65	448450452	8,10,12	441	454	1.04671e-07	563.88	563.88	937.41	937.409	0.812821	0	1872.8	1872.8	0.00152225		22.78	8	1	18764484	1843	22.8796		20.8796	24.8796							0	0	0	0	2.03316e+09
sp|P19022|CADH2_HUMAN Cadherin-2 OS=Homo sapiens GN=CDH2 PE=1 SV=4	S.DNGIPPMsGtGtLQ.I	6.22242e-08	560.432	True-positive	Hex(1),Hex(1),Hex(1)	S8(OGlycan/162.0528); T10(OGlycan/162.0528); T12(OGlycan/162.0528)	6.83601e+08	6.83601e+08		22.8796	S,T,T	2	OGlycan/162.0528; OGlycan/162.0528; OGlycan/162.0528	65,65,65	448450452	8,10,12	441	454	1.04671e-07	560.432	560.432	937.409	937.409	0.408918	0	1872.8	1872.8	0.000765823		22.89	8	1	18764484	1855	22.8796		20.8796	24.8796							0	0	0	0	2.03316e+09
sp|P19022|CADH2_HUMAN Cadherin-2 OS=Homo sapiens GN=CDH2 PE=1 SV=4	S.DNGIPPMsGtGtLQ.I	4.05691e-07	542.482	True-positive	Hex(1),Hex(1),Hex(1)	S8(OGlycan/162.0528); T10(OGlycan/162.0528); T12(OGlycan/162.0528)	6.83601e+08	6.83601e+08		22.8796	S,T,T	2	OGlycan/162.0528; OGlycan/162.0528; OGlycan/162.0528	65,65,65	448450452	8,10,12	441	454	6.82439e-07	542.482	542.482	937.41	937.409	0.987886	0	1872.81	1872.8	0.00185012		23.03	8	1	18764484	1874	22.8796		20.8796	24.8796							0	0	0	0	2.03316e+09
sp|P19022|CADH2_HUMAN Cadherin-2 OS=Homo sapiens GN=CDH2 PE=1 SV=4	S.DNGIPPMsGtGtLQ.I	6.22242e-08	587.426	True-positive	Hex(1),Hex(1),Hex(1)	S8(OGlycan/162.0528); T10(OGlycan/162.0528); T12(OGlycan/162.0528)	6.83601e+08	6.83601e+08		22.8796	S,T,T	2	OGlycan/162.0528; OGlycan/162.0528; OGlycan/162.0528	65,65,65	448450452	8,10,12	441	454	1.04671e-07	587.426	587.426	937.41	937.409	1.24182	0	1872.81	1872.8	0.00232568		23.12	8	1	18764484	1886	22.8796		20.8796	24.8796							0	0	0	0	2.03316e+09
sp|P19022|CADH2_HUMAN Cadherin-2 OS=Homo sapiens GN=CDH2 PE=1 SV=4	S.DNGIPPMsGtGtLQ.I	6.22242e-08	563.321	True-positive	Hex(1),Hex(1),Hex(1)	S8(OGlycan/162.0528); T10(OGlycan/162.0528); T12(OGlycan/162.0528)	6.83601e+08	6.83601e+08		22.8796	S,T,T	2	OGlycan/162.0528; OGlycan/162.0528; OGlycan/162.0528	65,65,65	448450452	8,10,12	441	454	1.04671e-07	563.321	563.321	937.41	937.409	0.973453	0	1872.81	1872.8	0.00182309		23.32	8	1	18764484	1909	22.8796		20.8796	24.8796							0	0	0	0	2.03316e+09
sp|P19022|CADH2_HUMAN Cadherin-2 OS=Homo sapiens GN=CDH2 PE=1 SV=4	S.DNGIPPMsGtGtLQ.I	4.05691e-07	552.995	True-positive	Hex(1),Hex(1),Hex(1)	S8(OGlycan/162.0528); T10(OGlycan/162.0528); T12(OGlycan/162.0528)	6.83601e+08	6.83601e+08		22.8796	S,T,T	2	OGlycan/162.0528; OGlycan/162.0528; OGlycan/162.0528	65,65,65	448450452	8,10,12	441	454	6.82439e-07	552.995	552.995	937.41	937.409	1.08002	0	1872.81	1872.8	0.00202267		23.47	8	1	18764484	1927	22.8796		20.8796	24.8796							0	0	0	0	2.03316e+09
sp|P19022|CADH2_HUMAN Cadherin-2 OS=Homo sapiens GN=CDH2 PE=1 SV=4	S.DNGIPPMsGtGtLQ.I	6.56825e-07	559.865	True-positive	Hex(1),Hex(1),Hex(1)	S8(OGlycan/162.0528); T10(OGlycan/162.0528); T12(OGlycan/162.0528)	6.83601e+08	6.83601e+08		22.8796	S,T,T	2	OGlycan/162.0528; OGlycan/162.0528; OGlycan/162.0528	65,65,65	448450452	8,10,12	441	454	1.10489e-06	559.865	559.865	937.41	937.409	1.49564	0	1872.81	1872.8	0.00280103		23.57	8	1	18764484	1939	22.8796		20.8796	24.8796							0	0	0	0	2.03316e+09
sp|P19022|CADH2_HUMAN Cadherin-2 OS=Homo sapiens GN=CDH2 PE=1 SV=4	S.DNGIPPMsGtGtLQ.I	4.05691e-07	537.731	True-positive	Hex(1),Hex(1),Hex(1)	S8(OGlycan/162.0528); T10(OGlycan/162.0528); T12(OGlycan/162.0528)	6.83601e+08	6.83601e+08		22.8796	S,T,T	2	OGlycan/162.0528; OGlycan/162.0528; OGlycan/162.0528	65,65,65	448450452	8,10,12	441	454	6.82439e-07	537.731	537.731	937.41	937.409	0.642046	0	1872.8	1872.8	0.00120243		23.68	8	1	18764484	1951	22.8796		20.8796	24.8796							0	0	0	0	2.03316e+09
sp|P19022|CADH2_HUMAN Cadherin-2 OS=Homo sapiens GN=CDH2 PE=1 SV=4	S.DNGIPPMsGtGtLQ.I	0.0137405	21.7614	True-positive	Hex(1),Hex(1),Hex(1)	S8(OGlycan/162.0528); T10(OGlycan/162.0528); T12(OGlycan/162.0528)	6.83601e+08	6.83601e+08		22.8796	S,T,T	2	OGlycan/162.0528; OGlycan/162.0528; OGlycan/162.0528	65,65,65	448450452	8,10,12	441	454	0.0231096	21.7614	21.7614	937.41	937.409	0.944734	0	1872.81	1872.8	0.0017693		27.76	8	1	18764484	2384	22.8796		20.8796	24.8796							0	0.00210526	0	0	2.03316e+09
sp|P19022|CADH2_HUMAN Cadherin-2 OS=Homo sapiens GN=CDH2 PE=1 SV=4	S.DNGIPPMsGtGtLQ.I	1.53e-5 - 3.12e-4	326.73 - 407.10	True-positive	Hex(1),Hex(1),Hex(1)	S8(OGlycan/162.0528); T10(OGlycan/162.0528); T12(OGlycan/162.0528)	4.86971e+08	4.86971e+08		22.7784	S,T,T	2	OGlycan/162.0528; OGlycan/162.0528; OGlycan/162.0528	73,73,73	448450452	8,10,12	441	454	2.24e-5 - 4.58e-4	326.7 - 407.1	326.7 - 407.1	937.4073 - 937.4112	937.409	-1.16; -0.86; -1.69; -1.75; 2.04; 2.13; 2.40	0	1872.8001 - 1872.8079	1872.8	-0.0022; -0.0016; -0.0032; -0.0033; 0.0038; 0.0040; 0.0045		23.1000; 22.6400; 22.7800; 22.9300; 23.2700; 23.4100; 23.6000	9	1	12488893	1158; 1123; 1133; 1145; 1169; 1181; 1194	22.7784		20.7784	24.7784							0	0	0	0	1.44834e+09
sp|P19022|CADH2_HUMAN Cadherin-2 OS=Homo sapiens GN=CDH2 PE=1 SV=4	S.DNGIPPMsGtGtLQ.I	0.000312326	346.862	True-positive	Hex(1),Hex(1),Hex(1)	S8(OGlycan/162.0528); T10(OGlycan/162.0528); T12(OGlycan/162.0528)	4.86971e+08	4.86971e+08		22.7784	S,T,T	2	OGlycan/162.0528; OGlycan/162.0528; OGlycan/162.0528	73,73,73	448450452	8,10,12	441	454	0.000457723	346.862	346.862	937.408	937.409	-1.15779	0	1872.8	1872.8	-0.00216831		23.1	9	1	12488893	1158	22.7784		20.7784	24.7784							0	0	0	0	1.44834e+09
sp|P19022|CADH2_HUMAN Cadherin-2 OS=Homo sapiens GN=CDH2 PE=1 SV=4	S.DNGIPPMsGtGtLQ.I	0.000312326	326.734	True-positive	Hex(1),Hex(1),Hex(1)	S8(OGlycan/162.0528); T10(OGlycan/162.0528); T12(OGlycan/162.0528)	4.86971e+08	4.86971e+08		22.7784	S,T,T	2	OGlycan/162.0528; OGlycan/162.0528; OGlycan/162.0528	73,73,73	448450452	8,10,12	441	454	0.000457723	326.734	326.734	937.408	937.409	-0.859479	0	1872.8	1872.8	-0.00160963		22.64	9	1	12488893	1123	22.7784		20.7784	24.7784							0	0	0	0	1.44834e+09
sp|P19022|CADH2_HUMAN Cadherin-2 OS=Homo sapiens GN=CDH2 PE=1 SV=4	S.DNGIPPMsGtGtLQ.I	9.98467e-05	357.009	True-positive	Hex(1),Hex(1),Hex(1)	S8(OGlycan/162.0528); T10(OGlycan/162.0528); T12(OGlycan/162.0528)	4.86971e+08	4.86971e+08		22.7784	S,T,T	2	OGlycan/162.0528; OGlycan/162.0528; OGlycan/162.0528	73,73,73	448450452	8,10,12	441	454	0.000146329	357.009	357.009	937.407	937.409	-1.68791	0	1872.8	1872.8	-0.00316113		22.78	9	1	12488893	1133	22.7784		20.7784	24.7784							0	0	0	0	1.44834e+09
sp|P19022|CADH2_HUMAN Cadherin-2 OS=Homo sapiens GN=CDH2 PE=1 SV=4	S.DNGIPPMsGtGtLQ.I	9.98467e-05	355.985	True-positive	Hex(1),Hex(1),Hex(1)	S8(OGlycan/162.0528); T10(OGlycan/162.0528); T12(OGlycan/162.0528)	4.86971e+08	4.86971e+08		22.7784	S,T,T	2	OGlycan/162.0528; OGlycan/162.0528; OGlycan/162.0528	73,73,73	448450452	8,10,12	441	454	0.000146329	355.985	355.985	937.407	937.409	-1.75263	0	1872.8	1872.8	-0.00328233		22.93	9	1	12488893	1145	22.7784		20.7784	24.7784							0	0	0	0	1.44834e+09
sp|P19022|CADH2_HUMAN Cadherin-2 OS=Homo sapiens GN=CDH2 PE=1 SV=4	S.DNGIPPMsGtGtLQ.I	1.53158e-05	389.35	True-positive	Hex(1),Hex(1),Hex(1)	S8(OGlycan/162.0528); T10(OGlycan/162.0528); T12(OGlycan/162.0528)	4.86971e+08	4.86971e+08		22.7784	S,T,T	2	OGlycan/162.0528; OGlycan/162.0528; OGlycan/162.0528	73,73,73	448450452	8,10,12	441	454	2.24459e-05	389.35	389.35	937.411	937.409	2.04297	0	1872.81	1872.8	0.00382608		23.27	9	1	12488893	1169	22.7784		20.7784	24.7784							0	0	0	0	1.44834e+09
sp|P19022|CADH2_HUMAN Cadherin-2 OS=Homo sapiens GN=CDH2 PE=1 SV=4	S.DNGIPPMsGtGtLQ.I	1.54108e-05	407.097	True-positive	Hex(1),Hex(1),Hex(1)	S8(OGlycan/162.0528); T10(OGlycan/162.0528); T12(OGlycan/162.0528)	4.86971e+08	4.86971e+08		22.7784	S,T,T	2	OGlycan/162.0528; OGlycan/162.0528; OGlycan/162.0528	73,73,73	448450452	8,10,12	441	454	2.25851e-05	407.097	407.097	937.411	937.409	2.12886	0	1872.81	1872.8	0.00398693		23.41	9	1	12488893	1181	22.7784		20.7784	24.7784							0	0	0	0	1.44834e+09
sp|P19022|CADH2_HUMAN Cadherin-2 OS=Homo sapiens GN=CDH2 PE=1 SV=4	S.DNGIPPMsGtGtLQ.I	2.73209e-05	376.246	True-positive	Hex(1),Hex(1),Hex(1)	S8(OGlycan/162.0528); T10(OGlycan/162.0528); T12(OGlycan/162.0528)	4.86971e+08	4.86971e+08		22.7784	S,T,T	2	OGlycan/162.0528; OGlycan/162.0528; OGlycan/162.0528	73,73,73	448450452	8,10,12	441	454	4.00398e-05	376.246	376.246	937.411	937.409	2.39632	0	1872.81	1872.8	0.00448783		23.6	9	1	12488893	1194	22.7784		20.7784	24.7784							0	0	0	0	1.44834e+09
sp|P19022|CADH2_HUMAN Cadherin-2 OS=Homo sapiens GN=CDH2 PE=1 SV=4	N.GIPPmsGtGtLQ.I	2.30e-5 - 1.77e-1	15.93 - 479.22	True-positive	Hex(1),Hex(1),Hex(1)	M5(Oxidation/15.9949); S6(OGlycan/162.0528); T8(OGlycan/162.0528); T10(OGlycan/162.0528)	753200000	4.735e+7 - 3.790e+8	85.324 - 86.446	17.06 - 17.59	M,S,T,T	2	Oxidation/15.9949; OGlycan/162.0528; OGlycan/162.0528; OGlycan/162.0528	--	447448450452	5,6,8,10	443	454	3.08e-5 - 1.87e-1	1.4 - 30.5	1.4 - 30.5	830.8638 - 830.8746	830.871	0.64; -2.06; 0.86; 0.47; -0.66; -0.84; -1.15; -1.44; 1.09; 0.34; 0.16; 1.04; -1.73; -0.73; -0.85; 0.76; -0.11; -2.48; -1.11; -0.10; 0.30; -1.46; -1.02; 0.50; -0.23; -0.03; -1.27; 0.46; 0.19; -1.60; -0.29; 0.59; 0.31; 0.29; 0.56; 3.74; 3.24; 3.35; -9.21; 1.30; 1.94	0	1659.7131 - 1659.7346	1659.73	0.0011; -0.0034; 0.0014; 0.0008; -0.0011; -0.0014; -0.0019; -0.0024; 0.0018; 0.0006; 0.0003; 0.0017; -0.0029; -0.0012; 0.0013; -0.0002; -0.0041; -0.0018; 0.0005; -0.0017; -0.0004; -0.0000; -0.0021; -0.0027; -0.0005; 0.0010; 0.0009; 0.0062; 0.0054; 0.0056; -0.0153; 0.0022; 0.0032	-0.38	18.7800; 16.9500; 17.9800; 18.1100; 18.6400; 18.9200; 19.0600; 19.1500; 19.2700; 18.2800; 17.5400; 17.6500; 17.7000; 17.8100; 17.9500; 18.0200; 18.1500; 18.4100; 18.7200; 18.8100; 18.9400; 18.4700; 17.1900; 17.2800; 17.4100; 17.6700; 18.3300; 18.7000; 19.3400; 19.4600; 19.7300; 19.9600; 20.0900; 20.2400; 19.5000; 18.2200; 19.6300; 18.7700; 19.5500	1; 2; 5; 8; 9	1	4.988e+5 - 3.757e+6	1166; 997; 1092; 1104; 1152; 1179; 1192; 1201; 1212; 841; 799; 806; 809; 815; 822; 826; 833; 848; 865; 870; 878; 884; 1144; 1025; 1034; 1046; 1070; 1083; 1131; 1226; 1237; 1263; 1285; 1297; 1311; 1436; 1281; 1450; 843; 805; 897	17.06 - 17.59	20.72 - 20.90	15.06 - 15.59	19.06 - 19.59							0.00e+0 - 1.12e-2	0.00e+0 - 9.20e-3	0.00e+0 - 4.55e-3	0.00e+0 - 4.55e-3	1e+8 - 1e+9
sp|P19022|CADH2_HUMAN Cadherin-2 OS=Homo sapiens GN=CDH2 PE=1 SV=4	N.GIPPmsGtGtLQ.I	1.25e-3 - 2.19e-2	133.22 - 323.82	True-positive	Hex(1),Hex(1),Hex(1)	M5(Oxidation/15.9949); S6(OGlycan/162.0528); T8(OGlycan/162.0528); T10(OGlycan/162.0528)	5.77996e+07	5.77996e+07	86.4458	17.5854	M,S,T,T	2	Oxidation/15.9949; OGlycan/162.0528; OGlycan/162.0528; OGlycan/162.0528	6,9,9,9	447448450452	5,6,8,10	443	454	1.66e-3 - 2.89e-2	3.3 - 26.3	3.3 - 26.3	830.8698 - 830.8724	830.871	0.64; -2.06; 0.86; 0.47; -0.66; -0.84; -1.15; -1.44; 1.09	0	1659.7250 - 1659.7302	1659.73	0.0011; -0.0034; 0.0014; 0.0008; -0.0011; -0.0014; -0.0019; -0.0024; 0.0018	-3.13334	18.7800; 16.9500; 17.9800; 18.1100; 18.6400; 18.9200; 19.0600; 19.1500; 19.2700	1	1	520650	1166; 997; 1092; 1104; 1152; 1179; 1192; 1201; 1212	17.5854	20.7188	15.5854	19.5854							0	0	0	0	1.55081e+08
sp|P19022|CADH2_HUMAN Cadherin-2 OS=Homo sapiens GN=CDH2 PE=1 SV=4	N.GIPPmsGtGtLQ.I	0.00171687	274.424	True-positive	Hex(1),Hex(1),Hex(1)	M5(Oxidation/15.9949); S6(OGlycan/162.0528); T8(OGlycan/162.0528); T10(OGlycan/162.0528)	5.77996e+07	5.77996e+07	86.4458	17.5854	M,S,T,T	2	Oxidation/15.9949; OGlycan/162.0528; OGlycan/162.0528; OGlycan/162.0528	6,9,9,9	447448450452	5,6,8,10	443	454	0.0022728	13.9984	13.9984	830.872	830.871	0.644617	0	1659.73	1659.73	0.00106989	-3.13334	18.78	1	1	520650	1166	17.5854	20.7188	15.5854	19.5854							0	0	0	0	1.55081e+08
sp|P19022|CADH2_HUMAN Cadherin-2 OS=Homo sapiens GN=CDH2 PE=1 SV=4	N.GIPPmsGtGtLQ.I	0.00206046	259.373	True-positive	Hex(1),Hex(1),Hex(1)	M5(Oxidation/15.9949); S6(OGlycan/162.0528); T8(OGlycan/162.0528); T10(OGlycan/162.0528)	5.77996e+07	5.77996e+07	86.4458	17.5854	M,S,T,T	2	Oxidation/15.9949; OGlycan/162.0528; OGlycan/162.0528; OGlycan/162.0528	6,9,9,9	447448450452	5,6,8,10	443	454	0.00272764	26.2602	26.2602	830.87	830.871	-2.06482	0	1659.72	1659.73	-0.00342704	-3.13334	16.95	1	1	520650	997	17.5854	20.7188	15.5854	19.5854							0	0	0	0	1.55081e+08
sp|P19022|CADH2_HUMAN Cadherin-2 OS=Homo sapiens GN=CDH2 PE=1 SV=4	N.GIPPmsGtGtLQ.I	0.00153549	305.473	True-positive	Hex(1),Hex(1),Hex(1)	M5(Oxidation/15.9949); S6(OGlycan/162.0528); T8(OGlycan/162.0528); T10(OGlycan/162.0528)	5.77996e+07	5.77996e+07	86.4458	17.5854	M,S,T,T	2	Oxidation/15.9949; OGlycan/162.0528; OGlycan/162.0528; OGlycan/162.0528	6,9,9,9	447448450452	5,6,8,10	443	454	0.0020327	15.0812	15.0812	830.872	830.871	0.864475	0	1659.73	1659.73	0.00143479	-3.13334	17.98	1	1	520650	1092	17.5854	20.7188	15.5854	19.5854							0	0	0	0	1.55081e+08
sp|P19022|CADH2_HUMAN Cadherin-2 OS=Homo sapiens GN=CDH2 PE=1 SV=4	N.GIPPmsGtGtLQ.I	0.00153549	281.898	True-positive	Hex(1),Hex(1),Hex(1)	M5(Oxidation/15.9949); S6(OGlycan/162.0528); T8(OGlycan/162.0528); T10(OGlycan/162.0528)	5.77996e+07	5.77996e+07	86.4458	17.5854	M,S,T,T	2	Oxidation/15.9949; OGlycan/162.0528; OGlycan/162.0528; OGlycan/162.0528	6,9,9,9	447448450452	5,6,8,10	443	454	0.0020327	6.18986	6.18986	830.872	830.871	0.467073	0	1659.73	1659.73	0.000775214	-3.13334	18.11	1	1	520650	1104	17.5854	20.7188	15.5854	19.5854							0	0	0	0	1.55081e+08
sp|P19022|CADH2_HUMAN Cadherin-2 OS=Homo sapiens GN=CDH2 PE=1 SV=4	N.GIPPmsGtGtLQ.I	0.00125119	323.822	True-positive	Hex(1),Hex(1),Hex(1)	M5(Oxidation/15.9949); S6(OGlycan/162.0528); T8(OGlycan/162.0528); T10(OGlycan/162.0528)	5.77996e+07	5.77996e+07	86.4458	17.5854	M,S,T,T	2	Oxidation/15.9949; OGlycan/162.0528; OGlycan/162.0528; OGlycan/162.0528	6,9,9,9	447448450452	5,6,8,10	443	454	0.00165635	5.5107	5.5107	830.871	830.871	-0.656513	0	1659.73	1659.73	-0.00108963	-3.13334	18.64	1	1	520650	1152	17.5854	20.7188	15.5854	19.5854							0	0	0	0	1.55081e+08
sp|P19022|CADH2_HUMAN Cadherin-2 OS=Homo sapiens GN=CDH2 PE=1 SV=4	N.GIPPmsGtGtLQ.I	0.0031889	228.951	True-positive	Hex(1),Hex(1),Hex(1)	M5(Oxidation/15.9949); S6(OGlycan/162.0528); T8(OGlycan/162.0528); T10(OGlycan/162.0528)	5.77996e+07	5.77996e+07	86.4458	17.5854	M,S,T,T	2	Oxidation/15.9949; OGlycan/162.0528; OGlycan/162.0528; OGlycan/162.0528	6,9,9,9	447448450452	5,6,8,10	443	454	0.0042214	8.23083	8.23083	830.871	830.871	-0.843637	0	1659.73	1659.73	-0.00140021	-3.13334	18.92	1	1	520650	1179	17.5854	20.7188	15.5854	19.5854							0	0	0	0	1.55081e+08
sp|P19022|CADH2_HUMAN Cadherin-2 OS=Homo sapiens GN=CDH2 PE=1 SV=4	N.GIPPmsGtGtLQ.I	0.0218677	133.216	True-positive	Hex(1),Hex(1),Hex(1)	M5(Oxidation/15.9949); S6(OGlycan/162.0528); T8(OGlycan/162.0528); T10(OGlycan/162.0528)	5.77996e+07	5.77996e+07	86.4458	17.5854	M,S,T,T	2	Oxidation/15.9949; OGlycan/162.0528; OGlycan/162.0528; OGlycan/162.0528	6,9,9,9	447448450452	5,6,8,10	443	454	0.028941	23.5104	23.5104	830.871	830.871	-1.14525	0	1659.73	1659.73	-0.00190081	-3.13334	19.06	1	1	520650	1192	17.5854	20.7188	15.5854	19.5854							0	0	0	0	1.55081e+08
sp|P19022|CADH2_HUMAN Cadherin-2 OS=Homo sapiens GN=CDH2 PE=1 SV=4	N.GIPPmsGtGtLQ.I	0.0207666	142.701	True-positive	Hex(1),Hex(1),Hex(1)	M5(Oxidation/15.9949); S6(OGlycan/162.0528); T8(OGlycan/162.0528); T10(OGlycan/162.0528)	5.77996e+07	5.77996e+07	86.4458	17.5854	M,S,T,T	2	Oxidation/15.9949; OGlycan/162.0528; OGlycan/162.0528; OGlycan/162.0528	6,9,9,9	447448450452	5,6,8,10	443	454	0.0274841	3.32598	3.32598	830.87	830.871	-1.44351	0	1659.73	1659.73	-0.00239584	-3.13334	19.15	1	1	520650	1201	17.5854	20.7188	15.5854	19.5854							0	0	0	0	1.55081e+08
sp|P19022|CADH2_HUMAN Cadherin-2 OS=Homo sapiens GN=CDH2 PE=1 SV=4	N.GIPPmsGtGtLQ.I	0.0102427	174.221	True-positive	Hex(1),Hex(1),Hex(1)	M5(Oxidation/15.9949); S6(OGlycan/162.0528); T8(OGlycan/162.0528); T10(OGlycan/162.0528)	5.77996e+07	5.77996e+07	86.4458	17.5854	M,S,T,T	2	Oxidation/15.9949; OGlycan/162.0528; OGlycan/162.0528; OGlycan/162.0528	6,9,9,9	447448450452	5,6,8,10	443	454	0.0135579	21.7802	21.7802	830.872	830.871	1.09143	0	1659.73	1659.73	0.00181149	-3.13334	19.27	1	1	520650	1212	17.5854	20.7188	15.5854	19.5854							0	0	0	0	1.55081e+08
sp|P19022|CADH2_HUMAN Cadherin-2 OS=Homo sapiens GN=CDH2 PE=1 SV=4	N.GIPPmsGtGtLQ.I	8.59e-3 - 3.51e-2	21.21 - 188.77	True-positive	Hex(1),Hex(1),Hex(1)	M5(Oxidation/15.9949); S6(OGlycan/162.0528); T8(OGlycan/162.0528); T10(OGlycan/162.0528)	4.73537e+07	4.73537e+07		17.3602	M,S,T,T	2	Oxidation/15.9949; OGlycan/162.0528; OGlycan/162.0528; OGlycan/162.0528	14,17,17,17	447448450452	5,6,8,10	443	454	1.09e-2 - 4.47e-2	2.2 - 30.5	2.2 - 30.5	830.8694 - 830.8724	830.871	0.34; 0.16; 1.04; -1.73; -0.73; -0.85; 0.76; -0.11; -2.48; -1.11; -0.10; 0.30; -1.46	0	1659.7243 - 1659.7302	1659.73	0.0006; 0.0003; 0.0017; -0.0029; -0.0012; -0.0014; 0.0013; -0.0002; -0.0041; -0.0018; 0.0005; -0.0024		18.2800; 17.5400; 17.6500; 17.7000; 17.8100; 17.9500; 18.0200; 18.1500; 18.4100; 18.7200; 18.8100; 18.9400; 19.0600	2	1	498831	841; 799; 806; 809; 815; 822; 826; 833; 848; 865; 870; 878; 884	17.3602		15.3602	19.3602							0	0.00e+0 - 3.64e-3	0	0	1.27054e+08
sp|P19022|CADH2_HUMAN Cadherin-2 OS=Homo sapiens GN=CDH2 PE=1 SV=4	N.GIPPmsGtGtLQ.I	0.00858643	188.768	True-positive	Hex(1),Hex(1),Hex(1)	M5(Oxidation/15.9949); S6(OGlycan/162.0528); T8(OGlycan/162.0528); T10(OGlycan/162.0528)	4.73537e+07	4.73537e+07		17.3602	M,S,T,T	2	Oxidation/15.9949; OGlycan/162.0528; OGlycan/162.0528; OGlycan/162.0528	14,17,17,17	447448450452	5,6,8,10	443	454	0.0109422	2.15773	2.15773	830.872	830.871	0.343868	0	1659.73	1659.73	0.000570728		18.28	2	1	498831	841	17.3602		15.3602	19.3602							0	0	0	0	1.27054e+08
sp|P19022|CADH2_HUMAN Cadherin-2 OS=Homo sapiens GN=CDH2 PE=1 SV=4	N.GIPPmsGtGtLQ.I	0.00986952	172.06	True-positive	Hex(1),Hex(1),Hex(1)	M5(Oxidation/15.9949); S6(OGlycan/162.0528); T8(OGlycan/162.0528); T10(OGlycan/162.0528)	4.73537e+07	4.73537e+07		17.3602	M,S,T,T	2	Oxidation/15.9949; OGlycan/162.0528; OGlycan/162.0528; OGlycan/162.0528	14,17,17,17	447448450452	5,6,8,10	443	454	0.0125771	30.482	30.482	830.872	830.871	0.157579	0	1659.73	1659.73	0.000261539		17.54	2	1	498831	799	17.3602		15.3602	19.3602							0	0	0	0	1.27054e+08
sp|P19022|CADH2_HUMAN Cadherin-2 OS=Homo sapiens GN=CDH2 PE=1 SV=4	N.GIPPmsGtGtLQ.I	0.0297251	51.5062	True-positive	Hex(1),Hex(1),Hex(1)	M5(Oxidation/15.9949); S6(OGlycan/162.0528); T8(OGlycan/162.0528); T10(OGlycan/162.0528)	4.73537e+07	4.73537e+07		17.3602	M,S,T,T	2	Oxidation/15.9949; OGlycan/162.0528; OGlycan/162.0528; OGlycan/162.0528	14,17,17,17	447448450452	5,6,8,10	443	454	0.0378698	11.331	11.331	830.872	830.871	1.04405	0	1659.73	1659.73	0.00173285		17.65	2	1	498831	806	17.3602		15.3602	19.3602							0	0	0	0	1.27054e+08
sp|P19022|CADH2_HUMAN Cadherin-2 OS=Homo sapiens GN=CDH2 PE=1 SV=4	N.GIPPmsGtGtLQ.I	0.0207998	104.463	True-positive	Hex(1),Hex(1),Hex(1)	M5(Oxidation/15.9949); S6(OGlycan/162.0528); T8(OGlycan/162.0528); T10(OGlycan/162.0528)	4.73537e+07	4.73537e+07		17.3602	M,S,T,T	2	Oxidation/15.9949; OGlycan/162.0528; OGlycan/162.0528; OGlycan/162.0528	14,17,17,17	447448450452	5,6,8,10	443	454	0.0265021	23.2927	23.2927	830.87	830.871	-1.73119	0	1659.73	1659.73	-0.0028733		17.7	2	1	498831	809	17.3602		15.3602	19.3602							0	0	0	0	1.27054e+08
sp|P19022|CADH2_HUMAN Cadherin-2 OS=Homo sapiens GN=CDH2 PE=1 SV=4	N.GIPPmsGtGtLQ.I	0.0281522	38.7684	True-positive	Hex(1),Hex(1),Hex(1)	M5(Oxidation/15.9949); S6(OGlycan/162.0528); T8(OGlycan/162.0528); T10(OGlycan/162.0528)	4.73537e+07	4.73537e+07		17.3602	M,S,T,T	2	Oxidation/15.9949; OGlycan/162.0528; OGlycan/162.0528; OGlycan/162.0528	14,17,17,17	447448450452	5,6,8,10	443	454	0.0358667	20.1461	20.1461	830.871	830.871	-0.732511	0	1659.73	1659.73	-0.00121577		17.81	2	1	498831	815	17.3602		15.3602	19.3602							0	0	0	0	1.27054e+08
sp|P19022|CADH2_HUMAN Cadherin-2 OS=Homo sapiens GN=CDH2 PE=1 SV=4	N.GIPPmsGtGtLQ.I	0.0140008	120.173	True-positive	Hex(1),Hex(1),Hex(1)	M5(Oxidation/15.9949); S6(OGlycan/162.0528); T8(OGlycan/162.0528); T10(OGlycan/162.0528)	4.73537e+07	4.73537e+07		17.3602	M,S,T,T	2	Oxidation/15.9949; OGlycan/162.0528; OGlycan/162.0528; OGlycan/162.0528	14,17,17,17	447448450452	5,6,8,10	443	454	0.0178407	28.4385	28.4385	830.871	830.871	-0.846974	0	1659.73	1659.73	-0.00140575		17.95	2	1	498831	822	17.3602		15.3602	19.3602							0	0	0	0	1.27054e+08
sp|P19022|CADH2_HUMAN Cadherin-2 OS=Homo sapiens GN=CDH2 PE=1 SV=4	N.GIPPmsGtGtLQ.I	0.014491	93.1458	True-positive	Hex(1),Hex(1),Hex(1)	M5(Oxidation/15.9949); S6(OGlycan/162.0528); T8(OGlycan/162.0528); T10(OGlycan/162.0528)	4.73537e+07	4.73537e+07		17.3602	M,S,T,T	2	Oxidation/15.9949; OGlycan/162.0528; OGlycan/162.0528; OGlycan/162.0528	14,17,17,17	447448450452	5,6,8,10	443	454	0.0184653	24.3109	24.3109	830.872	830.871	0.75768	0	1659.73	1659.73	0.00125754		18.02	2	1	498831	826	17.3602		15.3602	19.3602							0	0	0	0	1.27054e+08
sp|P19022|CADH2_HUMAN Cadherin-2 OS=Homo sapiens GN=CDH2 PE=1 SV=4	N.GIPPmsGtGtLQ.I	0.00986952	180.872	True-positive	Hex(1),Hex(1),Hex(1)	M5(Oxidation/15.9949); S6(OGlycan/162.0528); T8(OGlycan/162.0528); T10(OGlycan/162.0528)	4.73537e+07	4.73537e+07		17.3602	M,S,T,T	2	Oxidation/15.9949; OGlycan/162.0528; OGlycan/162.0528; OGlycan/162.0528	14,17,17,17	447448450452	5,6,8,10	443	454	0.0125771	16.6222	16.6222	830.871	830.871	-0.109871	0	1659.73	1659.73	-0.000182356		18.15	2	1	498831	833	17.3602		15.3602	19.3602							0	0	0	0	1.27054e+08
sp|P19022|CADH2_HUMAN Cadherin-2 OS=Homo sapiens GN=CDH2 PE=1 SV=4	N.GIPPmsGtGtLQ.I	0.0350598	62.1727	True-positive	Hex(1),Hex(1),Hex(1)	M5(Oxidation/15.9949); S6(OGlycan/162.0528); T8(OGlycan/162.0528); T10(OGlycan/162.0528)	4.73537e+07	4.73537e+07		17.3602	M,S,T,T	2	Oxidation/15.9949; OGlycan/162.0528; OGlycan/162.0528; OGlycan/162.0528	14,17,17,17	447448450452	5,6,8,10	443	454	0.044663	14.369	14.369	830.869	830.871	-2.48051	0	1659.72	1659.73	-0.00411698		18.41	2	1	498831	848	17.3602		15.3602	19.3602							0	0.00363636	0	0	1.27054e+08
sp|P19022|CADH2_HUMAN Cadherin-2 OS=Homo sapiens GN=CDH2 PE=1 SV=4	N.GIPPmsGtGtLQ.I	0.0140008	129.144	True-positive	Hex(1),Hex(1),Hex(1)	M5(Oxidation/15.9949); S6(OGlycan/162.0528); T8(OGlycan/162.0528); T10(OGlycan/162.0528)	4.73537e+07	4.73537e+07		17.3602	M,S,T,T	2	Oxidation/15.9949; OGlycan/162.0528; OGlycan/162.0528; OGlycan/162.0528	14,17,17,17	447448450452	5,6,8,10	443	454	0.0178407	19.157	19.157	830.871	830.871	-1.1137	0	1659.73	1659.73	-0.00184843		18.72	2	1	498831	865	17.3602		15.3602	19.3602							0	0	0	0	1.27054e+08
sp|P19022|CADH2_HUMAN Cadherin-2 OS=Homo sapiens GN=CDH2 PE=1 SV=4	N.GIPPmsGtGtLQ.I	0.0194513	60.219	True-positive	Hex(1),Hex(1),Hex(1)	M5(Oxidation/15.9949); S6(OGlycan/162.0528); T8(OGlycan/162.0528); T10(OGlycan/162.0528)	4.73537e+07	4.73537e+07		17.3602	M,S,T,T	2	Oxidation/15.9949; OGlycan/162.0528; OGlycan/162.0528; OGlycan/162.0528	14,17,17,17	447448450452	5,6,8,10	443	454	0.0247843	19.2954	19.2954	830.871	830.871	-0.102752	0	1659.73	1659.73	-0.000170541		18.81	2	1	498831	870	17.3602		15.3602	19.3602							0	0	0	0	1.27054e+08
sp|P19022|CADH2_HUMAN Cadherin-2 OS=Homo sapiens GN=CDH2 PE=1 SV=4	N.GIPPmsGtGtLQ.I	0.0217516	93.3127	True-positive	Hex(1),Hex(1),Hex(1)	M5(Oxidation/15.9949); S6(OGlycan/162.0528); T8(OGlycan/162.0528); T10(OGlycan/162.0528)	4.73537e+07	4.73537e+07		17.3602	M,S,T,T	2	Oxidation/15.9949; OGlycan/162.0528; OGlycan/162.0528; OGlycan/162.0528	14,17,17,17	447448450452	5,6,8,10	443	454	0.0277144	25.8392	25.8392	830.872	830.871	0.303893	0	1659.73	1659.73	0.00050438		18.94	2	1	498831	878	17.3602		15.3602	19.3602							0	0	0	0	1.27054e+08
sp|P19022|CADH2_HUMAN Cadherin-2 OS=Homo sapiens GN=CDH2 PE=1 SV=4	N.GIPPmsGtGtLQ.I	0.0293966	21.2126	True-positive	Hex(1),Hex(1),Hex(1)	M5(Oxidation/15.9949); S6(OGlycan/162.0528); T8(OGlycan/162.0528); T10(OGlycan/162.0528)	4.73537e+07	4.73537e+07		17.3602	M,S,T,T	2	Oxidation/15.9949; OGlycan/162.0528; OGlycan/162.0528; OGlycan/162.0528	14,17,17,17	447448450452	5,6,8,10	443	454	0.0374515	21.2126	21.2126	830.87	830.871	-1.46433	0	1659.73	1659.73	-0.00243039		19.06	2	1	498831	884	17.3602		15.3602	19.3602							0	0	0	0	1.27054e+08
sp|P19022|CADH2_HUMAN Cadherin-2 OS=Homo sapiens GN=CDH2 PE=1 SV=4	N.GIPPmsGtGtLQ.I	2.30e-5 - 5.10e-3	117.58 - 479.22	True-positive	Hex(1),Hex(1),Hex(1)	M5(Oxidation/15.9949); S6(OGlycan/162.0528); T8(OGlycan/162.0528); T10(OGlycan/162.0528)	7.98031e+07	7.98031e+07	85.3242	17.3934	M,S,T,T	2	Oxidation/15.9949; OGlycan/162.0528; OGlycan/162.0528; OGlycan/162.0528	38,41,41,41	447448450452	5,6,8,10	443	454	3.08e-5 - 6.81e-3	1.4 - 21.8	1.4 - 21.8	830.8702 - 830.8720	830.871	-1.02; 0.16; 0.50; -0.23; -0.03; -1.27; 0.46; 0.19; -1.60; -0.29; 0.59; 0.31; 0.29; 0.56	0	1659.7258 - 1659.7294	1659.73	-0.0017; 0.0003; 0.0008; -0.0004; -0.0000; -0.0021; -0.0027; -0.0005; 0.0010; 0.0005; 0.0009	-3.50833	18.4700; 17.1900; 17.2800; 17.4100; 17.6700; 17.8100; 18.3300; 18.7000; 19.3400; 19.4600; 19.7300; 19.9600; 20.0900; 20.2400	5	1	866845	1144; 1025; 1034; 1046; 1070; 1083; 1131; 1166; 1226; 1237; 1263; 1285; 1297; 1311	17.3934	20.9017	15.3934	19.3934							0	0	0	0	2.14118e+08
sp|P19022|CADH2_HUMAN Cadherin-2 OS=Homo sapiens GN=CDH2 PE=1 SV=4	N.GIPPmsGtGtLQ.I	0.000138509	359.59	True-positive	Hex(1),Hex(1),Hex(1)	M5(Oxidation/15.9949); S6(OGlycan/162.0528); T8(OGlycan/162.0528); T10(OGlycan/162.0528)	7.98031e+07	7.98031e+07	85.3242	17.3934	M,S,T,T	2	Oxidation/15.9949; OGlycan/162.0528; OGlycan/162.0528; OGlycan/162.0528	38,41,41,41	447448450452	5,6,8,10	443	454	0.00018492	5.24541	5.24541	830.871	830.871	-1.02055	0	1659.73	1659.73	-0.00169384	-3.50833	18.47	5	1	866845	1144	17.3934	20.9017	15.3934	19.3934							0	0	0	0	2.14118e+08
sp|P19022|CADH2_HUMAN Cadherin-2 OS=Homo sapiens GN=CDH2 PE=1 SV=4	N.GIPPmsGtGtLQ.I	0.000154766	251.103	True-positive	Hex(1),Hex(1),Hex(1)	M5(Oxidation/15.9949); S6(OGlycan/162.0528); T8(OGlycan/162.0528); T10(OGlycan/162.0528)	7.98031e+07	7.98031e+07	85.3242	17.3934	M,S,T,T	2	Oxidation/15.9949; OGlycan/162.0528; OGlycan/162.0528; OGlycan/162.0528	38,41,41,41	447448450452	5,6,8,10	443	454	0.000206624	2.00724	2.00724	830.872	830.871	0.160301	0	1659.73	1659.73	0.000266056	-3.50833	17.19	5	1	866845	1025	17.3934	20.9017	15.3934	19.3934							0	0	0	0	2.14118e+08
sp|P19022|CADH2_HUMAN Cadherin-2 OS=Homo sapiens GN=CDH2 PE=1 SV=4	N.GIPPmsGtGtLQ.I	2.30329e-05	454.344	True-positive	Hex(1),Hex(1),Hex(1)	M5(Oxidation/15.9949); S6(OGlycan/162.0528); T8(OGlycan/162.0528); T10(OGlycan/162.0528)	7.98031e+07	7.98031e+07	85.3242	17.3934	M,S,T,T	2	Oxidation/15.9949; OGlycan/162.0528; OGlycan/162.0528; OGlycan/162.0528	38,41,41,41	447448450452	5,6,8,10	443	454	3.07506e-05	10.1542	10.1542	830.872	830.871	0.497849	0	1659.73	1659.73	0.000826295	-3.50833	17.28	5	1	866845	1034	17.3934	20.9017	15.3934	19.3934							0	0	0	0	2.14118e+08
sp|P19022|CADH2_HUMAN Cadherin-2 OS=Homo sapiens GN=CDH2 PE=1 SV=4	N.GIPPmsGtGtLQ.I	2.30329e-05	471.882	True-positive	Hex(1),Hex(1),Hex(1)	M5(Oxidation/15.9949); S6(OGlycan/162.0528); T8(OGlycan/162.0528); T10(OGlycan/162.0528)	7.98031e+07	7.98031e+07	85.3242	17.3934	M,S,T,T	2	Oxidation/15.9949; OGlycan/162.0528; OGlycan/162.0528; OGlycan/162.0528	38,41,41,41	447448450452	5,6,8,10	443	454	3.07506e-05	1.96761	1.96761	830.871	830.871	-0.226381	0	1659.73	1659.73	-0.00037573	-3.50833	17.41	5	1	866845	1046	17.3934	20.9017	15.3934	19.3934							0	0	0	0	2.14118e+08
sp|P19022|CADH2_HUMAN Cadherin-2 OS=Homo sapiens GN=CDH2 PE=1 SV=4	N.GIPPmsGtGtLQ.I	2.30329e-05	479.222	True-positive	Hex(1),Hex(1),Hex(1)	M5(Oxidation/15.9949); S6(OGlycan/162.0528); T8(OGlycan/162.0528); T10(OGlycan/162.0528)	7.98031e+07	7.98031e+07	85.3242	17.3934	M,S,T,T	2	Oxidation/15.9949; OGlycan/162.0528; OGlycan/162.0528; OGlycan/162.0528	38,41,41,41	447448450452	5,6,8,10	443	454	3.07506e-05	1.63036	1.63036	830.871	830.871	-0.027917	0	1659.73	1659.73	-4.63347e-05	-3.50833	17.67	5	1	866845	1070	17.3934	20.9017	15.3934	19.3934							0	0	0	0	2.14118e+08
sp|P19022|CADH2_HUMAN Cadherin-2 OS=Homo sapiens GN=CDH2 PE=1 SV=4	N.GIPPmsGtGtLQ.I	5.48867e-05	412.666	True-positive	Hex(1),Hex(1),Hex(1)	M5(Oxidation/15.9949); S6(OGlycan/162.0528); T8(OGlycan/162.0528); T10(OGlycan/162.0528)	7.98031e+07	7.98031e+07	85.3242	17.3934	M,S,T,T	2	Oxidation/15.9949; OGlycan/162.0528; OGlycan/162.0528; OGlycan/162.0528	38,41,41,41	447448450452	5,6,8,10	443	454	7.32778e-05	4.35952	4.35952	830.87	830.871	-1.27082	0	1659.73	1659.73	-0.00210921	-3.50833	17.81	5	1	866845	1083	17.3934	20.9017	15.3934	19.3934							0	0	0	0	2.14118e+08
sp|P19022|CADH2_HUMAN Cadherin-2 OS=Homo sapiens GN=CDH2 PE=1 SV=4	N.GIPPmsGtGtLQ.I	4.22384e-05	428.615	True-positive	Hex(1),Hex(1),Hex(1)	M5(Oxidation/15.9949); S6(OGlycan/162.0528); T8(OGlycan/162.0528); T10(OGlycan/162.0528)	7.98031e+07	7.98031e+07	85.3242	17.3934	M,S,T,T	2	Oxidation/15.9949; OGlycan/162.0528; OGlycan/162.0528; OGlycan/162.0528	38,41,41,41	447448450452	5,6,8,10	443	454	5.63914e-05	1.36465	1.36465	830.872	830.871	0.456529	0	1659.73	1659.73	0.000757714	-3.50833	18.33	5	1	866845	1131	17.3934	20.9017	15.3934	19.3934							0	0	0	0	2.14118e+08
sp|P19022|CADH2_HUMAN Cadherin-2 OS=Homo sapiens GN=CDH2 PE=1 SV=4	N.GIPPmsGtGtLQ.I	4.22384e-05	411.027	True-positive	Hex(1),Hex(1),Hex(1)	M5(Oxidation/15.9949); S6(OGlycan/162.0528); T8(OGlycan/162.0528); T10(OGlycan/162.0528)	7.98031e+07	7.98031e+07	85.3242	17.3934	M,S,T,T	2	Oxidation/15.9949; OGlycan/162.0528; OGlycan/162.0528; OGlycan/162.0528	38,41,41,41	447448450452	5,6,8,10	443	454	5.63914e-05	1.57589	1.57589	830.872	830.871	0.187357	0	1659.73	1659.73	0.000310961	-3.50833	18.7	5	1	866845	1166	17.3934	20.9017	15.3934	19.3934							0	0	0	0	2.14118e+08
sp|P19022|CADH2_HUMAN Cadherin-2 OS=Homo sapiens GN=CDH2 PE=1 SV=4	N.GIPPmsGtGtLQ.I	0.000138509	344.609	True-positive	Hex(1),Hex(1),Hex(1)	M5(Oxidation/15.9949); S6(OGlycan/162.0528); T8(OGlycan/162.0528); T10(OGlycan/162.0528)	7.98031e+07	7.98031e+07	85.3242	17.3934	M,S,T,T	2	Oxidation/15.9949; OGlycan/162.0528; OGlycan/162.0528; OGlycan/162.0528	38,41,41,41	447448450452	5,6,8,10	443	454	0.00018492	5.4581	5.4581	830.87	830.871	-1.59734	0	1659.73	1659.73	-0.00265114	-3.50833	19.34	5	1	866845	1226	17.3934	20.9017	15.3934	19.3934							0	0	0	0	2.14118e+08
sp|P19022|CADH2_HUMAN Cadherin-2 OS=Homo sapiens GN=CDH2 PE=1 SV=4	N.GIPPmsGtGtLQ.I	0.000106659	357.939	True-positive	Hex(1),Hex(1),Hex(1)	M5(Oxidation/15.9949); S6(OGlycan/162.0528); T8(OGlycan/162.0528); T10(OGlycan/162.0528)	7.98031e+07	7.98031e+07	85.3242	17.3934	M,S,T,T	2	Oxidation/15.9949; OGlycan/162.0528; OGlycan/162.0528; OGlycan/162.0528	38,41,41,41	447448450452	5,6,8,10	443	454	0.000142398	1.49119	1.49119	830.871	830.871	-0.294293	0	1659.73	1659.73	-0.000488447	-3.50833	19.46	5	1	866845	1237	17.3934	20.9017	15.3934	19.3934							0	0	0	0	2.14118e+08
sp|P19022|CADH2_HUMAN Cadherin-2 OS=Homo sapiens GN=CDH2 PE=1 SV=4	N.GIPPmsGtGtLQ.I	0.00239142	151.008	True-positive	Hex(1),Hex(1),Hex(1)	M5(Oxidation/15.9949); S6(OGlycan/162.0528); T8(OGlycan/162.0528); T10(OGlycan/162.0528)	7.98031e+07	7.98031e+07	85.3242	17.3934	M,S,T,T	2	Oxidation/15.9949; OGlycan/162.0528; OGlycan/162.0528; OGlycan/162.0528	38,41,41,41	447448450452	5,6,8,10	443	454	0.00319262	21.7802	21.7802	830.872	830.871	0.587836	0	1659.73	1659.73	0.000975648	-3.50833	19.73	5	1	866845	1263	17.3934	20.9017	15.3934	19.3934							0	0	0	0	2.14118e+08
sp|P19022|CADH2_HUMAN Cadherin-2 OS=Homo sapiens GN=CDH2 PE=1 SV=4	N.GIPPmsGtGtLQ.I	0.000154766	253.401	True-positive	Hex(1),Hex(1),Hex(1)	M5(Oxidation/15.9949); S6(OGlycan/162.0528); T8(OGlycan/162.0528); T10(OGlycan/162.0528)	7.98031e+07	7.98031e+07	85.3242	17.3934	M,S,T,T	2	Oxidation/15.9949; OGlycan/162.0528; OGlycan/162.0528; OGlycan/162.0528	38,41,41,41	447448450452	5,6,8,10	443	454	0.000206624	13.4412	13.4412	830.872	830.871	0.312259	0	1659.73	1659.73	0.000518265	-3.50833	19.96	5	1	866845	1285	17.3934	20.9017	15.3934	19.3934							0	0	0	0	2.14118e+08
sp|P19022|CADH2_HUMAN Cadherin-2 OS=Homo sapiens GN=CDH2 PE=1 SV=4	N.GIPPmsGtGtLQ.I	0.00176634	184.398	True-positive	Hex(1),Hex(1),Hex(1)	M5(Oxidation/15.9949); S6(OGlycan/162.0528); T8(OGlycan/162.0528); T10(OGlycan/162.0528)	7.98031e+07	7.98031e+07	85.3242	17.3934	M,S,T,T	2	Oxidation/15.9949; OGlycan/162.0528; OGlycan/162.0528; OGlycan/162.0528	38,41,41,41	447448450452	5,6,8,10	443	454	0.00235814	21.1273	21.1273	830.872	830.871	0.28804	0	1659.73	1659.73	0.000478069	-3.50833	20.09	5	1	866845	1297	17.3934	20.9017	15.3934	19.3934							0	0	0	0	2.14118e+08
sp|P19022|CADH2_HUMAN Cadherin-2 OS=Homo sapiens GN=CDH2 PE=1 SV=4	N.GIPPmsGtGtLQ.I	0.00510012	117.579	True-positive	Hex(1),Hex(1),Hex(1)	M5(Oxidation/15.9949); S6(OGlycan/162.0528); T8(OGlycan/162.0528); T10(OGlycan/162.0528)	7.98031e+07	7.98031e+07	85.3242	17.3934	M,S,T,T	2	Oxidation/15.9949; OGlycan/162.0528; OGlycan/162.0528; OGlycan/162.0528	38,41,41,41	447448450452	5,6,8,10	443	454	0.00680859	5.51384	5.51384	830.872	830.871	0.56446	0	1659.73	1659.73	0.000936851	-3.50833	20.24	5	1	866845	1311	17.3934	20.9017	15.3934	19.3934							0	0	0	0	2.14118e+08
sp|P19022|CADH2_HUMAN Cadherin-2 OS=Homo sapiens GN=CDH2 PE=1 SV=4	N.GIPPmsGtGtLQ.I	1.76e-3 - 1.77e-1	15.93 - 283.74	True-positive	Hex(1),Hex(1),Hex(1)	M5(Oxidation/15.9949); S6(OGlycan/162.0528); T8(OGlycan/162.0528); T10(OGlycan/162.0528)	3.79021e+08	3.79021e+08		17.5419	M,S,T,T	2	Oxidation/15.9949; OGlycan/162.0528; OGlycan/162.0528; OGlycan/162.0528	62,65,65,65	447448450452	5,6,8,10	443	454	2.96e-3 - 1.87e-1	3.2 - 26.3	3.2 - 26.3	830.8742 - 830.8746	830.871	3.74; 3.24; 3.35	0	1659.7338 - 1659.7346	1659.73	0.0062; 0.0054; 0.0056		19.5000; 18.2200; 19.6300	8	1	3756572	1436; 1281; 1450	17.5419		15.5419	19.5419							0.00e+0 - 1.12e-2	0.00e+0 - 9.20e-3	0	0	1.01695e+09
sp|P19022|CADH2_HUMAN Cadherin-2 OS=Homo sapiens GN=CDH2 PE=1 SV=4	N.GIPPmsGtGtLQ.I	0.012258	157.854	True-positive	Hex(1),Hex(1),Hex(1)	M5(Oxidation/15.9949); S6(OGlycan/162.0528); T8(OGlycan/162.0528); T10(OGlycan/162.0528)	3.79021e+08	3.79021e+08		17.5419	M,S,T,T	2	Oxidation/15.9949; OGlycan/162.0528; OGlycan/162.0528; OGlycan/162.0528	62,65,65,65	447448450452	5,6,8,10	443	454	0.0206166	26.2979	26.2979	830.875	830.871	3.73504	0	1659.73	1659.73	0.00619914		19.5	8	1	3756572	1436	17.5419		15.5419	19.5419							0	0.000732601	0	0	1.01695e+09
sp|P19022|CADH2_HUMAN Cadherin-2 OS=Homo sapiens GN=CDH2 PE=1 SV=4	N.GIPPmsGtGtLQ.I	0.176918	15.9317	True-positive	Hex(1),Hex(1),Hex(1)	M5(Oxidation/15.9949); S6(OGlycan/162.0528); T8(OGlycan/162.0528); T10(OGlycan/162.0528)	3.79021e+08	3.79021e+08		17.5419	M,S,T,T	2	Oxidation/15.9949; OGlycan/162.0528; OGlycan/162.0528; OGlycan/162.0528	62,65,65,65	447448450452	5,6,8,10	443	454	0.187003	8.97882	8.97882	830.874	830.871	3.24122	0	1659.73	1659.73	0.00537954		18.22	8	1	3756572	1281	17.5419		15.5419	19.5419							0.0111769	0.00920447	0	0	1.01695e+09
sp|P19022|CADH2_HUMAN Cadherin-2 OS=Homo sapiens GN=CDH2 PE=1 SV=4	N.GIPPmsGtGtLQ.I	0.00176159	283.74	True-positive	Hex(1),Hex(1),Hex(1)	M5(Oxidation/15.9949); S6(OGlycan/162.0528); T8(OGlycan/162.0528); T10(OGlycan/162.0528)	3.79021e+08	3.79021e+08		17.5419	M,S,T,T	2	Oxidation/15.9949; OGlycan/162.0528; OGlycan/162.0528; OGlycan/162.0528	62,65,65,65	447448450452	5,6,8,10	443	454	0.00296321	3.15665	3.15665	830.874	830.871	3.35423	0	1659.73	1659.73	0.0055671		19.63	8	1	3756572	1450	17.5419		15.5419	19.5419							0	0	0	0	1.01695e+09
sp|P19022|CADH2_HUMAN Cadherin-2 OS=Homo sapiens GN=CDH2 PE=1 SV=4	N.GIPPmsGtGtLQ.I	1.38e-2 - 2.07e-2	49.17 - 164.42	True-positive	Hex(1),Hex(1),Hex(1)	M5(Oxidation/15.9949); S6(OGlycan/162.0528); T8(OGlycan/162.0528); T10(OGlycan/162.0528)	1.89203e+08	1.89203e+08		17.0561	M,S,T,T	2	Oxidation/15.9949; OGlycan/162.0528; OGlycan/162.0528; OGlycan/162.0528	70,73,73,73	447448450452	5,6,8,10	443	454	2.02e-2 - 3.03e-2	3.9 - 10.5	3.9 - 10.5	830.8638 - 830.8731	830.871	-9.21; 1.30; 1.94	0	1659.7131 - 1659.7316	1659.73	-0.0153; 0.0022; 0.0032		18.7700; 18.2200; 19.5500	9	1	3.39175e+06	843; 805; 897	17.0561		15.0561	19.0561							9.94e-4 - 1.09e-3	1.09e-3 - 5.96e-3	0.00454545	0.00454545	5.07648e+08
sp|P19022|CADH2_HUMAN Cadherin-2 OS=Homo sapiens GN=CDH2 PE=1 SV=4	N.GIPPmsGtGtLQ.I	0.0207039	49.1686	True-positive	Hex(1),Hex(1),Hex(1)	M5(Oxidation/15.9949); S6(OGlycan/162.0528); T8(OGlycan/162.0528); T10(OGlycan/162.0528)	1.89203e+08	1.89203e+08		17.0561	M,S,T,T	2	Oxidation/15.9949; OGlycan/162.0528; OGlycan/162.0528; OGlycan/162.0528	70,73,73,73	447448450452	5,6,8,10	443	454	0.030334	3.87129	3.87129	830.864	830.871	-9.20685	0	1659.71	1659.73	-0.0152809		18.77	9	1	3.39175e+06	843	17.0561		15.0561	19.0561							0.000994036	0.00596421	0.00454545	0.00454545	5.07648e+08
sp|P19022|CADH2_HUMAN Cadherin-2 OS=Homo sapiens GN=CDH2 PE=1 SV=4	N.GIPPmsGtGtLQ.I	0.0137845	164.417	True-positive	Hex(1),Hex(1),Hex(1)	M5(Oxidation/15.9949); S6(OGlycan/162.0528); T8(OGlycan/162.0528); T10(OGlycan/162.0528)	1.89203e+08	1.89203e+08		17.0561	M,S,T,T	2	Oxidation/15.9949; OGlycan/162.0528; OGlycan/162.0528; OGlycan/162.0528	70,73,73,73	447448450452	5,6,8,10	443	454	0.020198	10.5343	10.5343	830.873	830.871	1.30041	0	1659.73	1659.73	0.00215832		18.22	9	1	3.39175e+06	805	17.0561		15.0561	19.0561							0.0010917	0.0010917	0.00454545	0.00454545	5.07648e+08
sp|P19022|CADH2_HUMAN Cadherin-2 OS=Homo sapiens GN=CDH2 PE=1 SV=4	N.GIPPmsGtGtLQ.I	0.0137845	104.011	True-positive	Hex(1),Hex(1),Hex(1)	M5(Oxidation/15.9949); S6(OGlycan/162.0528); T8(OGlycan/162.0528); T10(OGlycan/162.0528)	1.89203e+08	1.89203e+08		17.0561	M,S,T,T	2	Oxidation/15.9949; OGlycan/162.0528; OGlycan/162.0528; OGlycan/162.0528	70,73,73,73	447448450452	5,6,8,10	443	454	0.020198	10.1236	10.1236	830.873	830.871	1.93945	0	1659.73	1659.73	0.00321896		19.55	9	1	3.39175e+06	897	17.0561		15.0561	19.0561							0.00109051	0.00109051	0.00454545	0.00454545	5.07648e+08
sp|P19022|CADH2_HUMAN Cadherin-2 OS=Homo sapiens GN=CDH2 PE=1 SV=4	N.GIPPMsGtGtLQ.I	8.68e-5 - 2.56e-3	338.80 - 498.19	True-positive	Hex(1),Hex(1),Hex(1)	S6(OGlycan/162.0528); T8(OGlycan/162.0528); T10(OGlycan/162.0528)	242600000	4.450e+7 - 1.223e+8	89.326 - 89.907	20.72 - 20.97	S,T,T	2	OGlycan/162.0528; OGlycan/162.0528; OGlycan/162.0528	--	448450452	6,8,10	443	454	1.16e-4 - 3.26e-3	3.5 - 13.4	3.5 - 13.4	822.8671 - 822.8780	822.874	3.55; -8.44; -8.03; 2.32; 4.82	0	1643.7196 - 1643.7414	1643.73	0.0058; -0.0139; -0.0132; 0.0038; 0.0079	0.00 - 0.06	21.4000; 21.2900; 21.5400; 21.7200; 21.5800; 21.9700	1; 2; 5	1	1.685e+6 - 2.853e+6	1416; 1404; 1429; 1040; 1032; 1480	20.72 - 20.97	20.72 - 20.90	18.72 - 18.97	22.72 - 22.97							0	0	0	0	1e+8 - 3e+8
sp|P19022|CADH2_HUMAN Cadherin-2 OS=Homo sapiens GN=CDH2 PE=1 SV=4	N.GIPPMsGtGtLQ.I	2.55e-4 - 4.90e-4	387.18 - 441.83	True-positive	Hex(1),Hex(1),Hex(1)	S6(OGlycan/162.0528); T8(OGlycan/162.0528); T10(OGlycan/162.0528)	7.58431e+07	7.58431e+07	89.3262	20.7188	S,T,T	2	OGlycan/162.0528; OGlycan/162.0528; OGlycan/162.0528	9,9,9	448450452	6,8,10	443	454	3.38e-4 - 6.49e-4	4.8 - 12.1	4.8 - 12.1	822.8671 - 822.8769	822.874	3.55; -8.44; -8.03	0	1643.7196 - 1643.7393	1643.73	0.0058; -0.0139; -0.0132	0	21.4000; 21.2900; 21.5400	1	1	1.84791e+06	1416; 1404; 1429	20.7188	20.7188	18.7188	22.7188							0	0	0	0	2.01338e+08
sp|P19022|CADH2_HUMAN Cadherin-2 OS=Homo sapiens GN=CDH2 PE=1 SV=4	N.GIPPMsGtGtLQ.I	0.000292119	441.833	True-positive	Hex(1),Hex(1),Hex(1)	S6(OGlycan/162.0528); T8(OGlycan/162.0528); T10(OGlycan/162.0528)	7.58431e+07	7.58431e+07	89.3262	20.7188	S,T,T	2	OGlycan/162.0528; OGlycan/162.0528; OGlycan/162.0528	9,9,9	448450452	6,8,10	443	454	0.000386717	10.4761	10.4761	822.877	822.874	3.5506	0	1643.74	1643.73	0.00583624	0	21.4	1	1	1.84791e+06	1416	20.7188	20.7188	18.7188	22.7188							0	0	0	0	2.01338e+08
sp|P19022|CADH2_HUMAN Cadherin-2 OS=Homo sapiens GN=CDH2 PE=1 SV=4	N.GIPPMsGtGtLQ.I	0.000490379	387.176	True-positive	Hex(1),Hex(1),Hex(1)	S6(OGlycan/162.0528); T8(OGlycan/162.0528); T10(OGlycan/162.0528)	7.58431e+07	7.58431e+07	89.3262	20.7188	S,T,T	2	OGlycan/162.0528; OGlycan/162.0528; OGlycan/162.0528	9,9,9	448450452	6,8,10	443	454	0.000649179	4.76761	4.76761	822.867	822.874	-8.44269	0	1643.72	1643.73	-0.0138775	0	21.29	1	1	1.84791e+06	1404	20.7188	20.7188	18.7188	22.7188							0	0	0	0	2.01338e+08
sp|P19022|CADH2_HUMAN Cadherin-2 OS=Homo sapiens GN=CDH2 PE=1 SV=4	N.GIPPMsGtGtLQ.I	0.000255314	418.119	True-positive	Hex(1),Hex(1),Hex(1)	S6(OGlycan/162.0528); T8(OGlycan/162.0528); T10(OGlycan/162.0528)	7.58431e+07	7.58431e+07	89.3262	20.7188	S,T,T	2	OGlycan/162.0528; OGlycan/162.0528; OGlycan/162.0528	9,9,9	448450452	6,8,10	443	454	0.000337994	12.114	12.114	822.867	822.874	-8.02524	0	1643.72	1643.73	-0.0131914	0	21.54	1	1	1.84791e+06	1429	20.7188	20.7188	18.7188	22.7188							0	0	0	0	2.01338e+08
sp|P19022|CADH2_HUMAN Cadherin-2 OS=Homo sapiens GN=CDH2 PE=1 SV=4	N.GIPPMsGtGtLQ.I	0.00255574	338.80 - 343.77	True-positive	Hex(1),Hex(1),Hex(1)	S6(OGlycan/162.0528); T8(OGlycan/162.0528); T10(OGlycan/162.0528)	4.4501e+07	4.4501e+07		20.8217	S,T,T	2	OGlycan/162.0528; OGlycan/162.0528; OGlycan/162.0528	17,17,17	448450452	6,8,10	443	454	0.00325719	7.0 - 13.4	7.0 - 13.4	822.8759 - 822.8759	822.874	2.32	0	1643.7373 - 1643.7373	1643.73	0.0038		21.7200; 21.5800	2	1	1.68451e+06	1040; 1032	20.8217		18.8217	22.8217							0	0	0	0	1.18135e+08
sp|P19022|CADH2_HUMAN Cadherin-2 OS=Homo sapiens GN=CDH2 PE=1 SV=4	N.GIPPMsGtGtLQ.I	0.00255574	338.8	True-positive	Hex(1),Hex(1),Hex(1)	S6(OGlycan/162.0528); T8(OGlycan/162.0528); T10(OGlycan/162.0528)	4.4501e+07	4.4501e+07		20.8217	S,T,T	2	OGlycan/162.0528; OGlycan/162.0528; OGlycan/162.0528	17,17,17	448450452	6,8,10	443	454	0.00325719	7.00137	7.00137	822.876	822.874	2.31712	0	1643.74	1643.73	0.00380873		21.72	2	1	1.68451e+06	1040	20.8217		18.8217	22.8217							0	0	0	0	1.18135e+08
sp|P19022|CADH2_HUMAN Cadherin-2 OS=Homo sapiens GN=CDH2 PE=1 SV=4	N.GIPPMsGtGtLQ.I	0.00255574	343.768	True-positive	Hex(1),Hex(1),Hex(1)	S6(OGlycan/162.0528); T8(OGlycan/162.0528); T10(OGlycan/162.0528)	4.4501e+07	4.4501e+07		20.8217	S,T,T	2	OGlycan/162.0528; OGlycan/162.0528; OGlycan/162.0528	17,17,17	448450452	6,8,10	443	454	0.00325719	13.4207	13.4207	822.876	822.874	2.32169	0	1643.74	1643.73	0.00381625		21.58	2	1	1.68451e+06	1032	20.8217		18.8217	22.8217							0	0	0	0	1.18135e+08
sp|P19022|CADH2_HUMAN Cadherin-2 OS=Homo sapiens GN=CDH2 PE=1 SV=4	N.GIPPMsGtGtLQ.I	8.68109e-05	498.188	True-positive	Hex(1),Hex(1),Hex(1)	S6(OGlycan/162.0528); T8(OGlycan/162.0528); T10(OGlycan/162.0528)	1.22267e+08	1.22267e+08	89.9067	20.9654	S,T,T	2	OGlycan/162.0528; OGlycan/162.0528; OGlycan/162.0528	41,41,41	448450452	6,8,10	443	454	0.000115899	3.53172	3.53172	822.878	822.874	4.82385	0	1643.74	1643.73	0.00792912	0.0636683	21.97	5	1	2.85276e+06	1480	20.9654	20.9017	18.9654	22.9654							0	0	0	0	3.24577e+08
sp|P19022|CADH2_HUMAN Cadherin-2 OS=Homo sapiens GN=CDH2 PE=1 SV=4	K.GIQHPPQSTAt.V	3.42e-5 - 7.36e-5	414.36 - 503.25	True-positive	Hex(1)	T11(OGlycan/162.0528)	128700000	1.191e+6 - 1.246e+8	86.679 - 86.679	14.06 - 14.52	T	2	OGlycan/162.0528	--	345	11	335	345	4.36e-5 - 9.39e-5	22.5 - 35.4	0.0 - 2.3	649.8130 - 649.8166	649.815	-1.83; -2.75; -1.59; 1.29; 2.84	0	1297.6114 - 1297.6187	1297.61	-0.0024; -0.0036; -0.0021; 0.0017; 0.0037	0.00 - 0.00	14.4200; 14.3300; 14.5700; 13.8300; 14.1500	2; 8; 9	1	1.457e+5 - 8.754e+6	622; 617; 630; 755; 525	14.06 - 14.52	14.20 - 14.20	12.06 - 12.52	16.06 - 16.52							0	0	0	0	2e+6 - 3e+8
sp|P19022|CADH2_HUMAN Cadherin-2 OS=Homo sapiens GN=CDH2 PE=1 SV=4	K.GIQHPPQSTAt.V	3.42e-5 - 7.36e-5	414.36 - 503.25	True-positive	Hex(1)	T11(OGlycan/162.0528)	2.88649e+06	2.88649e+06		14.5245	T	2	OGlycan/162.0528	17	345	11	335	345	4.36e-5 - 9.39e-5	25.0 - 26.2	0.0 - 2.3	649.8130 - 649.8137	649.815	-1.83; -2.75; -1.59	0	1297.6114 - 1297.6129	1297.61	-0.0024; -0.0036; -0.0021		14.4200; 14.3300; 14.5700	2	1	186322	622; 617; 630	14.5245		12.5245	16.5245							0	0	0	0	5.99877e+06
sp|P19022|CADH2_HUMAN Cadherin-2 OS=Homo sapiens GN=CDH2 PE=1 SV=4	K.GIQHPPQSTAt.V	5.71839e-05	503.248	True-positive	Hex(1)	T11(OGlycan/162.0528)	2.88649e+06	2.88649e+06		14.5245	T	2	OGlycan/162.0528	17	345	11	335	345	7.2881e-05	25.0187	0	649.814	649.815	-1.82923	0	1297.61	1297.61	-0.00237364		14.42	2	1	186322	622	14.5245		12.5245	16.5245							0	0	0	0	5.99877e+06
sp|P19022|CADH2_HUMAN Cadherin-2 OS=Homo sapiens GN=CDH2 PE=1 SV=4	K.GIQHPPQSTAt.V	7.36399e-05	426.239	True-positive	Hex(1)	T11(OGlycan/162.0528)	2.88649e+06	2.88649e+06		14.5245	T	2	OGlycan/162.0528	17	345	11	335	345	9.3854e-05	26.2354	0	649.813	649.815	-2.75403	0	1297.61	1297.61	-0.00357367		14.33	2	1	186322	617	14.5245		12.5245	16.5245							0	0	0	0	5.99877e+06
sp|P19022|CADH2_HUMAN Cadherin-2 OS=Homo sapiens GN=CDH2 PE=1 SV=4	K.GIQHPPQSTAt.V	3.41959e-05	414.364	True-positive	Hex(1)	T11(OGlycan/162.0528)	2.88649e+06	2.88649e+06		14.5245	T	2	OGlycan/162.0528	17	345	11	335	345	4.35826e-05	25.0807	2.27911	649.814	649.815	-1.59158	0	1297.61	1297.61	-0.00206526		14.57	2	1	186322	630	14.5245		12.5245	16.5245							0	0	0	0	5.99877e+06
sp|P19022|CADH2_HUMAN Cadherin-2 OS=Homo sapiens GN=CDH2 PE=1 SV=4	K.GIQHPPQSTAt.V	4.74395e-05	473.005	True-positive	Hex(1)	T11(OGlycan/162.0528)	1.24598e+08	1.24598e+08	86.6792	14.2037	T	2	OGlycan/162.0528	65	345	11	335	345	7.98011e-05	35.3566	0	649.816	649.815	1.29485	0	1297.62	1297.61	0.00168022	0	13.83	8	1	8753976	755	14.2037	14.2037	12.2037	16.2037							0	0	0	0	2.58943e+08
sp|P19022|CADH2_HUMAN Cadherin-2 OS=Homo sapiens GN=CDH2 PE=1 SV=4	K.GIQHPPQSTAt.V	4.08042e-05	415.925	True-positive	Hex(1)	T11(OGlycan/162.0528)	1.19113e+06	1.19113e+06		14.0638	T	2	OGlycan/162.0528	73	345	11	335	345	5.98001e-05	22.5245	0	649.817	649.815	2.84495	0	1297.62	1297.61	0.00369165		14.15	9	1	145695	525	14.0638		12.0638	16.0637							0	0	0	0	2.47544e+06
sp|P19022|CADH2_HUMAN Cadherin-2 OS=Homo sapiens GN=CDH2 PE=1 SV=4	K.GIQHPPQsTAT.V	1.05e-4 - 1.36e-2	81.95 - 303.24	True-positive	Hex(1)	S8(OGlycan/162.0528)	12540000	5.260e+5 - 1.112e+7	4.451 - 87.503	7.12 - 14.56	S	2	OGlycan/162.0528	--	342	8	335	345	1.40e-4 - 2.28e-2	8.1 - 17.5	2.0 - 6.1	649.8138 - 649.8157	649.815	-1.51; 1.05; 1.42	0	1297.6130 - 1297.6168	1297.61	-0.0020; 0.0014; 0.0018	-7.14	14.4200; 14.2700; 7.2600	1; 5; 8	1	5.032e+4 - 8.360e+5	758; 747; 182	7.12 - 14.56	14.20 - 14.50	5.12 - 12.56	9.12 - 16.56							0	0.00e+0 - 2.12e-3	0	0.00e+0 - 1.00e-2	1e+6 - 2e+7
sp|P19022|CADH2_HUMAN Cadherin-2 OS=Homo sapiens GN=CDH2 PE=1 SV=4	K.GIQHPPQsTAT.V	0.00918478	177.68	True-positive	Hex(1)	S8(OGlycan/162.0528)	525998	525998		14.3936	S	2	OGlycan/162.0528	9	342	8	335	345	0.0121577	17.4755	2	649.814	649.815	-1.51307	0	1297.61	1297.61	-0.00196339		14.42	1	1	50323.2	758	14.3936		12.3936	16.3936							0	0	0	0	1.09314e+06
sp|P19022|CADH2_HUMAN Cadherin-2 OS=Homo sapiens GN=CDH2 PE=1 SV=4	K.GIQHPPQsTAT.V	0.00010479	303.244	True-positive	Hex(1)	S8(OGlycan/162.0528)	1.11238e+07	1.11238e+07	87.5028	14.5628	S	2	OGlycan/162.0528	41	342	8	335	345	0.000139903	8.06642	6.14313	649.815	649.815	1.05465	0	1297.62	1297.61	0.00136853	0.06289	14.27	5	1	836017	747	14.5628	14.4999	12.5628	16.5628							0	0	0	0	2.31178e+07
sp|P19022|CADH2_HUMAN Cadherin-2 OS=Homo sapiens GN=CDH2 PE=1 SV=4	K.GIQHPPQsTAT.V	0.013586	81.9464	True-positive	Hex(1)	S8(OGlycan/162.0528)	891976	891976	4.45094	7.12439	S	2	OGlycan/162.0528	65	342	8	335	345	0.0228498	11.873	2	649.816	649.815	1.42001	0	1297.62	1297.61	0.00184263	-7.07933	7.26	8	1	87379.6	182	7.12439	14.2037	5.12439	9.12439							0	0.00211566	0	0.01	1.85372e+06
sp|P19022|CADH2_HUMAN Cadherin-2 OS=Homo sapiens GN=CDH2 PE=1 SV=4	K.GIQHPPQStAT.V	4.86e-6 - 7.04e-5	432.98 - 548.67	True-positive	Hex(1)	T9(OGlycan/162.0528)	135700000	1.112e+7 - 1.246e+8	86.679 - 87.503	14.20 - 14.56	T	2	OGlycan/162.0528	--	343	9	335	345	6.49e-6 - 1.18e-4	29.4 - 36.7	0.0 - 15.0	649.8136 - 649.8169	649.815	-0.78; -1.75; -0.35; 3.21; 1.15; 2.69; 2.31; 0.93; 3.02; 3.01	0	1297.6127 - 1297.6192	1297.61	-0.0010; -0.0023; -0.0004; 0.0042; 0.0015; 0.0035; 0.0030; 0.0012; 0.0039	0.00 - 0.06	14.5100; 14.3800; 14.6400; 14.1500; 7.1400; 13.9400; 14.0500; 14.2700; 14.3900; 14.5000	5; 8	1	8.360e+5 - 8.754e+6	769; 757; 781; 787; 172; 766; 777; 799; 811; 824	14.20 - 14.56	14.20 - 14.50	12.20 - 12.56	16.20 - 16.56							0	0	0	0	2e+7 - 3e+8
sp|P19022|CADH2_HUMAN Cadherin-2 OS=Homo sapiens GN=CDH2 PE=1 SV=4	K.GIQHPPQStAT.V	4.86e-6 - 2.05e-5	537.31 - 548.67	True-positive	Hex(1)	T9(OGlycan/162.0528)	1.11238e+07	1.11238e+07	87.5028	14.5628	T	2	OGlycan/162.0528	41	343	9	335	345	6.49e-6 - 2.73e-5	31.4 - 35.8	10.0 - 15.0	649.8136 - 649.8146	649.815	-0.78; -1.75; -0.35	0	1297.6127 - 1297.6146	1297.61	-0.0010; -0.0023; -0.0004	0.06289	14.5100; 14.3800; 14.6400	5	1	836017	769; 757; 781	14.5628	14.4999	12.5628	16.5628							0	0	0	0	2.31178e+07
sp|P19022|CADH2_HUMAN Cadherin-2 OS=Homo sapiens GN=CDH2 PE=1 SV=4	K.GIQHPPQStAT.V	6.32144e-06	548.669	True-positive	Hex(1)	T9(OGlycan/162.0528)	1.11238e+07	1.11238e+07	87.5028	14.5628	T	2	OGlycan/162.0528	41	343	9	335	345	8.43959e-06	31.4239	14.9735	649.814	649.815	-0.783853	0	1297.61	1297.61	-0.00101714	0.06289	14.51	5	1	836017	769	14.5628	14.4999	12.5628	16.5628							0	0	0	0	2.31178e+07
sp|P19022|CADH2_HUMAN Cadherin-2 OS=Homo sapiens GN=CDH2 PE=1 SV=4	K.GIQHPPQStAT.V	2.04787e-05	537.305	True-positive	Hex(1)	T9(OGlycan/162.0528)	1.11238e+07	1.11238e+07	87.5028	14.5628	T	2	OGlycan/162.0528	41	343	9	335	345	2.73405e-05	35.7535	9.96547	649.814	649.815	-1.75046	0	1297.61	1297.61	-0.00227143	0.06289	14.38	5	1	836017	757	14.5628	14.4999	12.5628	16.5628							0	0	0	0	2.31178e+07
sp|P19022|CADH2_HUMAN Cadherin-2 OS=Homo sapiens GN=CDH2 PE=1 SV=4	K.GIQHPPQStAT.V	4.86289e-06	540.544	True-positive	Hex(1)	T9(OGlycan/162.0528)	1.11238e+07	1.11238e+07	87.5028	14.5628	T	2	OGlycan/162.0528	41	343	9	335	345	6.49233e-06	34.6708	13.9065	649.815	649.815	-0.345165	0	1297.61	1297.61	-0.000447892	0.06289	14.64	5	1	836017	781	14.5628	14.4999	12.5628	16.5628							0	0	0	0	2.31178e+07
sp|P19022|CADH2_HUMAN Cadherin-2 OS=Homo sapiens GN=CDH2 PE=1 SV=4	K.GIQHPPQStAT.V	2.14e-5 - 7.04e-5	432.98 - 523.72	True-positive	Hex(1)	T9(OGlycan/162.0528)	1.24598e+08	1.24598e+08	86.6792	14.2037	T	2	OGlycan/162.0528	65	343	9	335	345	3.60e-5 - 1.18e-4	29.4 - 36.7	0.0 - 14.4	649.8154 - 649.8169	649.815	3.21; 1.15; 2.69; 2.31; 0.93; 3.02; 3.01	0	1297.6162 - 1297.6192	1297.61	0.0042; 0.0015; 0.0035; 0.0030; 0.0012; 0.0039	0	14.1500; 7.1400; 13.9400; 14.0500; 14.2700; 14.3900; 14.5000	8	1	8753976	787; 172; 766; 777; 799; 811; 824	14.2037	14.2037	12.2037	16.2037							0	0	0	0	2.58943e+08
sp|P19022|CADH2_HUMAN Cadherin-2 OS=Homo sapiens GN=CDH2 PE=1 SV=4	K.GIQHPPQStAT.V	3.42146e-05	514.612	True-positive	Hex(1)	T9(OGlycan/162.0528)	1.24598e+08	1.24598e+08	86.6792	14.2037	T	2	OGlycan/162.0528	65	343	9	335	345	5.75545e-05	31.0266	12.0904	649.817	649.815	3.20802	0	1297.62	1297.61	0.00416277	0	14.15	8	1	8753976	787	14.2037	14.2037	12.2037	16.2037							0	0	0	0	2.58943e+08
sp|P19022|CADH2_HUMAN Cadherin-2 OS=Homo sapiens GN=CDH2 PE=1 SV=4	K.GIQHPPQStAT.V	7.04211e-05	432.979	True-positive	Hex(1)	T9(OGlycan/162.0528)	1.24598e+08	1.24598e+08	86.6792	14.2037	T	2	OGlycan/162.0528	65	343	9	335	345	0.00011846	36.299	1.137e-13	649.816	649.815	1.15135	0	1297.62	1297.61	0.001494	0	7.14	8	1	8753976	172	14.2037	14.2037	12.2037	16.2037							0	0	0	0	2.58943e+08
sp|P19022|CADH2_HUMAN Cadherin-2 OS=Homo sapiens GN=CDH2 PE=1 SV=4	K.GIQHPPQStAT.V	3.46577e-05	507.957	True-positive	Hex(1)	T9(OGlycan/162.0528)	1.24598e+08	1.24598e+08	86.6792	14.2037	T	2	OGlycan/162.0528	65	343	9	335	345	5.83001e-05	29.4026	14.4298	649.817	649.815	2.68885	0	1297.62	1297.61	0.00348909	0	13.94	8	1	8753976	766	14.2037	14.2037	12.2037	16.2037							0	0	0	0	2.58943e+08
sp|P19022|CADH2_HUMAN Cadherin-2 OS=Homo sapiens GN=CDH2 PE=1 SV=4	K.GIQHPPQStAT.V	2.52748e-05	523.722	True-positive	Hex(1)	T9(OGlycan/162.0528)	1.24598e+08	1.24598e+08	86.6792	14.2037	T	2	OGlycan/162.0528	65	343	9	335	345	4.25164e-05	30.8959	14.0815	649.816	649.815	2.30879	0	1297.62	1297.61	0.00299592	0	14.05	8	1	8753976	777	14.2037	14.2037	12.2037	16.2037							0	0	0	0	2.58943e+08
sp|P19022|CADH2_HUMAN Cadherin-2 OS=Homo sapiens GN=CDH2 PE=1 SV=4	K.GIQHPPQStAT.V	2.14254e-05	490.558	True-positive	Hex(1)	T9(OGlycan/162.0528)	1.24598e+08	1.24598e+08	86.6792	14.2037	T	2	OGlycan/162.0528	65	343	9	335	345	3.60411e-05	30.3918	14.1985	649.815	649.815	0.933818	0	1297.62	1297.61	0.00121174	0	14.27	8	1	8753976	799	14.2037	14.2037	12.2037	16.2037							0	0	0	0	2.58943e+08
sp|P19022|CADH2_HUMAN Cadherin-2 OS=Homo sapiens GN=CDH2 PE=1 SV=4	K.GIQHPPQStAT.V	3.42146e-05	501.972	True-positive	Hex(1)	T9(OGlycan/162.0528)	1.24598e+08	1.24598e+08	86.6792	14.2037	T	2	OGlycan/162.0528	65	343	9	335	345	5.75545e-05	31.3255	14.0805	649.817	649.815	3.01831	0	1297.62	1297.61	0.0039166	0	14.39	8	1	8753976	811	14.2037	14.2037	12.2037	16.2037							0	0	0	0	2.58943e+08
sp|P19022|CADH2_HUMAN Cadherin-2 OS=Homo sapiens GN=CDH2 PE=1 SV=4	K.GIQHPPQStAT.V	3.42146e-05	501.659	True-positive	Hex(1)	T9(OGlycan/162.0528)	1.24598e+08	1.24598e+08	86.6792	14.2037	T	2	OGlycan/162.0528	65	343	9	335	345	5.75545e-05	36.7247	9.25734	649.817	649.815	3.00626	0	1297.62	1297.61	0.00390097	0	14.5	8	1	8753976	824	14.2037	14.2037	12.2037	16.2037							0	0	0	0	2.58943e+08
sp|P19022|CADH2_HUMAN Cadherin-2 OS=Homo sapiens GN=CDH2 PE=1 SV=4	K.gIQHPPQsTAtVs.V	3.80e-5 - 1.04e-3	217.74 - 277.26	True-positive	Hex(1),Hex(1),Hex(1)	NTerm(Carbamidomethyl/57.0215); S8(OGlycan/162.0528); T11(OGlycan/162.0528); S13(OGlycan/162.0528)	29080000	1.691e+6 - 2.739e+7	36.019 - 41.276	15.02 - 15.11	NTerm,S,T,S	2	Carbamidomethyl/57.0215; OGlycan/162.0528; OGlycan/162.0528; OGlycan/162.0528	--	335342345347	0,8,11,13	335	347	6.40e-5 - 1.74e-3	217.7 - 277.3	0.8	933.4267 - 933.4300	933.429	-2.02; 1.00; -2.04; 1.56	0	1864.8388 - 1864.8455	1864.84	-0.0038; 0.0019; 0.0029	-0.26	15.1300; 14.9300; 14.8200; 15.0300	1; 8	1	9.865e+4 - 1.956e+6	823; 874; 861; 885	15.02 - 15.11	15.30 - 15.46	13.02 - 13.11	17.02 - 17.11							0	0	0	0	5e+6 - 8e+7
sp|P19022|CADH2_HUMAN Cadherin-2 OS=Homo sapiens GN=CDH2 PE=1 SV=4	K.gIQHPPQsTAtVs.V	0.000297534	217.743	True-positive	Hex(1),Hex(1),Hex(1)	NTerm(Carbamidomethyl/57.0215); S8(OGlycan/162.0528); T11(OGlycan/162.0528); S13(OGlycan/162.0528)	1.6907e+06	1.6907e+06	41.2764	15.1079	NTerm,S,T,S	2	Carbamidomethyl/57.0215; OGlycan/162.0528; OGlycan/162.0528; OGlycan/162.0528	4,9,9,9	335342345347	0,8,11,13	335	347	0.000393885	217.743	0.8	933.427	933.429	-2.0168	0	1864.84	1864.84	-0.00376102	-0.187668	15.13	1	1	98652	823	15.1079	15.2956	13.1079	17.1079							0	0	0	0	5.09943e+06
sp|P19022|CADH2_HUMAN Cadherin-2 OS=Homo sapiens GN=CDH2 PE=1 SV=4	K.gIQHPPQsTAtVs.V	3.80e-5 - 1.04e-3	276.96 - 277.26	True-positive	Hex(1),Hex(1),Hex(1)	NTerm(Carbamidomethyl/57.0215); S8(OGlycan/162.0528); T11(OGlycan/162.0528); S13(OGlycan/162.0528)	2.73913e+07	2.73913e+07	36.0187	15.0167	NTerm,S,T,S	2	Carbamidomethyl/57.0215; OGlycan/162.0528; OGlycan/162.0528; OGlycan/162.0528	60,65,65,65	335342345347	0,8,11,13	335	347	6.40e-5 - 1.74e-3	277.0 - 277.3	0.8	933.4267 - 933.4300	933.429	1.00; -2.04; 1.56	0	1864.8388 - 1864.8455	1864.84	0.0019; -0.0038; 0.0029	-0.4465	14.9300; 14.8200; 15.0300	8	1	1956437	874; 861; 885	15.0167	15.4632	13.0167	17.0167							0	0	0	0	8.26166e+07
sp|P19022|CADH2_HUMAN Cadherin-2 OS=Homo sapiens GN=CDH2 PE=1 SV=4	K.gIQHPPQsTAtVs.V	0.000989244	277.263	True-positive	Hex(1),Hex(1),Hex(1)	NTerm(Carbamidomethyl/57.0215); S8(OGlycan/162.0528); T11(OGlycan/162.0528); S13(OGlycan/162.0528)	2.73913e+07	2.73913e+07	36.0187	15.0167	NTerm,S,T,S	2	Carbamidomethyl/57.0215; OGlycan/162.0528; OGlycan/162.0528; OGlycan/162.0528	60,65,65,65	335342345347	0,8,11,13	335	347	0.00166405	277.263	0.8	933.429	933.429	0.995484	0	1864.84	1864.84	0.00185642	-0.4465	14.93	8	1	1956437	874	15.0167	15.4632	13.0167	17.0167							0	0	0	0	8.26166e+07
sp|P19022|CADH2_HUMAN Cadherin-2 OS=Homo sapiens GN=CDH2 PE=1 SV=4	K.gIQHPPQsTAtVs.V	3.80349e-05	277.19	True-positive	Hex(1),Hex(1),Hex(1)	NTerm(Carbamidomethyl/57.0215); S8(OGlycan/162.0528); T11(OGlycan/162.0528); S13(OGlycan/162.0528)	2.73913e+07	2.73913e+07	36.0187	15.0167	NTerm,S,T,S	2	Carbamidomethyl/57.0215; OGlycan/162.0528; OGlycan/162.0528; OGlycan/162.0528	60,65,65,65	335342345347	0,8,11,13	335	347	6.39811e-05	277.19	0.8	933.427	933.429	-2.03518	0	1864.84	1864.84	-0.00379529	-0.4465	14.82	8	1	1956437	861	15.0167	15.4632	13.0167	17.0167							0	0	0	0	8.26166e+07
sp|P19022|CADH2_HUMAN Cadherin-2 OS=Homo sapiens GN=CDH2 PE=1 SV=4	K.gIQHPPQsTAtVs.V	0.00103614	276.963	True-positive	Hex(1),Hex(1),Hex(1)	NTerm(Carbamidomethyl/57.0215); S8(OGlycan/162.0528); T11(OGlycan/162.0528); S13(OGlycan/162.0528)	2.73913e+07	2.73913e+07	36.0187	15.0167	NTerm,S,T,S	2	Carbamidomethyl/57.0215; OGlycan/162.0528; OGlycan/162.0528; OGlycan/162.0528	60,65,65,65	335342345347	0,8,11,13	335	347	0.00174294	276.963	0.8	933.43	933.429	1.5571	0	1864.85	1864.84	0.00290374	-0.4465	15.03	8	1	1956437	885	15.0167	15.4632	13.0167	17.0167							0	0	0	0	8.26166e+07
sp|P19022|CADH2_HUMAN Cadherin-2 OS=Homo sapiens GN=CDH2 PE=1 SV=4	K.gIQHPPQstAtVS.V	0.00324798	150.082	True-positive	Hex(1),Hex(1),Hex(1)	NTerm(Carbamidomethyl/57.0215); S8(OGlycan/162.0528); T9(OGlycan/162.0528); T11(OGlycan/162.0528)	2.3443e+06	2.3443e+06	39.2312	15.0762	NTerm,S,T,T	2	Carbamidomethyl/57.0215; OGlycan/162.0528; OGlycan/162.0528; OGlycan/162.0528	36,41,41,41	335342343345	0,8,9,11	335	347	0.00433611	150.082	6.4	933.426	933.429	-3.11032	0	1864.84	1864.84	-0.00580025	-0.49738	15.32	5	1	121111	845	15.0762	15.5736	13.0762	17.0762							0	0	0	0	7.07081e+06
sp|P19022|CADH2_HUMAN Cadherin-2 OS=Homo sapiens GN=CDH2 PE=1 SV=4	K.gIQHPPQStAtVs.V	5.89e-5 - 6.75e-3	178.10 - 300.03	True-positive	Hex(1),Hex(1),Hex(1)	NTerm(Carbamidomethyl/57.0215); T9(OGlycan/162.0528); T11(OGlycan/162.0528); S13(OGlycan/162.0528)	16260000	1.636e+6 - 1.463e+7	37.403 - 38.473	14.72 - 15.28	NTerm,T,T,S	2	Carbamidomethyl/57.0215; OGlycan/162.0528; OGlycan/162.0528; OGlycan/162.0528	--	335343345347	0,9,11,13	335	347	8.63e-5 - 8.60e-3	178.1 - 300.0	7.8 - 14.7	933.4259 - 933.4282	933.429	-2.83; -0.68; -0.42	0	1864.8373 - 1864.8418	1864.84	-0.0053; -0.0013; -0.0008	-0.46	15.3500; 14.7600; 14.6800	2; 9	1	1.084e+5 - 9.908e+5	673; 566; 560	14.72 - 15.28	15.29 - 15.39	12.72 - 13.28	16.72 - 17.28							0	0	0	0	5e+6 - 4e+7
sp|P19022|CADH2_HUMAN Cadherin-2 OS=Homo sapiens GN=CDH2 PE=1 SV=4	K.gIQHPPQStAtVs.V	0.0067459	178.1	True-positive	Hex(1),Hex(1),Hex(1)	NTerm(Carbamidomethyl/57.0215); T9(OGlycan/162.0528); T11(OGlycan/162.0528); S13(OGlycan/162.0528)	1.63639e+06	1.63639e+06	38.4732	15.277	NTerm,T,T,S	2	Carbamidomethyl/57.0215; OGlycan/162.0528; OGlycan/162.0528; OGlycan/162.0528	12,17,17,17	335343345347	0,9,11,13	335	347	0.00859688	178.1	7.77667	933.426	933.429	-2.83147	0	1864.84	1864.84	-0.00528024	-0.111502	15.35	2	1	108358	673	15.277	15.3885	13.277	17.277							0	0	0	0	4.93564e+06
sp|P19022|CADH2_HUMAN Cadherin-2 OS=Homo sapiens GN=CDH2 PE=1 SV=4	K.gIQHPPQStAtVs.V	5.89e-5 - 2.16e-4	284.85 - 300.03	True-positive	Hex(1),Hex(1),Hex(1)	NTerm(Carbamidomethyl/57.0215); T9(OGlycan/162.0528); T11(OGlycan/162.0528); S13(OGlycan/162.0528)	1.46273e+07	1.46273e+07	37.4033	14.7228	NTerm,T,T,S	2	Carbamidomethyl/57.0215; OGlycan/162.0528; OGlycan/162.0528; OGlycan/162.0528	68,73,73,73	335343345347	0,9,11,13	335	347	8.63e-5 - 3.17e-4	284.9 - 300.0	12.3 - 14.7	933.4279 - 933.4282	933.429	-0.68; -0.42	0	1864.8413 - 1864.8418	1864.84	-0.0013; -0.0008	-0.5718	14.7600; 14.6800	9	1	990840	566; 560	14.7228	15.2946	12.7228	16.7228							0	0	0	0	4.41185e+07
sp|P19022|CADH2_HUMAN Cadherin-2 OS=Homo sapiens GN=CDH2 PE=1 SV=4	K.gIQHPPQStAtVs.V	0.000216291	284.855	True-positive	Hex(1),Hex(1),Hex(1)	NTerm(Carbamidomethyl/57.0215); T9(OGlycan/162.0528); T11(OGlycan/162.0528); S13(OGlycan/162.0528)	1.46273e+07	1.46273e+07	37.4033	14.7228	NTerm,T,T,S	2	Carbamidomethyl/57.0215; OGlycan/162.0528; OGlycan/162.0528; OGlycan/162.0528	68,73,73,73	335343345347	0,9,11,13	335	347	0.000316982	284.855	14.6786	933.428	933.429	-0.677163	0	1864.84	1864.84	-0.0012628	-0.5718	14.76	9	1	990840	566	14.7228	15.2946	12.7228	16.7228							0	0	0	0	4.41185e+07
sp|P19022|CADH2_HUMAN Cadherin-2 OS=Homo sapiens GN=CDH2 PE=1 SV=4	K.gIQHPPQStAtVs.V	5.88634e-05	300.034	True-positive	Hex(1),Hex(1),Hex(1)	NTerm(Carbamidomethyl/57.0215); T9(OGlycan/162.0528); T11(OGlycan/162.0528); S13(OGlycan/162.0528)	1.46273e+07	1.46273e+07	37.4033	14.7228	NTerm,T,T,S	2	Carbamidomethyl/57.0215; OGlycan/162.0528; OGlycan/162.0528; OGlycan/162.0528	68,73,73,73	335343345347	0,9,11,13	335	347	8.62665e-05	300.034	12.2673	933.428	933.429	-0.415613	0	1864.84	1864.84	-0.000775052	-0.5718	14.68	9	1	990840	560	14.7228	15.2946	12.7228	16.7228							0	0	0	0	4.41185e+07
sp|P19022|CADH2_HUMAN Cadherin-2 OS=Homo sapiens GN=CDH2 PE=1 SV=4	K.GIQHPPQSTAtVS.V	9.57556e-05	424.426	True-positive	Hex(1)	T11(OGlycan/162.0528)	3.19926e+06	3.19926e+06	55.006	15.7965	T	2	OGlycan/162.0528	17	345	11	335	347	0.00012204	19.7991	0	742.868	742.865	3.59707	0	1483.72	1483.72	0.00533702	0.408	15.52	2	1	130529	684	15.7965	15.3885	13.7965	17.7965							0	0	0	0	7.77186e+06
sp|P19022|CADH2_HUMAN Cadherin-2 OS=Homo sapiens GN=CDH2 PE=1 SV=4	K.GIQHPPQSTAtVs.V	9.21e-6 - 5.20e-3	300.05 - 465.79	True-positive	Hex(1),Hex(1)	T11(OGlycan/162.0528); S13(OGlycan/162.0528)	370100000	5.396e+7 - 3.162e+8	92.814 - 95.375	15.69 - 15.80	T,S	2	OGlycan/162.0528; OGlycan/162.0528	--	345347	11,13	335	347	1.35e-5 - 6.63e-3	12.4 - 29.7	0.0 - 3.4	823.8872 - 823.8949	823.891	-4.60; -3.36; -2.77; -5.13; 4.22; -0.28; -1.39; -0.82; -0.39; -1.19; -1.25	0	1645.7598 - 1645.7752	1645.77	-0.0076; -0.0055; -0.0046; -0.0084; 0.0070; -0.0005; -0.0023; -0.0014; -0.0006; -0.0020; -0.0021	0.39 - 0.41	15.7100; 15.2600; 15.6000; 15.8000; 15.9000; 15.5000; 14.8700; 14.9300; 15.3100; 15.6900; 15.8900	2; 9	1	5.972e+6 - 2.451e+7	695; 668; 689; 700; 706; 612; 572; 576; 600; 623; 637	15.69 - 15.80	15.29 - 15.39	13.69 - 13.80	17.69 - 17.80							0	0	0	0	1e+8 - 8e+8
sp|P19022|CADH2_HUMAN Cadherin-2 OS=Homo sapiens GN=CDH2 PE=1 SV=4	K.GIQHPPQSTAtVs.V	5.41e-5 - 5.20e-3	300.05 - 465.58	True-positive	Hex(1),Hex(1)	T11(OGlycan/162.0528); S13(OGlycan/162.0528)	5.39609e+07	5.39609e+07	95.3746	15.7965	T,S	2	OGlycan/162.0528; OGlycan/162.0528	17,17	345347	11,13	335	347	6.89e-5 - 6.63e-3	12.4 - 24.7	0.0 - 2.4	823.8872 - 823.8949	823.891	-4.60; -3.36; -2.77; -5.13; 4.22	0	1645.7598 - 1645.7752	1645.77	-0.0076; -0.0055; -0.0046; -0.0084; 0.0070	0.408	15.7100; 15.2600; 15.6000; 15.8000; 15.9000	2	1	5.9721e+06	695; 668; 689; 700; 706	15.7965	15.3885	13.7965	17.7965							0	0	0	0	1.43252e+08
sp|P19022|CADH2_HUMAN Cadherin-2 OS=Homo sapiens GN=CDH2 PE=1 SV=4	K.GIQHPPQSTAtVs.V	5.4063e-05	446.72	True-positive	Hex(1),Hex(1)	T11(OGlycan/162.0528); S13(OGlycan/162.0528)	5.39609e+07	5.39609e+07	95.3746	15.7965	T,S	2	OGlycan/162.0528; OGlycan/162.0528	17,17	345347	11,13	335	347	6.89033e-05	21.689	2.4	823.888	823.891	-4.59677	0	1645.76	1645.77	-0.00756522	0.408	15.71	2	1	5.9721e+06	695	15.7965	15.3885	13.7965	17.7965							0	0	0	0	1.43252e+08
sp|P19022|CADH2_HUMAN Cadherin-2 OS=Homo sapiens GN=CDH2 PE=1 SV=4	K.GIQHPPQSTAtVs.V	0.00519927	300.053	True-positive	Hex(1),Hex(1)	T11(OGlycan/162.0528); S13(OGlycan/162.0528)	5.39609e+07	5.39609e+07	95.3746	15.7965	T,S	2	OGlycan/162.0528; OGlycan/162.0528	17,17	345347	11,13	335	347	0.00662602	24.6999	0	823.889	823.891	-3.36434	0	1645.76	1645.77	-0.00553693	0.408	15.26	2	1	5.9721e+06	668	15.7965	15.3885	13.7965	17.7965							0	0	0	0	1.43252e+08
sp|P19022|CADH2_HUMAN Cadherin-2 OS=Homo sapiens GN=CDH2 PE=1 SV=4	K.GIQHPPQSTAtVs.V	0.000101755	461.147	True-positive	Hex(1),Hex(1)	T11(OGlycan/162.0528); S13(OGlycan/162.0528)	5.39609e+07	5.39609e+07	95.3746	15.7965	T,S	2	OGlycan/162.0528; OGlycan/162.0528	17,17	345347	11,13	335	347	0.000129687	19.8972	2.4	823.889	823.891	-2.77171	0	1645.76	1645.77	-0.00456159	0.408	15.6	2	1	5.9721e+06	689	15.7965	15.3885	13.7965	17.7965							0	0	0	0	1.43252e+08
sp|P19022|CADH2_HUMAN Cadherin-2 OS=Homo sapiens GN=CDH2 PE=1 SV=4	K.GIQHPPQSTAtVs.V	5.4063e-05	465.585	True-positive	Hex(1),Hex(1)	T11(OGlycan/162.0528); S13(OGlycan/162.0528)	5.39609e+07	5.39609e+07	95.3746	15.7965	T,S	2	OGlycan/162.0528; OGlycan/162.0528	17,17	345347	11,13	335	347	6.89033e-05	12.3653	2.4	823.887	823.891	-5.13228	0	1645.76	1645.77	-0.00844654	0.408	15.8	2	1	5.9721e+06	700	15.7965	15.3885	13.7965	17.7965							0	0	0	0	1.43252e+08
sp|P19022|CADH2_HUMAN Cadherin-2 OS=Homo sapiens GN=CDH2 PE=1 SV=4	K.GIQHPPQSTAtVs.V	0.000680859	375.959	True-positive	Hex(1),Hex(1)	T11(OGlycan/162.0528); S13(OGlycan/162.0528)	5.39609e+07	5.39609e+07	95.3746	15.7965	T,S	2	OGlycan/162.0528; OGlycan/162.0528	17,17	345347	11,13	335	347	0.000867747	21.8564	2.4	823.895	823.891	4.22485	0	1645.78	1645.77	0.00695312	0.408	15.9	2	1	5.9721e+06	706	15.7965	15.3885	13.7965	17.7965							0	0	0	0	1.43252e+08
sp|P19022|CADH2_HUMAN Cadherin-2 OS=Homo sapiens GN=CDH2 PE=1 SV=4	K.GIQHPPQSTAtVs.V	9.21e-6 - 4.14e-5	422.08 - 465.79	True-positive	Hex(1),Hex(1)	T11(OGlycan/162.0528); S13(OGlycan/162.0528)	3.16184e+08	3.16184e+08	92.8141	15.6859	T,S	2	OGlycan/162.0528; OGlycan/162.0528	73,73	345347	11,13	335	347	1.35e-5 - 6.07e-5	12.9 - 29.7	1.1 - 3.4	823.8903 - 823.8912	823.891	-0.28; -1.39; -0.82; -0.39; -1.19; -1.25	0	1645.7660 - 1645.7678	1645.77	-0.0005; -0.0023; -0.0014; -0.0006; -0.0020; -0.0021	0.391335	15.5000; 14.8700; 14.9300; 15.3100; 15.6900; 15.8900	9	1	24510324	612; 572; 576; 600; 623; 637	15.6859	15.2946	13.6859	17.6859							0	0	0	0	8.39382e+08
sp|P19022|CADH2_HUMAN Cadherin-2 OS=Homo sapiens GN=CDH2 PE=1 SV=4	K.GIQHPPQSTAtVs.V	4.14056e-05	425.576	True-positive	Hex(1),Hex(1)	T11(OGlycan/162.0528); S13(OGlycan/162.0528)	3.16184e+08	3.16184e+08	92.8141	15.6859	T,S	2	OGlycan/162.0528; OGlycan/162.0528	73,73	345347	11,13	335	347	6.06815e-05	13.82	3.43254	823.891	823.891	-0.281058	0	1645.77	1645.77	-0.000462556	0.391335	15.5	9	1	24510324	612	15.6859	15.2946	13.6859	17.6859							0	0	0	0	8.39382e+08
sp|P19022|CADH2_HUMAN Cadherin-2 OS=Homo sapiens GN=CDH2 PE=1 SV=4	K.GIQHPPQSTAtVs.V	1.31234e-05	424.28	True-positive	Hex(1),Hex(1)	T11(OGlycan/162.0528); S13(OGlycan/162.0528)	3.16184e+08	3.16184e+08	92.8141	15.6859	T,S	2	OGlycan/162.0528; OGlycan/162.0528	73,73	345347	11,13	335	347	1.92329e-05	14.5619	2.4	823.89	823.891	-1.39141	0	1645.77	1645.77	-0.00228993	0.391335	14.87	9	1	24510324	572	15.6859	15.2946	13.6859	17.6859							0	0	0	0	8.39382e+08
sp|P19022|CADH2_HUMAN Cadherin-2 OS=Homo sapiens GN=CDH2 PE=1 SV=4	K.GIQHPPQSTAtVs.V	2.90558e-05	465.786	True-positive	Hex(1),Hex(1)	T11(OGlycan/162.0528); S13(OGlycan/162.0528)	3.16184e+08	3.16184e+08	92.8141	15.6859	T,S	2	OGlycan/162.0528; OGlycan/162.0528	73,73	345347	11,13	335	347	4.25824e-05	12.9284	2.4	823.891	823.891	-0.822239	0	1645.77	1645.77	-0.00135321	0.391335	14.93	9	1	24510324	576	15.6859	15.2946	13.6859	17.6859							0	0	0	0	8.39382e+08
sp|P19022|CADH2_HUMAN Cadherin-2 OS=Homo sapiens GN=CDH2 PE=1 SV=4	K.GIQHPPQSTAtVs.V	2.90558e-05	440.011	True-positive	Hex(1),Hex(1)	T11(OGlycan/162.0528); S13(OGlycan/162.0528)	3.16184e+08	3.16184e+08	92.8141	15.6859	T,S	2	OGlycan/162.0528; OGlycan/162.0528	73,73	345347	11,13	335	347	4.25824e-05	13.0655	1.07284	823.891	823.891	-0.389616	0	1645.77	1645.77	-0.000641218	0.391335	15.31	9	1	24510324	600	15.6859	15.2946	13.6859	17.6859							0	0	0	0	8.39382e+08
sp|P19022|CADH2_HUMAN Cadherin-2 OS=Homo sapiens GN=CDH2 PE=1 SV=4	K.GIQHPPQSTAtVs.V	4.14056e-05	422.083	True-positive	Hex(1),Hex(1)	T11(OGlycan/162.0528); S13(OGlycan/162.0528)	3.16184e+08	3.16184e+08	92.8141	15.6859	T,S	2	OGlycan/162.0528; OGlycan/162.0528	73,73	345347	11,13	335	347	6.06815e-05	14.1102	2.4	823.89	823.891	-1.1895	0	1645.77	1645.77	-0.00195763	0.391335	15.69	9	1	24510324	623	15.6859	15.2946	13.6859	17.6859							0	0	0	0	8.39382e+08
sp|P19022|CADH2_HUMAN Cadherin-2 OS=Homo sapiens GN=CDH2 PE=1 SV=4	K.GIQHPPQSTAtVs.V	9.20558e-06	450.636	True-positive	Hex(1),Hex(1)	T11(OGlycan/162.0528); S13(OGlycan/162.0528)	3.16184e+08	3.16184e+08	92.8141	15.6859	T,S	2	OGlycan/162.0528; OGlycan/162.0528	73,73	345347	11,13	335	347	1.34911e-05	29.7215	3.29821	823.89	823.891	-1.24723	0	1645.77	1645.77	-0.00205266	0.391335	15.89	9	1	24510324	637	15.6859	15.2946	13.6859	17.6859							0	0	0	0	8.39382e+08
sp|P19022|CADH2_HUMAN Cadherin-2 OS=Homo sapiens GN=CDH2 PE=1 SV=4	K.GIQHPPQsTATVS.V	1.50e-5 - 6.56e-3	256.93 - 504.34	True-positive	Hex(1)	S8(OGlycan/162.0528)	68010000	2.744e+6 - 5.804e+7	52.582 - 55.006	15.46 - 15.80	S	2	OGlycan/162.0528	--	342	8	335	347	2.53e-5 - 8.36e-3	0.6 - 31.8	0.6 - 2.0	742.8598 - 742.8689	742.865	5.32; -6.05; 4.75; 3.62; 5.25; 4.66; -7.01; 4.42; 2.42; 2.26; -0.58; -1.03; 2.73; 2.15; 2.58; 2.70; 2.51	0	1483.7050 - 1483.7233	1483.72	0.0079; -0.0090; 0.0071; 0.0054; 0.0078; 0.0069; -0.0104; 0.0066; 0.0036; 0.0033; -0.0009; -0.0015; 0.0040; 0.0032; 0.0038; 0.0037	0.00 - 0.41	15.3800; 15.2500; 15.4900; 15.7500; 15.6500; 15.4300; 15.5600; 15.7800; 15.9200; 15.5300; 15.0900; 15.2000; 15.3200; 15.6400; 15.7600; 15.8500	1; 2; 5; 8	1	1.305e+5 - 2.036e+6	848; 835; 858; 697; 878; 856; 869; 891; 905; 939; 903; 916; 927; 951; 964; 974	15.46 - 15.80	15.30 - 15.57	13.46 - 13.80	17.46 - 17.80							0	0	0	0	7e+6 - 1e+8
sp|P19022|CADH2_HUMAN Cadherin-2 OS=Homo sapiens GN=CDH2 PE=1 SV=4	K.GIQHPPQsTATVS.V	2.33e-4 - 3.02e-3	256.93 - 399.50	True-positive	Hex(1)	S8(OGlycan/162.0528)	2.74395e+06	2.74395e+06	53.2879	15.668	S	2	OGlycan/162.0528	9	342	8	335	347	3.08e-4 - 4.00e-3	0.6 - 22.3	0.6 - 2.0	742.8605 - 742.8689	742.865	5.32; -6.05; 4.75	0	1483.7065 - 1483.7233	1483.72	0.0079; -0.0090; 0.0071	0.372393	15.3800; 15.2500; 15.4900	1	1	135951	848; 835; 858	15.668	15.2956	13.668	17.668							0	0	0	0	6.66579e+06
sp|P19022|CADH2_HUMAN Cadherin-2 OS=Homo sapiens GN=CDH2 PE=1 SV=4	K.GIQHPPQsTATVS.V	0.000232973	396.064	True-positive	Hex(1)	S8(OGlycan/162.0528)	2.74395e+06	2.74395e+06	53.2879	15.668	S	2	OGlycan/162.0528	9	342	8	335	347	0.000308418	17.9563	2	742.869	742.865	5.32105	0	1483.72	1483.72	0.00789492	0.372393	15.38	1	1	135951	848	15.668	15.2956	13.668	17.668							0	0	0	0	6.66579e+06
sp|P19022|CADH2_HUMAN Cadherin-2 OS=Homo sapiens GN=CDH2 PE=1 SV=4	K.GIQHPPQsTATVS.V	0.000303065	399.496	True-positive	Hex(1)	S8(OGlycan/162.0528)	2.74395e+06	2.74395e+06	53.2879	15.668	S	2	OGlycan/162.0528	9	342	8	335	347	0.000401207	22.2674	2	742.861	742.865	-6.04547	0	1483.71	1483.72	-0.00896975	0.372393	15.25	1	1	135951	835	15.668	15.2956	13.668	17.668							0	0	0	0	6.66579e+06
sp|P19022|CADH2_HUMAN Cadherin-2 OS=Homo sapiens GN=CDH2 PE=1 SV=4	K.GIQHPPQsTATVS.V	0.00302484	256.926	True-positive	Hex(1)	S8(OGlycan/162.0528)	2.74395e+06	2.74395e+06	53.2879	15.668	S	2	OGlycan/162.0528	9	342	8	335	347	0.00400423	0.623881	0.623881	742.869	742.865	4.75492	0	1483.72	1483.72	0.00705494	0.372393	15.49	1	1	135951	858	15.668	15.2956	13.668	17.668							0	0	0	0	6.66579e+06
sp|P19022|CADH2_HUMAN Cadherin-2 OS=Homo sapiens GN=CDH2 PE=1 SV=4	K.GIQHPPQsTATVS.V	0.00656388	300.233	True-positive	Hex(1)	S8(OGlycan/162.0528)	3.19926e+06	3.19926e+06	55.006	15.7965	S	2	OGlycan/162.0528	17	342	8	335	347	0.00836495	28.9642	2	742.868	742.865	3.62292	0	1483.72	1483.72	0.00537538	0.408	15.75	2	1	130529	697	15.7965	15.3885	13.7965	17.7965							0	0	0	0	7.77186e+06
sp|P19022|CADH2_HUMAN Cadherin-2 OS=Homo sapiens GN=CDH2 PE=1 SV=4	K.GIQHPPQsTATVS.V	9.06e-5 - 1.21e-3	302.88 - 420.48	True-positive	Hex(1)	S8(OGlycan/162.0528)	4.02681e+06	4.02681e+06	52.5823	15.5736	S	2	OGlycan/162.0528	41	342	8	335	347	1.21e-4 - 1.62e-3	1.2 - 31.8	1.2 - 2.0	742.8598 - 742.8689	742.865	5.25; 4.66; -7.01; 4.42; 2.42	0	1483.7050 - 1483.7232	1483.72	0.0078; 0.0069; -0.0104; 0.0066; 0.0036	0	15.6500; 15.4300; 15.5600; 15.7800; 15.9200	5	1	167710	878; 856; 869; 891; 905	15.5736	15.5736	13.5736	17.5736							0	0	0	0	9.78221e+06
sp|P19022|CADH2_HUMAN Cadherin-2 OS=Homo sapiens GN=CDH2 PE=1 SV=4	K.GIQHPPQsTATVS.V	0.00121376	359.249	True-positive	Hex(1)	S8(OGlycan/162.0528)	4.02681e+06	4.02681e+06	52.5823	15.5736	S	2	OGlycan/162.0528	41	342	8	335	347	0.00162044	11.2741	2	742.869	742.865	5.24576	0	1483.72	1483.72	0.00778322	0	15.65	5	1	167710	878	15.5736	15.5736	13.5736	17.5736							0	0	0	0	9.78221e+06
sp|P19022|CADH2_HUMAN Cadherin-2 OS=Homo sapiens GN=CDH2 PE=1 SV=4	K.GIQHPPQsTATVS.V	0.000705786	367.009	True-positive	Hex(1)	S8(OGlycan/162.0528)	4.02681e+06	4.02681e+06	52.5823	15.5736	S	2	OGlycan/162.0528	41	342	8	335	347	0.000942269	16.6809	2	742.868	742.865	4.66452	0	1483.72	1483.72	0.00692082	0	15.43	5	1	167710	856	15.5736	15.5736	13.5736	17.5736							0	0	0	0	9.78221e+06
sp|P19022|CADH2_HUMAN Cadherin-2 OS=Homo sapiens GN=CDH2 PE=1 SV=4	K.GIQHPPQsTATVS.V	0.000118176	420.478	True-positive	Hex(1)	S8(OGlycan/162.0528)	4.02681e+06	4.02681e+06	52.5823	15.5736	S	2	OGlycan/162.0528	41	342	8	335	347	0.000157773	31.7919	2	742.86	742.865	-7.01196	0	1483.71	1483.72	-0.0104038	0	15.56	5	1	167710	869	15.5736	15.5736	13.5736	17.5736							0	0	0	0	9.78221e+06
sp|P19022|CADH2_HUMAN Cadherin-2 OS=Homo sapiens GN=CDH2 PE=1 SV=4	K.GIQHPPQsTATVS.V	0.00054368	302.88	True-positive	Hex(1)	S8(OGlycan/162.0528)	4.02681e+06	4.02681e+06	52.5823	15.5736	S	2	OGlycan/162.0528	41	342	8	335	347	0.000725848	10.252	2	742.868	742.865	4.42131	0	1483.72	1483.72	0.00655996	0	15.78	5	1	167710	891	15.5736	15.5736	13.5736	17.5736							0	0	0	0	9.78221e+06
sp|P19022|CADH2_HUMAN Cadherin-2 OS=Homo sapiens GN=CDH2 PE=1 SV=4	K.GIQHPPQsTATVS.V	9.05981e-05	341.701	True-positive	Hex(1)	S8(OGlycan/162.0528)	4.02681e+06	4.02681e+06	52.5823	15.5736	S	2	OGlycan/162.0528	41	342	8	335	347	0.000120955	1.18699	1.18699	742.867	742.865	2.42439	0	1483.72	1483.72	0.00359711	0	15.92	5	1	167710	905	15.5736	15.5736	13.5736	17.5736							0	0	0	0	9.78221e+06
sp|P19022|CADH2_HUMAN Cadherin-2 OS=Homo sapiens GN=CDH2 PE=1 SV=4	K.GIQHPPQsTATVS.V	1.50e-5 - 5.57e-4	426.70 - 504.34	True-positive	Hex(1)	S8(OGlycan/162.0528)	5.804e+07	5.804e+07	54.3976	15.4632	S	2	OGlycan/162.0528	65	342	8	335	347	2.53e-5 - 9.37e-4	21.2 - 31.6	2.0 - 2.0	742.8642 - 742.8670	742.865	2.26; -0.58; -1.03; 2.73; 2.15; 2.58; 2.70; 2.51	0	1483.7139 - 1483.7195	1483.72	0.0033; -0.0009; -0.0015; 0.0040; 0.0032; 0.0038; 0.0037	0	15.5300; 15.0900; 15.2000; 15.3200; 15.4300; 15.6400; 15.7600; 15.8500	8	1	2.03639e+06	939; 891; 903; 916; 927; 951; 964; 974	15.4632	15.4632	13.4632	17.4632							0	0	0	0	1.40995e+08
sp|P19022|CADH2_HUMAN Cadherin-2 OS=Homo sapiens GN=CDH2 PE=1 SV=4	K.GIQHPPQsTATVS.V	3.32945e-05	475.07	True-positive	Hex(1)	S8(OGlycan/162.0528)	5.804e+07	5.804e+07	54.3976	15.4632	S	2	OGlycan/162.0528	65	342	8	335	347	5.60069e-05	26.0801	2	742.867	742.865	2.25567	0	1483.72	1483.72	0.00334678	0	15.53	8	1	2.03639e+06	939	15.4632	15.4632	13.4632	17.4632							0	0	0	0	1.40995e+08
sp|P19022|CADH2_HUMAN Cadherin-2 OS=Homo sapiens GN=CDH2 PE=1 SV=4	K.GIQHPPQsTATVS.V	0.000115045	461.248	True-positive	Hex(1)	S8(OGlycan/162.0528)	5.804e+07	5.804e+07	54.3976	15.4632	S	2	OGlycan/162.0528	65	342	8	335	347	0.000193524	28.3107	2	742.865	742.865	-0.576017	0	1483.71	1483.72	-0.000854646	0	15.09	8	1	2.03639e+06	891	15.4632	15.4632	13.4632	17.4632							0	0	0	0	1.40995e+08
sp|P19022|CADH2_HUMAN Cadherin-2 OS=Homo sapiens GN=CDH2 PE=1 SV=4	K.GIQHPPQsTATVS.V	1.52953e-05	475.844	True-positive	Hex(1)	S8(OGlycan/162.0528)	5.804e+07	5.804e+07	54.3976	15.4632	S	2	OGlycan/162.0528	65	342	8	335	347	2.57293e-05	25.2217	2	742.864	742.865	-1.02609	0	1483.71	1483.72	-0.00152242	0	15.2	8	1	2.03639e+06	903	15.4632	15.4632	13.4632	17.4632							0	0	0	0	1.40995e+08
sp|P19022|CADH2_HUMAN Cadherin-2 OS=Homo sapiens GN=CDH2 PE=1 SV=4	K.GIQHPPQsTATVS.V	0.000113055	494.113	True-positive	Hex(1)	S8(OGlycan/162.0528)	5.804e+07	5.804e+07	54.3976	15.4632	S	2	OGlycan/162.0528	65	342	8	335	347	0.000190178	29.4501	2	742.867	742.865	2.72663	0	1483.72	1483.72	0.00404554	0	15.32	8	1	2.03639e+06	916	15.4632	15.4632	13.4632	17.4632							0	0	0	0	1.40995e+08
sp|P19022|CADH2_HUMAN Cadherin-2 OS=Homo sapiens GN=CDH2 PE=1 SV=4	K.GIQHPPQsTATVS.V	1.50291e-05	489.296	True-positive	Hex(1)	S8(OGlycan/162.0528)	5.804e+07	5.804e+07	54.3976	15.4632	S	2	OGlycan/162.0528	65	342	8	335	347	2.52814e-05	29.3871	2	742.867	742.865	2.15411	0	1483.72	1483.72	0.00319608	0	15.43	8	1	2.03639e+06	927	15.4632	15.4632	13.4632	17.4632							0	0	0	0	1.40995e+08
sp|P19022|CADH2_HUMAN Cadherin-2 OS=Homo sapiens GN=CDH2 PE=1 SV=4	K.GIQHPPQsTATVS.V	0.000113055	491.742	True-positive	Hex(1)	S8(OGlycan/162.0528)	5.804e+07	5.804e+07	54.3976	15.4632	S	2	OGlycan/162.0528	65	342	8	335	347	0.000190178	31.6114	2	742.867	742.865	2.57587	0	1483.72	1483.72	0.00382186	0	15.64	8	1	2.03639e+06	951	15.4632	15.4632	13.4632	17.4632							0	0	0	0	1.40995e+08
sp|P19022|CADH2_HUMAN Cadherin-2 OS=Homo sapiens GN=CDH2 PE=1 SV=4	K.GIQHPPQsTATVS.V	1.50291e-05	504.344	True-positive	Hex(1)	S8(OGlycan/162.0528)	5.804e+07	5.804e+07	54.3976	15.4632	S	2	OGlycan/162.0528	65	342	8	335	347	2.52814e-05	31.5997	2	742.867	742.865	2.70411	0	1483.72	1483.72	0.00401212	0	15.76	8	1	2.03639e+06	964	15.4632	15.4632	13.4632	17.4632							0	0	0	0	1.40995e+08
sp|P19022|CADH2_HUMAN Cadherin-2 OS=Homo sapiens GN=CDH2 PE=1 SV=4	K.GIQHPPQsTATVS.V	0.000556909	426.7	True-positive	Hex(1)	S8(OGlycan/162.0528)	5.804e+07	5.804e+07	54.3976	15.4632	S	2	OGlycan/162.0528	65	342	8	335	347	0.000936806	21.2386	2	742.867	742.865	2.51437	0	1483.72	1483.72	0.0037306	0	15.85	8	1	2.03639e+06	974	15.4632	15.4632	13.4632	17.4632							0	0	0	0	1.40995e+08
sp|P19022|CADH2_HUMAN Cadherin-2 OS=Homo sapiens GN=CDH2 PE=1 SV=4	K.GIQHPPQsTAtVS.V	6.84769e-06	453.73	True-positive	Hex(1),Hex(1)	S8(OGlycan/162.0528); T11(OGlycan/162.0528)	6.36813e+07	6.36813e+07	94.6053	15.9303	S,T	2	OGlycan/162.0528; OGlycan/162.0528	41,41	342345	8,11	335	347	9.14218e-06	18.9667	0.8	823.888	823.891	-4.00449	0	1645.76	1645.77	-0.00659047	0.356647	16.14	5	1	5436739	926	15.9303	15.5736	13.9303	17.9303							0	0	0	0	1.69057e+08
sp|P19022|CADH2_HUMAN Cadherin-2 OS=Homo sapiens GN=CDH2 PE=1 SV=4	K.GIQHPPQsTAtVS.V	2.02e-2 - 3.91e-1	23.24 - 50.38	True-positive	Hex(1),Hex(1)	S8(OGlycan/162.0528); T11(OGlycan/162.0528)	35770000	3.57722e+07	38.1664	15.4632	S,T	3	OGlycan/162.0528; OGlycan/162.0528	65,65	342345	8,11	335	347	3.01e-2 - 4.00e-1	7.1 - 9.1	0.8 - 0.8	549.5986 - 549.6004	549.597	6.42; 3.53; 3.57; 6.74	0	1645.7741 - 1645.7794	1645.77	0.0106; 0.0058; 0.0059; 0.0111	0	15.4800; 15.1500; 15.2500; 15.6000	8	1	1.75446e+06	933; 898; 909; 946	15.4632	15.4632	13.4632	17.4632							6.71e-4 - 1.93e-2	6.04e-3 - 1.74e-2	0.0031746	0.015873	9.49654e+07
sp|P19022|CADH2_HUMAN Cadherin-2 OS=Homo sapiens GN=CDH2 PE=1 SV=4	K.GIQHPPQsTAtVS.V	2.02e-2 - 3.91e-1	23.24 - 50.38	True-positive	Hex(1),Hex(1)	S8(OGlycan/162.0528); T11(OGlycan/162.0528)	3.57722e+07	3.57722e+07	38.1664	15.4632	S,T	3	OGlycan/162.0528; OGlycan/162.0528	65,65	342345	8,11	335	347	3.01e-2 - 4.00e-1	7.1 - 9.1	0.8 - 0.8	549.5986 - 549.6004	549.597	6.42; 3.53; 3.57; 6.74	0	1645.7741 - 1645.7794	1645.77	0.0106; 0.0058; 0.0059; 0.0111	0	15.4800; 15.1500; 15.2500; 15.6000	8	1	1.75446e+06	933; 898; 909; 946	15.4632	15.4632	13.4632	17.4632							6.71e-4 - 1.93e-2	6.04e-3 - 1.74e-2	0.0031746	0.015873	9.49654e+07
sp|P19022|CADH2_HUMAN Cadherin-2 OS=Homo sapiens GN=CDH2 PE=1 SV=4	K.GIQHPPQsTAtVS.V	0.391213	23.2442	True-positive	Hex(1),Hex(1)	S8(OGlycan/162.0528); T11(OGlycan/162.0528)	3.57722e+07	3.57722e+07	38.1664	15.4632	S,T	3	OGlycan/162.0528; OGlycan/162.0528	65,65	342345	8,11	335	347	0.400393	8.72516	0.8	549.6	549.597	6.42359	0	1645.78	1645.77	0.0105717	0	15.48	8	1	1.75446e+06	933	15.4632	15.4632	13.4632	17.4632							0.0192802	0.0173522	0.0031746	0.015873	9.49654e+07
sp|P19022|CADH2_HUMAN Cadherin-2 OS=Homo sapiens GN=CDH2 PE=1 SV=4	K.GIQHPPQsTAtVS.V	0.0201737	37.776	True-positive	Hex(1),Hex(1)	S8(OGlycan/162.0528); T11(OGlycan/162.0528)	3.57722e+07	3.57722e+07	38.1664	15.4632	S,T	3	OGlycan/162.0528; OGlycan/162.0528	65,65	342345	8,11	335	347	0.0300835	7.06089	0.8	549.599	549.597	3.53283	0	1645.77	1645.77	0.00581423	0	15.15	8	1	1.75446e+06	898	15.4632	15.4632	13.4632	17.4632							0.000671141	0.00604027	0.0031746	0.015873	9.49654e+07
sp|P19022|CADH2_HUMAN Cadherin-2 OS=Homo sapiens GN=CDH2 PE=1 SV=4	K.GIQHPPQsTAtVS.V	0.0201737	43.537	True-positive	Hex(1),Hex(1)	S8(OGlycan/162.0528); T11(OGlycan/162.0528)	3.57722e+07	3.57722e+07	38.1664	15.4632	S,T	3	OGlycan/162.0528; OGlycan/162.0528	65,65	342345	8,11	335	347	0.0300835	7.68348	0.8	549.599	549.597	3.57412	0	1645.77	1645.77	0.00588217	0	15.25	8	1	1.75446e+06	909	15.4632	15.4632	13.4632	17.4632							0.000670691	0.00603622	0.0031746	0.015873	9.49654e+07
sp|P19022|CADH2_HUMAN Cadherin-2 OS=Homo sapiens GN=CDH2 PE=1 SV=4	K.GIQHPPQsTAtVS.V	0.359752	50.3805	True-positive	Hex(1),Hex(1)	S8(OGlycan/162.0528); T11(OGlycan/162.0528)	3.57722e+07	3.57722e+07	38.1664	15.4632	S,T	3	OGlycan/162.0528; OGlycan/162.0528	65,65	342345	8,11	335	347	0.369143	9.09579	0.8	549.6	549.597	6.7422	0	1645.78	1645.77	0.0110961	0	15.6	8	1	1.75446e+06	946	15.4632	15.4632	13.4632	17.4632							0.0193174	0.0167418	0.0031746	0.015873	9.49654e+07
sp|P19022|CADH2_HUMAN Cadherin-2 OS=Homo sapiens GN=CDH2 PE=1 SV=4	K.GIQHPPQsTAtVs.V	6.85e-6 - 1.27e-2	24.71 - 453.47	True-positive	Hex(1),Hex(1),Hex(1)	S8(OGlycan/162.0528); T11(OGlycan/162.0528); S13(OGlycan/162.0528)	4365000000	4.978e+6 - 3.751e+9	16.897 - 99.029	15.30 - 34.38	S,T,S	2	OGlycan/162.0528; OGlycan/162.0528; OGlycan/162.0528	--	342345347	8,11,13	335	347	9.15e-6 - 1.87e-2	0.4 - 31.6	0.4 - 4.9	904.9091 - 904.9260	904.918	0.14; -1.44; -0.95; 0.21; -0.14; 0.36; -0.73; -0.68; 1.12; -0.44; -1.51; -1.27; 1.43; -1.80; -0.35; -1.19; 0.77; 7.57; 0.40; 3.78; 4.58; 4.91; 4.43; 8.75; 9.03; 8.43; 8.35; 7.87; 7.92; 3.47; 4.00; 3.21; 3.25; 1.07; 4.09; 3.87; 2.55; 3.00; 3.03; 2.58; 2.93; -9.63; 1.38; 0.09; 2.85; 0.64; 2.10; 0.60; 1.08; 0.41; 1.52; 3.58; 0.66; 1.80; 0.99; 1.16; 1.48; 1.09; 0.97; 1.61; 0.75; 2.22; 1.66; 1.63; 1.3…	0	1807.8037 - 1807.8374	1807.82	0.0002; -0.0026; -0.0017; 0.0004; -0.0002; 0.0007; -0.0013; -0.0012; 0.0020; -0.0008; -0.0027; -0.0023; 0.0026; -0.0033; -0.0006; -0.0022; 0.0014; 0.0137; 0.0068; 0.0083; 0.0089; 0.0080; 0.0158; 0.0163; 0.0152; 0.0151; 0.0142; 0.0143; 0.0063; 0.0072; 0.0058; 0.0059; 0.0019; 0.0074; 0.0070; 0.0046; 0.0054; 0.0055; 0.0047; 0.0053; -0.0174; 0.0025; 0.0051; 0.0012; 0.0038; 0.0011; 0.0027; 0.0065; 0.0…	0.00 - 19.08	15.4300; 14.8300; 14.9200; 15.0500; 15.1800; 15.3000; 15.5500; 15.6800; 15.9400; 16.0700; 15.5800; 15.0800; 15.2200; 15.4600; 15.7000; 15.8300; 15.5700; 14.8000; 14.9100; 15.0200; 15.1300; 15.2400; 15.3500; 15.4700; 15.7900; 15.9000; 15.9800; 16.0900; 16.5700; 16.6400; 16.7600; 16.8500; 16.9600; 17.0400; 17.1600; 17.4500; 17.5700; 17.7900; 17.9600; 18.2900; 35.5800; 17.6600; 33.2400; 33.8700; 34.…	1; 5; 8; 9	1	2.646e+4 - 8.580e+7	852; 796; 804; 816; 828; 840; 864; 877; 900; 913; 871; 823; 835; 859; 883; 895; 907; 943; 919; 931; 955; 967; 979; 991; 1004; 1073; 1084; 1097; 1107; 1120; 1131; 1144; 1187; 1203; 1228; 1247; 1289; 1886; 765; 1761; 1795; 1821; 1845; 1869; 1891; 1899; 1905; 1911; 1916; 1922; 1928; 1934; 1940; 1958; 2001; 2018; 2061; 2084; 2108; 2119; 2125; 2150; 2167	15.30 - 34.38	15.29 - 15.57	13.30 - 32.38	17.30 - 36.38							0.00e+0 - 1.13e-3	0.00e+0 - 1.18e-3	0	0	1e+7 - 1e+10
sp|P19022|CADH2_HUMAN Cadherin-2 OS=Homo sapiens GN=CDH2 PE=1 SV=4	K.GIQHPPQsTAtVs.V	4.04e-5 - 1.75e-3	192.84 - 430.74	True-positive	Hex(1),Hex(1),Hex(1)	S8(OGlycan/162.0528); T11(OGlycan/162.0528); S13(OGlycan/162.0528)	2.3844e+08	2.3844e+08	99.0013	15.2956	S,T,S	2	OGlycan/162.0528; OGlycan/162.0528; OGlycan/162.0528	9,9,9	342345347	8,11,13	335	347	5.34e-5 - 2.32e-3	0.4 - 26.4	0.4 - 0.8	904.9165 - 904.9188	904.918	0.14; -1.44; -0.95; 0.21; -0.14; 0.36; -0.73; -0.68; 1.12; -0.44	0	1807.8185 - 1807.8231	1807.82	0.0002; -0.0026; -0.0017; 0.0004; -0.0002; 0.0007; -0.0013; -0.0012; 0.0020; -0.0008	0	15.4300; 14.8300; 14.9200; 15.0500; 15.1800; 15.3000; 15.5500; 15.6800; 15.9400; 16.0700	1	1	9902425	852; 796; 804; 816; 828; 840; 864; 877; 900; 913	15.2956	15.2956	13.2956	17.2956							0	0	0	0	6.91757e+08
sp|P19022|CADH2_HUMAN Cadherin-2 OS=Homo sapiens GN=CDH2 PE=1 SV=4	K.GIQHPPQsTAtVs.V	4.03565e-05	414.429	True-positive	Hex(1),Hex(1),Hex(1)	S8(OGlycan/162.0528); T11(OGlycan/162.0528); S13(OGlycan/162.0528)	2.3844e+08	2.3844e+08	99.0013	15.2956	S,T,S	2	OGlycan/162.0528; OGlycan/162.0528; OGlycan/162.0528	9,9,9	342345347	8,11,13	335	347	5.34254e-05	20.6226	0.8	904.918	904.918	0.137058	0	1807.82	1807.82	0.000247776	0	15.43	1	1	9902425	852	15.2956	15.2956	13.2956	17.2956							0	0	0	0	6.91757e+08
sp|P19022|CADH2_HUMAN Cadherin-2 OS=Homo sapiens GN=CDH2 PE=1 SV=4	K.GIQHPPQsTAtVs.V	0.00174927	192.838	True-positive	Hex(1),Hex(1),Hex(1)	S8(OGlycan/162.0528); T11(OGlycan/162.0528); S13(OGlycan/162.0528)	2.3844e+08	2.3844e+08	99.0013	15.2956	S,T,S	2	OGlycan/162.0528; OGlycan/162.0528; OGlycan/162.0528	9,9,9	342345347	8,11,13	335	347	0.0023157	3.88235	0.8	904.917	904.918	-1.44332	0	1807.82	1807.82	-0.00260926	0	14.83	1	1	9902425	796	15.2956	15.2956	13.2956	17.2956							0	0	0	0	6.91757e+08
sp|P19022|CADH2_HUMAN Cadherin-2 OS=Homo sapiens GN=CDH2 PE=1 SV=4	K.GIQHPPQsTAtVs.V	5.76643e-05	430.737	True-positive	Hex(1),Hex(1),Hex(1)	S8(OGlycan/162.0528); T11(OGlycan/162.0528); S13(OGlycan/162.0528)	2.3844e+08	2.3844e+08	99.0013	15.2956	S,T,S	2	OGlycan/162.0528; OGlycan/162.0528; OGlycan/162.0528	9,9,9	342345347	8,11,13	335	347	7.63382e-05	17.7629	0.8	904.917	904.918	-0.945665	0	1807.82	1807.82	-0.00170959	0	14.92	1	1	9902425	804	15.2956	15.2956	13.2956	17.2956							0	0	0	0	6.91757e+08
sp|P19022|CADH2_HUMAN Cadherin-2 OS=Homo sapiens GN=CDH2 PE=1 SV=4	K.GIQHPPQsTAtVs.V	4.03565e-05	411.659	True-positive	Hex(1),Hex(1),Hex(1)	S8(OGlycan/162.0528); T11(OGlycan/162.0528); S13(OGlycan/162.0528)	2.3844e+08	2.3844e+08	99.0013	15.2956	S,T,S	2	OGlycan/162.0528; OGlycan/162.0528; OGlycan/162.0528	9,9,9	342345347	8,11,13	335	347	5.34254e-05	22.7448	0.8	904.918	904.918	0.209882	0	1807.82	1807.82	0.000379429	0	15.05	1	1	9902425	816	15.2956	15.2956	13.2956	17.2956							0	0	0	0	6.91757e+08
sp|P19022|CADH2_HUMAN Cadherin-2 OS=Homo sapiens GN=CDH2 PE=1 SV=4	K.GIQHPPQsTAtVs.V	5.76643e-05	413.393	True-positive	Hex(1),Hex(1),Hex(1)	S8(OGlycan/162.0528); T11(OGlycan/162.0528); S13(OGlycan/162.0528)	2.3844e+08	2.3844e+08	99.0013	15.2956	S,T,S	2	OGlycan/162.0528; OGlycan/162.0528; OGlycan/162.0528	9,9,9	342345347	8,11,13	335	347	7.63382e-05	25.2998	0.8	904.918	904.918	-0.135562	0	1807.82	1807.82	-0.000245073	0	15.18	1	1	9902425	828	15.2956	15.2956	13.2956	17.2956							0	0	0	0	6.91757e+08
sp|P19022|CADH2_HUMAN Cadherin-2 OS=Homo sapiens GN=CDH2 PE=1 SV=4	K.GIQHPPQsTAtVs.V	4.03565e-05	420.536	True-positive	Hex(1),Hex(1),Hex(1)	S8(OGlycan/162.0528); T11(OGlycan/162.0528); S13(OGlycan/162.0528)	2.3844e+08	2.3844e+08	99.0013	15.2956	S,T,S	2	OGlycan/162.0528; OGlycan/162.0528; OGlycan/162.0528	9,9,9	342345347	8,11,13	335	347	5.34254e-05	26.4315	0.8	904.918	904.918	0.361987	0	1807.82	1807.82	0.000654408	0	15.3	1	1	9902425	840	15.2956	15.2956	13.2956	17.2956							0	0	0	0	6.91757e+08
sp|P19022|CADH2_HUMAN Cadherin-2 OS=Homo sapiens GN=CDH2 PE=1 SV=4	K.GIQHPPQsTAtVs.V	5.76643e-05	417.396	True-positive	Hex(1),Hex(1),Hex(1)	S8(OGlycan/162.0528); T11(OGlycan/162.0528); S13(OGlycan/162.0528)	2.3844e+08	2.3844e+08	99.0013	15.2956	S,T,S	2	OGlycan/162.0528; OGlycan/162.0528; OGlycan/162.0528	9,9,9	342345347	8,11,13	335	347	7.63382e-05	25.5642	0.8	904.917	904.918	-0.726122	0	1807.82	1807.82	-0.0013127	0	15.55	1	1	9902425	864	15.2956	15.2956	13.2956	17.2956							0	0	0	0	6.91757e+08
sp|P19022|CADH2_HUMAN Cadherin-2 OS=Homo sapiens GN=CDH2 PE=1 SV=4	K.GIQHPPQsTAtVs.V	5.76643e-05	410.907	True-positive	Hex(1),Hex(1),Hex(1)	S8(OGlycan/162.0528); T11(OGlycan/162.0528); S13(OGlycan/162.0528)	2.3844e+08	2.3844e+08	99.0013	15.2956	S,T,S	2	OGlycan/162.0528; OGlycan/162.0528; OGlycan/162.0528	9,9,9	342345347	8,11,13	335	347	7.63382e-05	19.3183	0.8	904.917	904.918	-0.676281	0	1807.82	1807.82	-0.00122259	0	15.68	1	1	9902425	877	15.2956	15.2956	13.2956	17.2956							0	0	0	0	6.91757e+08
sp|P19022|CADH2_HUMAN Cadherin-2 OS=Homo sapiens GN=CDH2 PE=1 SV=4	K.GIQHPPQsTAtVs.V	7.80113e-05	376.262	True-positive	Hex(1),Hex(1),Hex(1)	S8(OGlycan/162.0528); T11(OGlycan/162.0528); S13(OGlycan/162.0528)	2.3844e+08	2.3844e+08	99.0013	15.2956	S,T,S	2	OGlycan/162.0528; OGlycan/162.0528; OGlycan/162.0528	9,9,9	342345347	8,11,13	335	347	0.000103274	0.369075	0.369075	904.919	904.918	1.12035	0	1807.82	1807.82	0.00202539	0	15.94	1	1	9902425	900	15.2956	15.2956	13.2956	17.2956							0	0	0	0	6.91757e+08
sp|P19022|CADH2_HUMAN Cadherin-2 OS=Homo sapiens GN=CDH2 PE=1 SV=4	K.GIQHPPQsTAtVs.V	0.000229358	291.254	True-positive	Hex(1),Hex(1),Hex(1)	S8(OGlycan/162.0528); T11(OGlycan/162.0528); S13(OGlycan/162.0528)	2.3844e+08	2.3844e+08	99.0013	15.2956	S,T,S	2	OGlycan/162.0528; OGlycan/162.0528; OGlycan/162.0528	9,9,9	342345347	8,11,13	335	347	0.000303632	3.79173	0.8	904.917	904.918	-0.439231	0	1807.82	1807.82	-0.00079405	0	16.07	1	1	9902425	913	15.2956	15.2956	13.2956	17.2956							0	0	0	0	6.91757e+08
sp|P19022|CADH2_HUMAN Cadherin-2 OS=Homo sapiens GN=CDH2 PE=1 SV=4	K.GIQHPPQsTAtVs.V	6.85e-6 - 5.88e-5	361.17 - 446.69	True-positive	Hex(1),Hex(1),Hex(1)	S8(OGlycan/162.0528); T11(OGlycan/162.0528); S13(OGlycan/162.0528)	3.70484e+08	3.70484e+08	99.0294	15.5736	S,T,S	2	OGlycan/162.0528; OGlycan/162.0528; OGlycan/162.0528	41,41,41	342345347	8,11,13	335	347	9.15e-6 - 7.85e-5	19.1 - 31.6	0.8 - 0.8	904.9162 - 904.9191	904.918	-1.51; -1.27; 1.43; -1.80; -0.35; -1.19; 0.77	0	1807.8178 - 1807.8237	1807.82	-0.0027; -0.0023; 0.0026; -0.0033; -0.0006; -0.0022; 0.0014	0	15.5800; 15.0800; 15.2200; 15.4600; 15.7000; 15.8300; 15.9400	5	1	15296172	871; 823; 835; 859; 883; 895; 907	15.5736	15.5736	13.5736	17.5736							0	0	0	0	1.07484e+09
sp|P19022|CADH2_HUMAN Cadherin-2 OS=Homo sapiens GN=CDH2 PE=1 SV=4	K.GIQHPPQsTAtVs.V	1.81731e-05	384.291	True-positive	Hex(1),Hex(1),Hex(1)	S8(OGlycan/162.0528); T11(OGlycan/162.0528); S13(OGlycan/162.0528)	3.70484e+08	3.70484e+08	99.0294	15.5736	S,T,S	2	OGlycan/162.0528; OGlycan/162.0528; OGlycan/162.0528	41,41,41	342345347	8,11,13	335	347	2.42625e-05	19.5981	0.8	904.916	904.918	-1.51068	0	1807.82	1807.82	-0.00273104	0	15.58	5	1	15296172	871	15.5736	15.5736	13.5736	17.5736							0	0	0	0	1.07484e+09
sp|P19022|CADH2_HUMAN Cadherin-2 OS=Homo sapiens GN=CDH2 PE=1 SV=4	K.GIQHPPQsTAtVs.V	6.85107e-06	446.692	True-positive	Hex(1),Hex(1),Hex(1)	S8(OGlycan/162.0528); T11(OGlycan/162.0528); S13(OGlycan/162.0528)	3.70484e+08	3.70484e+08	99.0294	15.5736	S,T,S	2	OGlycan/162.0528; OGlycan/162.0528; OGlycan/162.0528	41,41,41	342345347	8,11,13	335	347	9.14669e-06	24.8354	0.8	904.917	904.918	-1.2675	0	1807.82	1807.82	-0.00229141	0	15.08	5	1	15296172	823	15.5736	15.5736	13.5736	17.5736							0	0	0	0	1.07484e+09
sp|P19022|CADH2_HUMAN Cadherin-2 OS=Homo sapiens GN=CDH2 PE=1 SV=4	K.GIQHPPQsTAtVs.V	1.32306e-05	433.189	True-positive	Hex(1),Hex(1),Hex(1)	S8(OGlycan/162.0528); T11(OGlycan/162.0528); S13(OGlycan/162.0528)	3.70484e+08	3.70484e+08	99.0294	15.5736	S,T,S	2	OGlycan/162.0528; OGlycan/162.0528; OGlycan/162.0528	41,41,41	342345347	8,11,13	335	347	1.76638e-05	28.2979	0.8	904.919	904.918	1.4275	0	1807.82	1807.82	0.00258067	0	15.22	5	1	15296172	835	15.5736	15.5736	13.5736	17.5736							0	0	0	0	1.07484e+09
sp|P19022|CADH2_HUMAN Cadherin-2 OS=Homo sapiens GN=CDH2 PE=1 SV=4	K.GIQHPPQsTAtVs.V	5.88211e-05	361.167	True-positive	Hex(1),Hex(1),Hex(1)	S8(OGlycan/162.0528); T11(OGlycan/162.0528); S13(OGlycan/162.0528)	3.70484e+08	3.70484e+08	99.0294	15.5736	S,T,S	2	OGlycan/162.0528; OGlycan/162.0528; OGlycan/162.0528	41,41,41	342345347	8,11,13	335	347	7.85305e-05	19.1252	0.8	904.916	904.918	-1.80161	0	1807.82	1807.82	-0.00325698	0	15.46	5	1	15296172	859	15.5736	15.5736	13.5736	17.5736							0	0	0	0	1.07484e+09
sp|P19022|CADH2_HUMAN Cadherin-2 OS=Homo sapiens GN=CDH2 PE=1 SV=4	K.GIQHPPQsTAtVs.V	9.66968e-06	435.513	True-positive	Hex(1),Hex(1),Hex(1)	S8(OGlycan/162.0528); T11(OGlycan/162.0528); S13(OGlycan/162.0528)	3.70484e+08	3.70484e+08	99.0294	15.5736	S,T,S	2	OGlycan/162.0528; OGlycan/162.0528; OGlycan/162.0528	41,41,41	342345347	8,11,13	335	347	1.29097e-05	23.1739	0.8	904.917	904.918	-0.354373	0	1807.82	1807.82	-0.000640643	0	15.7	5	1	15296172	883	15.5736	15.5736	13.5736	17.5736							0	0	0	0	1.07484e+09
sp|P19022|CADH2_HUMAN Cadherin-2 OS=Homo sapiens GN=CDH2 PE=1 SV=4	K.GIQHPPQsTAtVs.V	1.25693e-05	415.688	True-positive	Hex(1),Hex(1),Hex(1)	S8(OGlycan/162.0528); T11(OGlycan/162.0528); S13(OGlycan/162.0528)	3.70484e+08	3.70484e+08	99.0294	15.5736	S,T,S	2	OGlycan/162.0528; OGlycan/162.0528; OGlycan/162.0528	41,41,41	342345347	8,11,13	335	347	1.6781e-05	23.2116	0.8	904.917	904.918	-1.18994	0	1807.82	1807.82	-0.0021512	0	15.83	5	1	15296172	895	15.5736	15.5736	13.5736	17.5736							0	0	0	0	1.07484e+09
sp|P19022|CADH2_HUMAN Cadherin-2 OS=Homo sapiens GN=CDH2 PE=1 SV=4	K.GIQHPPQsTAtVs.V	9.66968e-06	410.784	True-positive	Hex(1),Hex(1),Hex(1)	S8(OGlycan/162.0528); T11(OGlycan/162.0528); S13(OGlycan/162.0528)	3.70484e+08	3.70484e+08	99.0294	15.5736	S,T,S	2	OGlycan/162.0528; OGlycan/162.0528; OGlycan/162.0528	41,41,41	342345347	8,11,13	335	347	1.29097e-05	31.5782	0.8	904.919	904.918	0.770966	0	1807.82	1807.82	0.00139377	0	15.94	5	1	15296172	907	15.5736	15.5736	13.5736	17.5736							0	0	0	0	1.07484e+09
sp|P19022|CADH2_HUMAN Cadherin-2 OS=Homo sapiens GN=CDH2 PE=1 SV=4	K.GIQHPPQsTAtVs.V	3.06e-5 - 3.72e-4	318.42 - 453.47	True-positive	Hex(1),Hex(1),Hex(1)	S8(OGlycan/162.0528); T11(OGlycan/162.0528); S13(OGlycan/162.0528)	3.7507e+09	3.7507e+09	98.7194	15.4632	S,T,S	2	OGlycan/162.0528; OGlycan/162.0528; OGlycan/162.0528	65,65,65	342345347	8,11,13	335	347	5.14e-5 - 6.26e-4	0.6 - 27.5	0.6 - 0.8	904.9091 - 904.9260	904.918	7.57; 0.40; 3.78; 4.58; 4.91; 4.43; 8.75; 9.03; 8.43; 8.35; 7.87; 7.92; 3.47; 4.00; 3.21; 3.25; 1.07; 4.09; 3.87; 2.55; 3.00; 3.03; 2.58; 2.93; -9.63	0	1807.8037 - 1807.8374	1807.82	0.0137; 0.0007; 0.0068; 0.0083; 0.0089; 0.0080; 0.0158; 0.0163; 0.0152; 0.0151; 0.0142; 0.0143; 0.0063; 0.0072; 0.0058; 0.0059; 0.0019; 0.0074; 0.0070; 0.0046; 0.0054; 0.0055; 0.0047; 0.0053; -0.0174	0	15.5700; 14.8000; 14.9100; 15.0200; 15.1300; 15.2400; 15.3500; 15.4700; 15.6800; 15.7900; 15.9000; 15.9800; 16.0900; 16.5700; 16.6400; 16.7600; 16.8500; 16.9600; 17.0400; 17.1600; 17.4500; 17.5700; 17.7900; 17.9600; 18.2900	8	1	85797864	943; 859; 871; 883; 895; 907; 919; 931; 955; 967; 979; 991; 1004; 1073; 1084; 1097; 1107; 1120; 1131; 1144; 1187; 1203; 1228; 1247; 1289	15.4632	15.4632	13.4632	17.4632							0	0	0	0	1.08815e+10
sp|P19022|CADH2_HUMAN Cadherin-2 OS=Homo sapiens GN=CDH2 PE=1 SV=4	K.GIQHPPQsTAtVs.V	0.000206577	437.261	True-positive	Hex(1),Hex(1),Hex(1)	S8(OGlycan/162.0528); T11(OGlycan/162.0528); S13(OGlycan/162.0528)	3.7507e+09	3.7507e+09	98.7194	15.4632	S,T,S	2	OGlycan/162.0528; OGlycan/162.0528; OGlycan/162.0528	65,65,65	342345347	8,11,13	335	347	0.000347496	25.0114	0.8	904.925	904.918	7.56605	0	1807.83	1807.82	0.0136781	0	15.57	8	1	85797864	943	15.4632	15.4632	13.4632	17.4632							0	0	0	0	1.08815e+10
sp|P19022|CADH2_HUMAN Cadherin-2 OS=Homo sapiens GN=CDH2 PE=1 SV=4	K.GIQHPPQsTAtVs.V	3.05797e-05	427.628	True-positive	Hex(1),Hex(1),Hex(1)	S8(OGlycan/162.0528); T11(OGlycan/162.0528); S13(OGlycan/162.0528)	3.7507e+09	3.7507e+09	98.7194	15.4632	S,T,S	2	OGlycan/162.0528; OGlycan/162.0528; OGlycan/162.0528	65,65,65	342345347	8,11,13	335	347	5.14401e-05	23.2137	0.8	904.918	904.918	0.395561	0	1807.82	1807.82	0.000715103	0	14.8	8	1	85797864	859	15.4632	15.4632	13.4632	17.4632							0	0	0	0	1.08815e+10
sp|P19022|CADH2_HUMAN Cadherin-2 OS=Homo sapiens GN=CDH2 PE=1 SV=4	K.GIQHPPQsTAtVs.V	3.28687e-05	453.475	True-positive	Hex(1),Hex(1),Hex(1)	S8(OGlycan/162.0528); T11(OGlycan/162.0528); S13(OGlycan/162.0528)	3.7507e+09	3.7507e+09	98.7194	15.4632	S,T,S	2	OGlycan/162.0528; OGlycan/162.0528; OGlycan/162.0528	65,65,65	342345347	8,11,13	335	347	5.52906e-05	26.9526	0.8	904.921	904.918	3.77856	0	1807.83	1807.82	0.00683095	0	14.91	8	1	85797864	871	15.4632	15.4632	13.4632	17.4632							0	0	0	0	1.08815e+10
sp|P19022|CADH2_HUMAN Cadherin-2 OS=Homo sapiens GN=CDH2 PE=1 SV=4	K.GIQHPPQsTAtVs.V	0.000128114	425.461	True-positive	Hex(1),Hex(1),Hex(1)	S8(OGlycan/162.0528); T11(OGlycan/162.0528); S13(OGlycan/162.0528)	3.7507e+09	3.7507e+09	98.7194	15.4632	S,T,S	2	OGlycan/162.0528; OGlycan/162.0528; OGlycan/162.0528	65,65,65	342345347	8,11,13	335	347	0.000215509	25.1139	0.8	904.922	904.918	4.57713	0	1807.83	1807.82	0.00827463	0	15.02	8	1	85797864	883	15.4632	15.4632	13.4632	17.4632							0	0	0	0	1.08815e+10
sp|P19022|CADH2_HUMAN Cadherin-2 OS=Homo sapiens GN=CDH2 PE=1 SV=4	K.GIQHPPQsTAtVs.V	0.000128114	416.404	True-positive	Hex(1),Hex(1),Hex(1)	S8(OGlycan/162.0528); T11(OGlycan/162.0528); S13(OGlycan/162.0528)	3.7507e+09	3.7507e+09	98.7194	15.4632	S,T,S	2	OGlycan/162.0528; OGlycan/162.0528; OGlycan/162.0528	65,65,65	342345347	8,11,13	335	347	0.000215509	24.9478	0.8	904.922	904.918	4.90818	0	1807.83	1807.82	0.00887311	0	15.13	8	1	85797864	895	15.4632	15.4632	13.4632	17.4632							0	0	0	0	1.08815e+10
sp|P19022|CADH2_HUMAN Cadherin-2 OS=Homo sapiens GN=CDH2 PE=1 SV=4	K.GIQHPPQsTAtVs.V	0.000128114	404.74	True-positive	Hex(1),Hex(1),Hex(1)	S8(OGlycan/162.0528); T11(OGlycan/162.0528); S13(OGlycan/162.0528)	3.7507e+09	3.7507e+09	98.7194	15.4632	S,T,S	2	OGlycan/162.0528; OGlycan/162.0528; OGlycan/162.0528	65,65,65	342345347	8,11,13	335	347	0.000215509	14.3919	0.8	904.922	904.918	4.43089	0	1807.83	1807.82	0.00801026	0	15.24	8	1	85797864	907	15.4632	15.4632	13.4632	17.4632							0	0	0	0	1.08815e+10
sp|P19022|CADH2_HUMAN Cadherin-2 OS=Homo sapiens GN=CDH2 PE=1 SV=4	K.GIQHPPQsTAtVs.V	0.000303783	379.15	True-positive	Hex(1),Hex(1),Hex(1)	S8(OGlycan/162.0528); T11(OGlycan/162.0528); S13(OGlycan/162.0528)	3.7507e+09	3.7507e+09	98.7194	15.4632	S,T,S	2	OGlycan/162.0528; OGlycan/162.0528; OGlycan/162.0528	65,65,65	342345347	8,11,13	335	347	0.000511012	13.7086	0.8	904.926	904.918	8.74723	0	1807.84	1807.82	0.0158134	0	15.35	8	1	85797864	919	15.4632	15.4632	13.4632	17.4632							0	0	0	0	1.08815e+10
sp|P19022|CADH2_HUMAN Cadherin-2 OS=Homo sapiens GN=CDH2 PE=1 SV=4	K.GIQHPPQsTAtVs.V	0.000206577	417.579	True-positive	Hex(1),Hex(1),Hex(1)	S8(OGlycan/162.0528); T11(OGlycan/162.0528); S13(OGlycan/162.0528)	3.7507e+09	3.7507e+09	98.7194	15.4632	S,T,S	2	OGlycan/162.0528; OGlycan/162.0528; OGlycan/162.0528	65,65,65	342345347	8,11,13	335	347	0.000347496	13.7109	0.8	904.926	904.918	9.02697	0	1807.84	1807.82	0.0163191	0	15.47	8	1	85797864	931	15.4632	15.4632	13.4632	17.4632							0	0	0	0	1.08815e+10
sp|P19022|CADH2_HUMAN Cadherin-2 OS=Homo sapiens GN=CDH2 PE=1 SV=4	K.GIQHPPQsTAtVs.V	0.000303783	388.164	True-positive	Hex(1),Hex(1),Hex(1)	S8(OGlycan/162.0528); T11(OGlycan/162.0528); S13(OGlycan/162.0528)	3.7507e+09	3.7507e+09	98.7194	15.4632	S,T,S	2	OGlycan/162.0528; OGlycan/162.0528; OGlycan/162.0528	65,65,65	342345347	8,11,13	335	347	0.000511012	14.2084	0.8	904.925	904.918	8.42833	0	1807.84	1807.82	0.0152369	0	15.68	8	1	85797864	955	15.4632	15.4632	13.4632	17.4632							0	0	0	0	1.08815e+10
sp|P19022|CADH2_HUMAN Cadherin-2 OS=Homo sapiens GN=CDH2 PE=1 SV=4	K.GIQHPPQsTAtVs.V	0.000206577	429.827	True-positive	Hex(1),Hex(1),Hex(1)	S8(OGlycan/162.0528); T11(OGlycan/162.0528); S13(OGlycan/162.0528)	3.7507e+09	3.7507e+09	98.7194	15.4632	S,T,S	2	OGlycan/162.0528; OGlycan/162.0528; OGlycan/162.0528	65,65,65	342345347	8,11,13	335	347	0.000347496	27.2766	0.8	904.925	904.918	8.34554	0	1807.84	1807.82	0.0150872	0	15.79	8	1	85797864	967	15.4632	15.4632	13.4632	17.4632							0	0	0	0	1.08815e+10
sp|P19022|CADH2_HUMAN Cadherin-2 OS=Homo sapiens GN=CDH2 PE=1 SV=4	K.GIQHPPQsTAtVs.V	0.000372055	358.157	True-positive	Hex(1),Hex(1),Hex(1)	S8(OGlycan/162.0528); T11(OGlycan/162.0528); S13(OGlycan/162.0528)	3.7507e+09	3.7507e+09	98.7194	15.4632	S,T,S	2	OGlycan/162.0528; OGlycan/162.0528; OGlycan/162.0528	65,65,65	342345347	8,11,13	335	347	0.000625856	19.9443	0.8	904.925	904.918	7.86592	0	1807.84	1807.82	0.0142202	0	15.9	8	1	85797864	979	15.4632	15.4632	13.4632	17.4632							0	0	0	0	1.08815e+10
sp|P19022|CADH2_HUMAN Cadherin-2 OS=Homo sapiens GN=CDH2 PE=1 SV=4	K.GIQHPPQsTAtVs.V	0.000303783	367.453	True-positive	Hex(1),Hex(1),Hex(1)	S8(OGlycan/162.0528); T11(OGlycan/162.0528); S13(OGlycan/162.0528)	3.7507e+09	3.7507e+09	98.7194	15.4632	S,T,S	2	OGlycan/162.0528; OGlycan/162.0528; OGlycan/162.0528	65,65,65	342345347	8,11,13	335	347	0.000511012	7.65958	0.8	904.925	904.918	7.91671	0	1807.84	1807.82	0.014312	0	15.98	8	1	85797864	991	15.4632	15.4632	13.4632	17.4632							0	0	0	0	1.08815e+10
sp|P19022|CADH2_HUMAN Cadherin-2 OS=Homo sapiens GN=CDH2 PE=1 SV=4	K.GIQHPPQsTAtVs.V	7.21541e-05	368.758	True-positive	Hex(1),Hex(1),Hex(1)	S8(OGlycan/162.0528); T11(OGlycan/162.0528); S13(OGlycan/162.0528)	3.7507e+09	3.7507e+09	98.7194	15.4632	S,T,S	2	OGlycan/162.0528; OGlycan/162.0528; OGlycan/162.0528	65,65,65	342345347	8,11,13	335	347	0.000121375	6.68248	0.8	904.921	904.918	3.47136	0	1807.83	1807.82	0.00627559	0	16.09	8	1	85797864	1004	15.4632	15.4632	13.4632	17.4632							0	0	0	0	1.08815e+10
sp|P19022|CADH2_HUMAN Cadherin-2 OS=Homo sapiens GN=CDH2 PE=1 SV=4	K.GIQHPPQsTAtVs.V	7.21541e-05	370.854	True-positive	Hex(1),Hex(1),Hex(1)	S8(OGlycan/162.0528); T11(OGlycan/162.0528); S13(OGlycan/162.0528)	3.7507e+09	3.7507e+09	98.7194	15.4632	S,T,S	2	OGlycan/162.0528; OGlycan/162.0528; OGlycan/162.0528	65,65,65	342345347	8,11,13	335	347	0.000121375	18.8799	0.8	904.921	904.918	4.0004	0	1807.83	1807.82	0.00723201	0	16.57	8	1	85797864	1073	15.4632	15.4632	13.4632	17.4632							0	0	0	0	1.08815e+10
sp|P19022|CADH2_HUMAN Cadherin-2 OS=Homo sapiens GN=CDH2 PE=1 SV=4	K.GIQHPPQsTAtVs.V	7.21541e-05	399.552	True-positive	Hex(1),Hex(1),Hex(1)	S8(OGlycan/162.0528); T11(OGlycan/162.0528); S13(OGlycan/162.0528)	3.7507e+09	3.7507e+09	98.7194	15.4632	S,T,S	2	OGlycan/162.0528; OGlycan/162.0528; OGlycan/162.0528	65,65,65	342345347	8,11,13	335	347	0.000121375	27.4785	0.8	904.921	904.918	3.20506	0	1807.83	1807.82	0.00579417	0	16.64	8	1	85797864	1084	15.4632	15.4632	13.4632	17.4632							0	0	0	0	1.08815e+10
sp|P19022|CADH2_HUMAN Cadherin-2 OS=Homo sapiens GN=CDH2 PE=1 SV=4	K.GIQHPPQsTAtVs.V	4.8815e-05	411.124	True-positive	Hex(1),Hex(1),Hex(1)	S8(OGlycan/162.0528); T11(OGlycan/162.0528); S13(OGlycan/162.0528)	3.7507e+09	3.7507e+09	98.7194	15.4632	S,T,S	2	OGlycan/162.0528; OGlycan/162.0528; OGlycan/162.0528	65,65,65	342345347	8,11,13	335	347	8.2115e-05	25.1879	0.8	904.921	904.918	3.25077	0	1807.83	1807.82	0.00587681	0	16.76	8	1	85797864	1097	15.4632	15.4632	13.4632	17.4632							0	0	0	0	1.08815e+10
sp|P19022|CADH2_HUMAN Cadherin-2 OS=Homo sapiens GN=CDH2 PE=1 SV=4	K.GIQHPPQsTAtVs.V	3.05797e-05	417.348	True-positive	Hex(1),Hex(1),Hex(1)	S8(OGlycan/162.0528); T11(OGlycan/162.0528); S13(OGlycan/162.0528)	3.7507e+09	3.7507e+09	98.7194	15.4632	S,T,S	2	OGlycan/162.0528; OGlycan/162.0528; OGlycan/162.0528	65,65,65	342345347	8,11,13	335	347	5.14401e-05	24.5817	0.8	904.919	904.918	1.07103	0	1807.82	1807.82	0.00193624	0	16.85	8	1	85797864	1107	15.4632	15.4632	13.4632	17.4632							0	0	0	0	1.08815e+10
sp|P19022|CADH2_HUMAN Cadherin-2 OS=Homo sapiens GN=CDH2 PE=1 SV=4	K.GIQHPPQsTAtVs.V	7.21541e-05	398.043	True-positive	Hex(1),Hex(1),Hex(1)	S8(OGlycan/162.0528); T11(OGlycan/162.0528); S13(OGlycan/162.0528)	3.7507e+09	3.7507e+09	98.7194	15.4632	S,T,S	2	OGlycan/162.0528; OGlycan/162.0528; OGlycan/162.0528	65,65,65	342345347	8,11,13	335	347	0.000121375	18.791	0.8	904.922	904.918	4.09147	0	1807.83	1807.82	0.00739664	0	16.96	8	1	85797864	1120	15.4632	15.4632	13.4632	17.4632							0	0	0	0	1.08815e+10
sp|P19022|CADH2_HUMAN Cadherin-2 OS=Homo sapiens GN=CDH2 PE=1 SV=4	K.GIQHPPQsTAtVs.V	7.21541e-05	394.761	True-positive	Hex(1),Hex(1),Hex(1)	S8(OGlycan/162.0528); T11(OGlycan/162.0528); S13(OGlycan/162.0528)	3.7507e+09	3.7507e+09	98.7194	15.4632	S,T,S	2	OGlycan/162.0528; OGlycan/162.0528; OGlycan/162.0528	65,65,65	342345347	8,11,13	335	347	0.000121375	22.6398	0.8	904.921	904.918	3.86689	0	1807.83	1807.82	0.00699065	0	17.04	8	1	85797864	1131	15.4632	15.4632	13.4632	17.4632							0	0	0	0	1.08815e+10
sp|P19022|CADH2_HUMAN Cadherin-2 OS=Homo sapiens GN=CDH2 PE=1 SV=4	K.GIQHPPQsTAtVs.V	7.30863e-05	381.465	True-positive	Hex(1),Hex(1),Hex(1)	S8(OGlycan/162.0528); T11(OGlycan/162.0528); S13(OGlycan/162.0528)	3.7507e+09	3.7507e+09	98.7194	15.4632	S,T,S	2	OGlycan/162.0528; OGlycan/162.0528; OGlycan/162.0528	65,65,65	342345347	8,11,13	335	347	0.000122943	19.3452	0.8	904.92	904.918	2.5539	0	1807.83	1807.82	0.004617	0	17.16	8	1	85797864	1144	15.4632	15.4632	13.4632	17.4632							0	0	0	0	1.08815e+10
sp|P19022|CADH2_HUMAN Cadherin-2 OS=Homo sapiens GN=CDH2 PE=1 SV=4	K.GIQHPPQsTAtVs.V	7.21541e-05	388.342	True-positive	Hex(1),Hex(1),Hex(1)	S8(OGlycan/162.0528); T11(OGlycan/162.0528); S13(OGlycan/162.0528)	3.7507e+09	3.7507e+09	98.7194	15.4632	S,T,S	2	OGlycan/162.0528; OGlycan/162.0528; OGlycan/162.0528	65,65,65	342345347	8,11,13	335	347	0.000121375	18.0957	0.8	904.921	904.918	2.99976	0	1807.83	1807.82	0.00542304	0	17.45	8	1	85797864	1187	15.4632	15.4632	13.4632	17.4632							0	0	0	0	1.08815e+10
sp|P19022|CADH2_HUMAN Cadherin-2 OS=Homo sapiens GN=CDH2 PE=1 SV=4	K.GIQHPPQsTAtVs.V	4.8815e-05	435.873	True-positive	Hex(1),Hex(1),Hex(1)	S8(OGlycan/162.0528); T11(OGlycan/162.0528); S13(OGlycan/162.0528)	3.7507e+09	3.7507e+09	98.7194	15.4632	S,T,S	2	OGlycan/162.0528; OGlycan/162.0528; OGlycan/162.0528	65,65,65	342345347	8,11,13	335	347	8.2115e-05	24.4715	0.8	904.921	904.918	3.03313	0	1807.83	1807.82	0.00548337	0	17.57	8	1	85797864	1203	15.4632	15.4632	13.4632	17.4632							0	0	0	0	1.08815e+10
sp|P19022|CADH2_HUMAN Cadherin-2 OS=Homo sapiens GN=CDH2 PE=1 SV=4	K.GIQHPPQsTAtVs.V	7.30863e-05	373.58	True-positive	Hex(1),Hex(1),Hex(1)	S8(OGlycan/162.0528); T11(OGlycan/162.0528); S13(OGlycan/162.0528)	3.7507e+09	3.7507e+09	98.7194	15.4632	S,T,S	2	OGlycan/162.0528; OGlycan/162.0528; OGlycan/162.0528	65,65,65	342345347	8,11,13	335	347	0.000122943	22.5489	0.8	904.92	904.918	2.57547	0	1807.83	1807.82	0.00465599	0	17.79	8	1	85797864	1228	15.4632	15.4632	13.4632	17.4632							0	0	0	0	1.08815e+10
sp|P19022|CADH2_HUMAN Cadherin-2 OS=Homo sapiens GN=CDH2 PE=1 SV=4	K.GIQHPPQsTAtVs.V	0.000150703	318.421	True-positive	Hex(1),Hex(1),Hex(1)	S8(OGlycan/162.0528); T11(OGlycan/162.0528); S13(OGlycan/162.0528)	3.7507e+09	3.7507e+09	98.7194	15.4632	S,T,S	2	OGlycan/162.0528; OGlycan/162.0528; OGlycan/162.0528	65,65,65	342345347	8,11,13	335	347	0.000253506	0.568454	0.568454	904.92	904.918	2.93149	0	1807.83	1807.82	0.0052996	0	17.96	8	1	85797864	1247	15.4632	15.4632	13.4632	17.4632							0	0	0	0	1.08815e+10
sp|P19022|CADH2_HUMAN Cadherin-2 OS=Homo sapiens GN=CDH2 PE=1 SV=4	K.GIQHPPQsTAtVs.V	3.74947e-05	344.307	True-positive	Hex(1),Hex(1),Hex(1)	S8(OGlycan/162.0528); T11(OGlycan/162.0528); S13(OGlycan/162.0528)	3.7507e+09	3.7507e+09	98.7194	15.4632	S,T,S	2	OGlycan/162.0528; OGlycan/162.0528; OGlycan/162.0528	65,65,65	342345347	8,11,13	335	347	6.30723e-05	7.75791	0.8	904.909	904.918	-9.62577	0	1807.8	1807.82	-0.0174017	0	18.29	8	1	85797864	1289	15.4632	15.4632	13.4632	17.4632							0	0	0	0	1.08815e+10
sp|P19022|CADH2_HUMAN Cadherin-2 OS=Homo sapiens GN=CDH2 PE=1 SV=4	K.GIQHPPQsTAtVs.V	5.35e-5 - 1.27e-2	24.71 - 299.88	True-positive	Hex(1),Hex(1),Hex(1)	S8(OGlycan/162.0528); T11(OGlycan/162.0528); S13(OGlycan/162.0528)	4.97751e+06	4.97751e+06	16.8974	34.3767	S,T,S	2	OGlycan/162.0528; OGlycan/162.0528; OGlycan/162.0528	73,73,73	342345347	8,11,13	335	347	7.84e-5 - 1.87e-2	9.0 - 30.6	0.8 - 4.9	904.9179 - 904.9211	904.918	1.38; 0.09; 2.85; 0.64; 2.10; 0.60; 1.08; 0.41; 1.52; 3.58; 0.66; 1.80; 0.99; 1.16; 1.48; 1.09; 0.97; 1.61; 0.75; 2.22; 1.66; 1.63; 1.33; 2.36; 1.83; 2.08	0	1807.8212 - 1807.8276	1807.82	0.0025; 0.0002; 0.0051; 0.0012; 0.0038; 0.0011; 0.0019; 0.0007; 0.0027; 0.0065; 0.0033; 0.0018; 0.0021; 0.0020; 0.0017; 0.0029; 0.0014; 0.0040; 0.0030; 0.0024; 0.0043	19.0822	35.5800; 17.6600; 33.2400; 33.8700; 34.3600; 34.8100; 35.2600; 35.6700; 35.8300; 35.9400; 36.0500; 36.1400; 36.2600; 36.3700; 36.4800; 36.6000; 36.9400; 37.7500; 38.0700; 38.8900; 39.3200; 39.7800; 39.9800; 40.0900; 40.5700; 40.8900	9	1	26459.9	1886; 765; 1761; 1795; 1821; 1845; 1869; 1891; 1899; 1905; 1911; 1916; 1922; 1928; 1934; 1940; 1958; 2001; 2018; 2061; 2084; 2108; 2119; 2125; 2150; 2167	34.3767	15.2946	32.3767	36.3767							0.00e+0 - 1.13e-3	0.00e+0 - 1.18e-3	0	0	1.44407e+07
sp|P19022|CADH2_HUMAN Cadherin-2 OS=Homo sapiens GN=CDH2 PE=1 SV=4	K.GIQHPPQsTAtVs.V	5.34838e-05	291.305	True-positive	Hex(1),Hex(1),Hex(1)	S8(OGlycan/162.0528); T11(OGlycan/162.0528); S13(OGlycan/162.0528)	4.97751e+06	4.97751e+06	16.8974	34.3767	S,T,S	2	OGlycan/162.0528; OGlycan/162.0528; OGlycan/162.0528	73,73,73	342345347	8,11,13	335	347	7.83825e-05	28.3179	0.8	904.919	904.918	1.37837	0	1807.82	1807.82	0.00249184	19.0822	35.58	9	1	26459.9	1886	34.3767	15.2946	32.3767	36.3767							0	0	0	0	1.44407e+07
sp|P19022|CADH2_HUMAN Cadherin-2 OS=Homo sapiens GN=CDH2 PE=1 SV=4	K.GIQHPPQsTAtVs.V	0.00232334	248.637	True-positive	Hex(1),Hex(1),Hex(1)	S8(OGlycan/162.0528); T11(OGlycan/162.0528); S13(OGlycan/162.0528)	4.97751e+06	4.97751e+06	16.8974	34.3767	S,T,S	2	OGlycan/162.0528; OGlycan/162.0528; OGlycan/162.0528	73,73,73	342345347	8,11,13	335	347	0.00340484	9.03023	0.8	904.918	904.918	0.0900308	0	1807.82	1807.82	0.000162759	19.0822	17.66	9	1	26459.9	765	34.3767	15.2946	32.3767	36.3767							0	0	0	0	1.44407e+07
sp|P19022|CADH2_HUMAN Cadherin-2 OS=Homo sapiens GN=CDH2 PE=1 SV=4	K.GIQHPPQsTAtVs.V	0.000109012	244.454	True-positive	Hex(1),Hex(1),Hex(1)	S8(OGlycan/162.0528); T11(OGlycan/162.0528); S13(OGlycan/162.0528)	4.97751e+06	4.97751e+06	16.8974	34.3767	S,T,S	2	OGlycan/162.0528; OGlycan/162.0528; OGlycan/162.0528	73,73,73	342345347	8,11,13	335	347	0.000159762	26.6397	0.8	904.92	904.918	2.84713	0	1807.83	1807.82	0.00514709	19.0822	33.24	9	1	26459.9	1761	34.3767	15.2946	32.3767	36.3767							0	0	0	0	1.44407e+07
sp|P19022|CADH2_HUMAN Cadherin-2 OS=Homo sapiens GN=CDH2 PE=1 SV=4	K.GIQHPPQsTAtVs.V	0.00100077	195.382	True-positive	Hex(1),Hex(1),Hex(1)	S8(OGlycan/162.0528); T11(OGlycan/162.0528); S13(OGlycan/162.0528)	4.97751e+06	4.97751e+06	16.8974	34.3767	S,T,S	2	OGlycan/162.0528; OGlycan/162.0528; OGlycan/162.0528	73,73,73	342345347	8,11,13	335	347	0.00146665	25.8901	0.8	904.918	904.918	0.643005	0	1807.82	1807.82	0.00116244	19.0822	33.87	9	1	26459.9	1795	34.3767	15.2946	32.3767	36.3767							0	0	0	0	1.44407e+07
sp|P19022|CADH2_HUMAN Cadherin-2 OS=Homo sapiens GN=CDH2 PE=1 SV=4	K.GIQHPPQsTAtVs.V	0.00962601	43.3216	True-positive	Hex(1),Hex(1),Hex(1)	S8(OGlycan/162.0528); T11(OGlycan/162.0528); S13(OGlycan/162.0528)	4.97751e+06	4.97751e+06	16.8974	34.3767	S,T,S	2	OGlycan/162.0528; OGlycan/162.0528; OGlycan/162.0528	73,73,73	342345347	8,11,13	335	347	0.0141055	26.498	0.8	904.92	904.918	2.10337	0	1807.82	1807.82	0.00380251	19.0822	34.36	9	1	26459.9	1821	34.3767	15.2946	32.3767	36.3767							0.00112867	0.00112867	0	0	1.44407e+07
sp|P19022|CADH2_HUMAN Cadherin-2 OS=Homo sapiens GN=CDH2 PE=1 SV=4	K.GIQHPPQsTAtVs.V	0.00014341	272.277	True-positive	Hex(1),Hex(1),Hex(1)	S8(OGlycan/162.0528); T11(OGlycan/162.0528); S13(OGlycan/162.0528)	4.97751e+06	4.97751e+06	16.8974	34.3767	S,T,S	2	OGlycan/162.0528; OGlycan/162.0528; OGlycan/162.0528	73,73,73	342345347	8,11,13	335	347	0.000210172	22.8274	0.8	904.918	904.918	0.604759	0	1807.82	1807.82	0.0010933	19.0822	34.81	9	1	26459.9	1845	34.3767	15.2946	32.3767	36.3767							0	0	0	0	1.44407e+07
sp|P19022|CADH2_HUMAN Cadherin-2 OS=Homo sapiens GN=CDH2 PE=1 SV=4	K.GIQHPPQsTAtVs.V	9.37148e-05	215.926	True-positive	Hex(1),Hex(1),Hex(1)	S8(OGlycan/162.0528); T11(OGlycan/162.0528); S13(OGlycan/162.0528)	4.97751e+06	4.97751e+06	16.8974	34.3767	S,T,S	2	OGlycan/162.0528; OGlycan/162.0528; OGlycan/162.0528	73,73,73	342345347	8,11,13	335	347	0.000137342	27.863	0.8	904.919	904.918	1.07629	0	1807.82	1807.82	0.00194574	19.0822	35.26	9	1	26459.9	1869	34.3767	15.2946	32.3767	36.3767							0	0	0	0	1.44407e+07
sp|P19022|CADH2_HUMAN Cadherin-2 OS=Homo sapiens GN=CDH2 PE=1 SV=4	K.GIQHPPQsTAtVs.V	0.0058925	93.0903	True-positive	Hex(1),Hex(1),Hex(1)	S8(OGlycan/162.0528); T11(OGlycan/162.0528); S13(OGlycan/162.0528)	4.97751e+06	4.97751e+06	16.8974	34.3767	S,T,S	2	OGlycan/162.0528; OGlycan/162.0528; OGlycan/162.0528	73,73,73	342345347	8,11,13	335	347	0.00863501	18.7561	0.8	904.918	904.918	0.412999	0	1807.82	1807.82	0.000746629	19.0822	35.67	9	1	26459.9	1891	34.3767	15.2946	32.3767	36.3767							0	0.00117925	0	0	1.44407e+07
sp|P19022|CADH2_HUMAN Cadherin-2 OS=Homo sapiens GN=CDH2 PE=1 SV=4	K.GIQHPPQsTAtVs.V	0.000437168	177.926	True-positive	Hex(1),Hex(1),Hex(1)	S8(OGlycan/162.0528); T11(OGlycan/162.0528); S13(OGlycan/162.0528)	4.97751e+06	4.97751e+06	16.8974	34.3767	S,T,S	2	OGlycan/162.0528; OGlycan/162.0528; OGlycan/162.0528	73,73,73	342345347	8,11,13	335	347	0.000640683	15.278	0.8	904.919	904.918	1.51932	0	1807.82	1807.82	0.00274666	19.0822	35.83	9	1	26459.9	1899	34.3767	15.2946	32.3767	36.3767							0	0	0	0	1.44407e+07
sp|P19022|CADH2_HUMAN Cadherin-2 OS=Homo sapiens GN=CDH2 PE=1 SV=4	K.GIQHPPQsTAtVs.V	0.00169964	151.261	True-positive	Hex(1),Hex(1),Hex(1)	S8(OGlycan/162.0528); T11(OGlycan/162.0528); S13(OGlycan/162.0528)	4.97751e+06	4.97751e+06	16.8974	34.3767	S,T,S	2	OGlycan/162.0528; OGlycan/162.0528; OGlycan/162.0528	73,73,73	342345347	8,11,13	335	347	0.00249083	27.5788	0.8	904.921	904.918	3.58255	0	1807.83	1807.82	0.00647661	19.0822	35.94	9	1	26459.9	1905	34.3767	15.2946	32.3767	36.3767							0	0	0	0	1.44407e+07
sp|P19022|CADH2_HUMAN Cadherin-2 OS=Homo sapiens GN=CDH2 PE=1 SV=4	K.GIQHPPQsTAtVs.V	0.00336933	128.823	True-positive	Hex(1),Hex(1),Hex(1)	S8(OGlycan/162.0528); T11(OGlycan/162.0528); S13(OGlycan/162.0528)	4.97751e+06	4.97751e+06	16.8974	34.3767	S,T,S	2	OGlycan/162.0528; OGlycan/162.0528; OGlycan/162.0528	73,73,73	342345347	8,11,13	335	347	0.00493766	19.0194	0.8	904.918	904.918	0.656379	0	1807.82	1807.82	0.00118662	19.0822	36.05	9	1	26459.9	1911	34.3767	15.2946	32.3767	36.3767							0	0	0	0	1.44407e+07
sp|P19022|CADH2_HUMAN Cadherin-2 OS=Homo sapiens GN=CDH2 PE=1 SV=4	K.GIQHPPQsTAtVs.V	5.34838e-05	299.882	True-positive	Hex(1),Hex(1),Hex(1)	S8(OGlycan/162.0528); T11(OGlycan/162.0528); S13(OGlycan/162.0528)	4.97751e+06	4.97751e+06	16.8974	34.3767	S,T,S	2	OGlycan/162.0528; OGlycan/162.0528; OGlycan/162.0528	73,73,73	342345347	8,11,13	335	347	7.83825e-05	23.4987	0.8	904.919	904.918	1.79774	0	1807.82	1807.82	0.00325	19.0822	36.14	9	1	26459.9	1916	34.3767	15.2946	32.3767	36.3767							0	0	0	0	1.44407e+07
sp|P19022|CADH2_HUMAN Cadherin-2 OS=Homo sapiens GN=CDH2 PE=1 SV=4	K.GIQHPPQsTAtVs.V	0.00100077	219.472	True-positive	Hex(1),Hex(1),Hex(1)	S8(OGlycan/162.0528); T11(OGlycan/162.0528); S13(OGlycan/162.0528)	4.97751e+06	4.97751e+06	16.8974	34.3767	S,T,S	2	OGlycan/162.0528; OGlycan/162.0528; OGlycan/162.0528	73,73,73	342345347	8,11,13	335	347	0.00146665	27.4073	0.8	904.919	904.918	0.988196	0	1807.82	1807.82	0.00178648	19.0822	36.26	9	1	26459.9	1922	34.3767	15.2946	32.3767	36.3767							0	0	0	0	1.44407e+07
sp|P19022|CADH2_HUMAN Cadherin-2 OS=Homo sapiens GN=CDH2 PE=1 SV=4	K.GIQHPPQsTAtVs.V	0.000437168	211.796	True-positive	Hex(1),Hex(1),Hex(1)	S8(OGlycan/162.0528); T11(OGlycan/162.0528); S13(OGlycan/162.0528)	4.97751e+06	4.97751e+06	16.8974	34.3767	S,T,S	2	OGlycan/162.0528; OGlycan/162.0528; OGlycan/162.0528	73,73,73	342345347	8,11,13	335	347	0.000640683	23.1014	0.8	904.919	904.918	1.16106	0	1807.82	1807.82	0.00209899	19.0822	36.37	9	1	26459.9	1928	34.3767	15.2946	32.3767	36.3767							0	0	0	0	1.44407e+07
sp|P19022|CADH2_HUMAN Cadherin-2 OS=Homo sapiens GN=CDH2 PE=1 SV=4	K.GIQHPPQsTAtVs.V	0.000805316	179.494	True-positive	Hex(1),Hex(1),Hex(1)	S8(OGlycan/162.0528); T11(OGlycan/162.0528); S13(OGlycan/162.0528)	4.97751e+06	4.97751e+06	16.8974	34.3767	S,T,S	2	OGlycan/162.0528; OGlycan/162.0528; OGlycan/162.0528	73,73,73	342345347	8,11,13	335	347	0.00118021	23.8633	0.8	904.919	904.918	1.47831	0	1807.82	1807.82	0.00267253	19.0822	36.48	9	1	26459.9	1934	34.3767	15.2946	32.3767	36.3767							0	0	0	0	1.44407e+07
sp|P19022|CADH2_HUMAN Cadherin-2 OS=Homo sapiens GN=CDH2 PE=1 SV=4	K.GIQHPPQsTAtVs.V	0.000437168	198.887	True-positive	Hex(1),Hex(1),Hex(1)	S8(OGlycan/162.0528); T11(OGlycan/162.0528); S13(OGlycan/162.0528)	4.97751e+06	4.97751e+06	16.8974	34.3767	S,T,S	2	OGlycan/162.0528; OGlycan/162.0528; OGlycan/162.0528	73,73,73	342345347	8,11,13	335	347	0.000640683	29.1205	4.94313	904.919	904.918	1.08971	0	1807.82	1807.82	0.00197001	19.0822	36.6	9	1	26459.9	1940	34.3767	15.2946	32.3767	36.3767							0	0	0	0	1.44407e+07
sp|P19022|CADH2_HUMAN Cadherin-2 OS=Homo sapiens GN=CDH2 PE=1 SV=4	K.GIQHPPQsTAtVs.V	0.00100077	191.808	True-positive	Hex(1),Hex(1),Hex(1)	S8(OGlycan/162.0528); T11(OGlycan/162.0528); S13(OGlycan/162.0528)	4.97751e+06	4.97751e+06	16.8974	34.3767	S,T,S	2	OGlycan/162.0528; OGlycan/162.0528; OGlycan/162.0528	73,73,73	342345347	8,11,13	335	347	0.00146665	24.5491	0.8	904.919	904.918	0.966763	0	1807.82	1807.82	0.00174773	19.0822	36.94	9	1	26459.9	1958	34.3767	15.2946	32.3767	36.3767							0	0	0	0	1.44407e+07
sp|P19022|CADH2_HUMAN Cadherin-2 OS=Homo sapiens GN=CDH2 PE=1 SV=4	K.GIQHPPQsTAtVs.V	0.000805316	161.56	True-positive	Hex(1),Hex(1),Hex(1)	S8(OGlycan/162.0528); T11(OGlycan/162.0528); S13(OGlycan/162.0528)	4.97751e+06	4.97751e+06	16.8974	34.3767	S,T,S	2	OGlycan/162.0528; OGlycan/162.0528; OGlycan/162.0528	73,73,73	342345347	8,11,13	335	347	0.00118021	29.4339	0.8	904.919	904.918	1.60952	0	1807.82	1807.82	0.00290973	19.0822	37.75	9	1	26459.9	2001	34.3767	15.2946	32.3767	36.3767							0	0	0	0	1.44407e+07
sp|P19022|CADH2_HUMAN Cadherin-2 OS=Homo sapiens GN=CDH2 PE=1 SV=4	K.GIQHPPQsTAtVs.V	0.00180317	165.25	True-positive	Hex(1),Hex(1),Hex(1)	S8(OGlycan/162.0528); T11(OGlycan/162.0528); S13(OGlycan/162.0528)	4.97751e+06	4.97751e+06	16.8974	34.3767	S,T,S	2	OGlycan/162.0528; OGlycan/162.0528; OGlycan/162.0528	73,73,73	342345347	8,11,13	335	347	0.00264255	27.3979	0.8	904.919	904.918	0.753916	0	1807.82	1807.82	0.00136295	19.0822	38.07	9	1	26459.9	2018	34.3767	15.2946	32.3767	36.3767							0	0	0	0	1.44407e+07
sp|P19022|CADH2_HUMAN Cadherin-2 OS=Homo sapiens GN=CDH2 PE=1 SV=4	K.GIQHPPQsTAtVs.V	0.00139654	154.381	True-positive	Hex(1),Hex(1),Hex(1)	S8(OGlycan/162.0528); T11(OGlycan/162.0528); S13(OGlycan/162.0528)	4.97751e+06	4.97751e+06	16.8974	34.3767	S,T,S	2	OGlycan/162.0528; OGlycan/162.0528; OGlycan/162.0528	73,73,73	342345347	8,11,13	335	347	0.00204665	30.5612	0.8	904.92	904.918	2.22484	0	1807.83	1807.82	0.00402212	19.0822	38.89	9	1	26459.9	2061	34.3767	15.2946	32.3767	36.3767							0	0	0	0	1.44407e+07
sp|P19022|CADH2_HUMAN Cadherin-2 OS=Homo sapiens GN=CDH2 PE=1 SV=4	K.GIQHPPQsTAtVs.V	0.000805316	148.036	True-positive	Hex(1),Hex(1),Hex(1)	S8(OGlycan/162.0528); T11(OGlycan/162.0528); S13(OGlycan/162.0528)	4.97751e+06	4.97751e+06	16.8974	34.3767	S,T,S	2	OGlycan/162.0528; OGlycan/162.0528; OGlycan/162.0528	73,73,73	342345347	8,11,13	335	347	0.00118021	27.7446	0.8	904.919	904.918	1.66308	0	1807.82	1807.82	0.00300654	19.0822	39.32	9	1	26459.9	2084	34.3767	15.2946	32.3767	36.3767							0	0	0	0	1.44407e+07
sp|P19022|CADH2_HUMAN Cadherin-2 OS=Homo sapiens GN=CDH2 PE=1 SV=4	K.GIQHPPQsTAtVs.V	0.00297071	109.345	True-positive	Hex(1),Hex(1),Hex(1)	S8(OGlycan/162.0528); T11(OGlycan/162.0528); S13(OGlycan/162.0528)	4.97751e+06	4.97751e+06	16.8974	34.3767	S,T,S	2	OGlycan/162.0528; OGlycan/162.0528; OGlycan/162.0528	73,73,73	342345347	8,11,13	335	347	0.00435351	17.5074	0.8	904.919	904.918	1.62749	0	1807.82	1807.82	0.00294221	19.0822	39.78	9	1	26459.9	2108	34.3767	15.2946	32.3767	36.3767							0	0	0	0	1.44407e+07
sp|P19022|CADH2_HUMAN Cadherin-2 OS=Homo sapiens GN=CDH2 PE=1 SV=4	K.GIQHPPQsTAtVs.V	0.00297071	89.0318	True-positive	Hex(1),Hex(1),Hex(1)	S8(OGlycan/162.0528); T11(OGlycan/162.0528); S13(OGlycan/162.0528)	4.97751e+06	4.97751e+06	16.8974	34.3767	S,T,S	2	OGlycan/162.0528; OGlycan/162.0528; OGlycan/162.0528	73,73,73	342345347	8,11,13	335	347	0.00435351	29.7102	0.8	904.919	904.918	1.32713	0	1807.82	1807.82	0.00239921	19.0822	39.98	9	1	26459.9	2119	34.3767	15.2946	32.3767	36.3767							0	0	0	0	1.44407e+07
sp|P19022|CADH2_HUMAN Cadherin-2 OS=Homo sapiens GN=CDH2 PE=1 SV=4	K.GIQHPPQsTAtVs.V	0.0127335	24.7059	True-positive	Hex(1),Hex(1),Hex(1)	S8(OGlycan/162.0528); T11(OGlycan/162.0528); S13(OGlycan/162.0528)	4.97751e+06	4.97751e+06	16.8974	34.3767	S,T,S	2	OGlycan/162.0528; OGlycan/162.0528; OGlycan/162.0528	73,73,73	342345347	8,11,13	335	347	0.0186584	24.7059	0.8	904.92	904.918	2.35946	0	1807.83	1807.82	0.00426548	19.0822	40.09	9	1	26459.9	2125	34.3767	15.2946	32.3767	36.3767							0.00110011	0.00110011	0	0	1.44407e+07
sp|P19022|CADH2_HUMAN Cadherin-2 OS=Homo sapiens GN=CDH2 PE=1 SV=4	K.GIQHPPQsTAtVs.V	0.00297071	102.091	True-positive	Hex(1),Hex(1),Hex(1)	S8(OGlycan/162.0528); T11(OGlycan/162.0528); S13(OGlycan/162.0528)	4.97751e+06	4.97751e+06	16.8974	34.3767	S,T,S	2	OGlycan/162.0528; OGlycan/162.0528; OGlycan/162.0528	73,73,73	342345347	8,11,13	335	347	0.00435351	14.4406	0.8	904.919	904.918	1.82985	0	1807.82	1807.82	0.00330805	19.0822	40.57	9	1	26459.9	2150	34.3767	15.2946	32.3767	36.3767							0	0	0	0	1.44407e+07
sp|P19022|CADH2_HUMAN Cadherin-2 OS=Homo sapiens GN=CDH2 PE=1 SV=4	K.GIQHPPQsTAtVs.V	0.000437168	190.409	True-positive	Hex(1),Hex(1),Hex(1)	S8(OGlycan/162.0528); T11(OGlycan/162.0528); S13(OGlycan/162.0528)	4.97751e+06	4.97751e+06	16.8974	34.3767	S,T,S	2	OGlycan/162.0528; OGlycan/162.0528; OGlycan/162.0528	73,73,73	342345347	8,11,13	335	347	0.000640683	15.1175	0.8	904.92	904.918	2.07619	0	1807.82	1807.82	0.00375339	19.0822	40.89	9	1	26459.9	2167	34.3767	15.2946	32.3767	36.3767							0	0	0	0	1.44407e+07
sp|P19022|CADH2_HUMAN Cadherin-2 OS=Homo sapiens GN=CDH2 PE=1 SV=4	K.GIQHPPQsTATVs.V	4.73e-6 - 2.72e-4	434.31 - 535.14	True-positive	Hex(1),Hex(1)	S8(OGlycan/162.0528); S13(OGlycan/162.0528)	738200000	4.673e+7 - 6.278e+8	92.807 - 95.105	15.67 - 15.93	S,S	2	OGlycan/162.0528; OGlycan/162.0528	--	342347	8,13	335	347	6.31e-6 - 3.62e-4	8.6 - 33.6	0.8	823.8873 - 823.8963	823.891	-2.33; -2.72; -2.68; -3.59; -3.44; -5.02; -4.16; -2.04; -3.01; 5.92; 5.97; 1.92; 1.68; 1.96; 5.14; 4.55; 5.64; 5.55; 4.94; 4.95; -0.20; -0.22; 0.57	0	1645.7600 - 1645.7781	1645.77	-0.0038; -0.0045; -0.0044; -0.0059; -0.0057; -0.0083; -0.0068; -0.0034; -0.0050; 0.0097; 0.0098; 0.0032; 0.0028; 0.0085; 0.0075; 0.0093; 0.0091; 0.0081; -0.0003; -0.0004; 0.0009	0.36 - 0.37	15.4300; 15.1800; 15.3100; 15.6800; 15.8000; 15.8900; 15.4000; 15.6400; 15.7600; 15.9000; 16.0000; 15.5200; 14.9900; 15.0600; 15.2900; 15.4100; 15.6300; 15.7400; 15.8400; 15.9400; 16.0400; 16.1400; 16.2900	1; 5; 8	1	5.437e+6 - 5.954e+7	853; 829; 841; 876; 888; 901; 877; 889; 903; 913; 937; 880; 925; 949; 961; 973; 985; 998; 1012; 1037	15.67 - 15.93	15.30 - 15.57	13.67 - 13.93	17.67 - 17.93							0	0	0	0	1e+8 - 2e+9
sp|P19022|CADH2_HUMAN Cadherin-2 OS=Homo sapiens GN=CDH2 PE=1 SV=4	K.GIQHPPQsTATVs.V	1.07e-5 - 2.57e-5	434.31 - 516.04	True-positive	Hex(1),Hex(1)	S8(OGlycan/162.0528); S13(OGlycan/162.0528)	4.67314e+07	4.67314e+07	95.1048	15.668	S,S	2	OGlycan/162.0528; OGlycan/162.0528	9,9	342347	8,13	335	347	1.42e-5 - 3.41e-5	23.7 - 30.3	0.8	823.8885 - 823.8895	823.891	-2.33; -2.72; -2.68; -3.59; -3.44	0	1645.7624 - 1645.7644	1645.77	-0.0038; -0.0045; -0.0044; -0.0059; -0.0057	0.372393	15.4300; 15.1800; 15.3100; 15.6800; 15.8000	1	1	5.55981e+06	853; 829; 841; 876; 888	15.668	15.2956	13.668	17.668							0	0	0	0	1.24059e+08
sp|P19022|CADH2_HUMAN Cadherin-2 OS=Homo sapiens GN=CDH2 PE=1 SV=4	K.GIQHPPQsTATVs.V	2.04343e-05	516.038	True-positive	Hex(1),Hex(1)	S8(OGlycan/162.0528); S13(OGlycan/162.0528)	4.67314e+07	4.67314e+07	95.1048	15.668	S,S	2	OGlycan/162.0528; OGlycan/162.0528	9,9	342347	8,13	335	347	2.70517e-05	28.523	0.8	823.889	823.891	-2.3315	0	1645.76	1645.77	-0.00383711	0.372393	15.43	1	1	5.55981e+06	853	15.668	15.2956	13.668	17.668							0	0	0	0	1.24059e+08
sp|P19022|CADH2_HUMAN Cadherin-2 OS=Homo sapiens GN=CDH2 PE=1 SV=4	K.GIQHPPQsTATVs.V	2.57394e-05	434.305	True-positive	Hex(1),Hex(1)	S8(OGlycan/162.0528); S13(OGlycan/162.0528)	4.67314e+07	4.67314e+07	95.1048	15.668	S,S	2	OGlycan/162.0528; OGlycan/162.0528	9,9	342347	8,13	335	347	3.40748e-05	23.7405	0.8	823.889	823.891	-2.7233	0	1645.76	1645.77	-0.00448193	0.372393	15.18	1	1	5.55981e+06	829	15.668	15.2956	13.668	17.668							0	0	0	0	1.24059e+08
sp|P19022|CADH2_HUMAN Cadherin-2 OS=Homo sapiens GN=CDH2 PE=1 SV=4	K.GIQHPPQsTATVs.V	1.07314e-05	509.635	True-positive	Hex(1),Hex(1)	S8(OGlycan/162.0528); S13(OGlycan/162.0528)	4.67314e+07	4.67314e+07	95.1048	15.668	S,S	2	OGlycan/162.0528; OGlycan/162.0528	9,9	342347	8,13	335	347	1.42067e-05	29.7334	0.8	823.889	823.891	-2.67769	0	1645.76	1645.77	-0.00440685	0.372393	15.31	1	1	5.55981e+06	841	15.668	15.2956	13.668	17.668							0	0	0	0	1.24059e+08
sp|P19022|CADH2_HUMAN Cadherin-2 OS=Homo sapiens GN=CDH2 PE=1 SV=4	K.GIQHPPQsTATVs.V	1.58455e-05	478.827	True-positive	Hex(1),Hex(1)	S8(OGlycan/162.0528); S13(OGlycan/162.0528)	4.67314e+07	4.67314e+07	95.1048	15.668	S,S	2	OGlycan/162.0528; OGlycan/162.0528	9,9	342347	8,13	335	347	2.09769e-05	28.7032	0.8	823.888	823.891	-3.58822	0	1645.76	1645.77	-0.00590537	0.372393	15.68	1	1	5.55981e+06	876	15.668	15.2956	13.668	17.668							0	0	0	0	1.24059e+08
sp|P19022|CADH2_HUMAN Cadherin-2 OS=Homo sapiens GN=CDH2 PE=1 SV=4	K.GIQHPPQsTATVs.V	1.58455e-05	457.444	True-positive	Hex(1),Hex(1)	S8(OGlycan/162.0528); S13(OGlycan/162.0528)	4.67314e+07	4.67314e+07	95.1048	15.668	S,S	2	OGlycan/162.0528; OGlycan/162.0528	9,9	342347	8,13	335	347	2.09769e-05	30.2944	0.8	823.889	823.891	-3.44125	0	1645.76	1645.77	-0.0056635	0.372393	15.8	1	1	5.55981e+06	888	15.668	15.2956	13.668	17.668							0	0	0	0	1.24059e+08
sp|P19022|CADH2_HUMAN Cadherin-2 OS=Homo sapiens GN=CDH2 PE=1 SV=4	K.GIQHPPQsTATVs.V	4.73e-6 - 2.72e-4	437.02 - 517.60	True-positive	Hex(1),Hex(1)	S8(OGlycan/162.0528); S13(OGlycan/162.0528)	6.36813e+07	6.36813e+07	94.6053	15.9303	S,S	2	OGlycan/162.0528; OGlycan/162.0528	41,41	342347	8,13	335	347	6.31e-6 - 3.62e-4	8.6 - 33.6	0.8	823.8873 - 823.8963	823.891	-5.02; -4.16; -2.04; -3.01; 5.92	0	1645.7600 - 1645.7780	1645.77	-0.0083; -0.0068; -0.0034; -0.0050; 0.0097	0.356647	15.8900; 15.4000; 15.6400; 15.7600; 15.9000; 16.0000	5	1	5436739	901; 853; 877; 889; 903; 913	15.9303	15.5736	13.9303	17.9303							0	0	0	0	1.69057e+08
sp|P19022|CADH2_HUMAN Cadherin-2 OS=Homo sapiens GN=CDH2 PE=1 SV=4	K.GIQHPPQsTATVs.V	6.84769e-06	475.009	True-positive	Hex(1),Hex(1)	S8(OGlycan/162.0528); S13(OGlycan/162.0528)	6.36813e+07	6.36813e+07	94.6053	15.9303	S,S	2	OGlycan/162.0528; OGlycan/162.0528	41,41	342347	8,13	335	347	9.14218e-06	26.9805	0.8	823.887	823.891	-5.02382	0	1645.76	1645.77	-0.00826804	0.356647	15.89	5	1	5436739	901	15.9303	15.5736	13.9303	17.9303							0	0	0	0	1.69057e+08
sp|P19022|CADH2_HUMAN Cadherin-2 OS=Homo sapiens GN=CDH2 PE=1 SV=4	K.GIQHPPQsTATVs.V	1.25631e-05	437.017	True-positive	Hex(1),Hex(1)	S8(OGlycan/162.0528); S13(OGlycan/162.0528)	6.36813e+07	6.36813e+07	94.6053	15.9303	S,S	2	OGlycan/162.0528; OGlycan/162.0528	41,41	342347	8,13	335	347	1.67727e-05	8.64878	0.8	823.888	823.891	-4.16094	0	1645.76	1645.77	-0.00684794	0.356647	15.4	5	1	5436739	853	15.9303	15.5736	13.9303	17.9303							0	0	0	0	1.69057e+08
sp|P19022|CADH2_HUMAN Cadherin-2 OS=Homo sapiens GN=CDH2 PE=1 SV=4	K.GIQHPPQsTATVs.V	1.53183e-05	517.603	True-positive	Hex(1),Hex(1)	S8(OGlycan/162.0528); S13(OGlycan/162.0528)	6.36813e+07	6.36813e+07	94.6053	15.9303	S,S	2	OGlycan/162.0528; OGlycan/162.0528	41,41	342347	8,13	335	347	2.04511e-05	33.6082	0.8	823.89	823.891	-2.04241	0	1645.76	1645.77	-0.00336133	0.356647	15.64	5	1	5436739	877	15.9303	15.5736	13.9303	17.9303							0	0	0	0	1.69057e+08
sp|P19022|CADH2_HUMAN Cadherin-2 OS=Homo sapiens GN=CDH2 PE=1 SV=4	K.GIQHPPQsTATVs.V	4.72564e-06	490.921	True-positive	Hex(1),Hex(1)	S8(OGlycan/162.0528); S13(OGlycan/162.0528)	6.36813e+07	6.36813e+07	94.6053	15.9303	S,S	2	OGlycan/162.0528; OGlycan/162.0528	41,41	342347	8,13	335	347	6.30908e-06	30.8114	0.8	823.889	823.891	-3.01222	0	1645.76	1645.77	-0.00495742	0.356647	15.76	5	1	5436739	889	15.9303	15.5736	13.9303	17.9303							0	0	0	0	1.69057e+08
sp|P19022|CADH2_HUMAN Cadherin-2 OS=Homo sapiens GN=CDH2 PE=1 SV=4	K.GIQHPPQsTATVs.V	4.72564e-06	483	True-positive	Hex(1),Hex(1)	S8(OGlycan/162.0528); S13(OGlycan/162.0528)	6.36813e+07	6.36813e+07	94.6053	15.9303	S,S	2	OGlycan/162.0528; OGlycan/162.0528	41,41	342347	8,13	335	347	6.30908e-06	23.6633	0.8	823.887	823.891	-5.02382	0	1645.76	1645.77	-0.00826804	0.356647	15.9	5	1	5436739	903	15.9303	15.5736	13.9303	17.9303							0	0	0	0	1.69057e+08
sp|P19022|CADH2_HUMAN Cadherin-2 OS=Homo sapiens GN=CDH2 PE=1 SV=4	K.GIQHPPQsTATVs.V	0.000271503	475.9	True-positive	Hex(1),Hex(1)	S8(OGlycan/162.0528); S13(OGlycan/162.0528)	6.36813e+07	6.36813e+07	94.6053	15.9303	S,S	2	OGlycan/162.0528; OGlycan/162.0528	41,41	342347	8,13	335	347	0.000362476	28.5624	0.8	823.896	823.891	5.9192	0	1645.78	1645.77	0.00974163	0.356647	16	5	1	5436739	913	15.9303	15.5736	13.9303	17.9303							0	0	0	0	1.69057e+08
sp|P19022|CADH2_HUMAN Cadherin-2 OS=Homo sapiens GN=CDH2 PE=1 SV=4	K.GIQHPPQsTATVs.V	9.29e-6 - 1.26e-4	460.18 - 535.14	True-positive	Hex(1),Hex(1)	S8(OGlycan/162.0528); S13(OGlycan/162.0528)	6.27826e+08	6.27826e+08	92.8075	15.8359	S,S	2	OGlycan/162.0528; OGlycan/162.0528	65,65	342347	8,13	335	347	1.56e-5 - 2.12e-4	17.9 - 30.5	0.8	823.8912 - 823.8963	823.891	5.97; 1.92; 1.68; 1.96; 5.14; 4.55; 5.64; 5.55; 4.94; 4.95; -0.20; -0.22; 0.57	0	1645.7679 - 1645.7781	1645.77	0.0098; 0.0032; 0.0028; 0.0085; 0.0075; 0.0093; 0.0091; 0.0081; -0.0003; -0.0004; 0.0009	0.372667	15.5200; 14.9900; 15.0600; 15.1800; 15.2900; 15.4100; 15.6300; 15.7400; 15.8400; 15.9400; 16.0400; 16.1400; 16.2900	8	1	59540036	937; 880; 889; 901; 913; 925; 949; 961; 973; 985; 998; 1012; 1037	15.8359	15.4632	13.8359	17.8359							0	0	0	0	1.66671e+09
sp|P19022|CADH2_HUMAN Cadherin-2 OS=Homo sapiens GN=CDH2 PE=1 SV=4	K.GIQHPPQsTATVs.V	0.000125965	490.01	True-positive	Hex(1),Hex(1)	S8(OGlycan/162.0528); S13(OGlycan/162.0528)	6.27826e+08	6.27826e+08	92.8075	15.8359	S,S	2	OGlycan/162.0528; OGlycan/162.0528	65,65	342347	8,13	335	347	0.000211894	26.4437	0.8	823.896	823.891	5.97007	0	1645.78	1645.77	0.00982535	0.372667	15.52	8	1	59540036	937	15.8359	15.4632	13.8359	17.8359							0	0	0	0	1.66671e+09
sp|P19022|CADH2_HUMAN Cadherin-2 OS=Homo sapiens GN=CDH2 PE=1 SV=4	K.GIQHPPQsTATVs.V	1.50291e-05	508.254	True-positive	Hex(1),Hex(1)	S8(OGlycan/162.0528); S13(OGlycan/162.0528)	6.27826e+08	6.27826e+08	92.8075	15.8359	S,S	2	OGlycan/162.0528; OGlycan/162.0528	65,65	342347	8,13	335	347	2.52814e-05	26.652	0.8	823.893	823.891	1.92495	0	1645.77	1645.77	0.00316802	0.372667	14.99	8	1	59540036	880	15.8359	15.4632	13.8359	17.8359							0	0	0	0	1.66671e+09
sp|P19022|CADH2_HUMAN Cadherin-2 OS=Homo sapiens GN=CDH2 PE=1 SV=4	K.GIQHPPQsTATVs.V	1.09563e-05	535.136	True-positive	Hex(1),Hex(1)	S8(OGlycan/162.0528); S13(OGlycan/162.0528)	6.27826e+08	6.27826e+08	92.8075	15.8359	S,S	2	OGlycan/162.0528; OGlycan/162.0528	65,65	342347	8,13	335	347	1.84302e-05	20.0496	0.8	823.893	823.891	1.68348	0	1645.77	1645.77	0.00277062	0.372667	15.06	8	1	59540036	889	15.8359	15.4632	13.8359	17.8359							0	0	0	0	1.66671e+09
sp|P19022|CADH2_HUMAN Cadherin-2 OS=Homo sapiens GN=CDH2 PE=1 SV=4	K.GIQHPPQsTATVs.V	1.50291e-05	507.556	True-positive	Hex(1),Hex(1)	S8(OGlycan/162.0528); S13(OGlycan/162.0528)	6.27826e+08	6.27826e+08	92.8075	15.8359	S,S	2	OGlycan/162.0528; OGlycan/162.0528	65,65	342347	8,13	335	347	2.52814e-05	29.843	0.8	823.893	823.891	1.95991	0	1645.77	1645.77	0.00322556	0.372667	15.18	8	1	59540036	901	15.8359	15.4632	13.8359	17.8359							0	0	0	0	1.66671e+09
sp|P19022|CADH2_HUMAN Cadherin-2 OS=Homo sapiens GN=CDH2 PE=1 SV=4	K.GIQHPPQsTATVs.V	2.85061e-05	523.491	True-positive	Hex(1),Hex(1)	S8(OGlycan/162.0528); S13(OGlycan/162.0528)	6.27826e+08	6.27826e+08	92.8075	15.8359	S,S	2	OGlycan/162.0528; OGlycan/162.0528	65,65	342347	8,13	335	347	4.7952e-05	30.4563	0.8	823.896	823.891	5.14334	0	1645.78	1645.77	0.00846474	0.372667	15.29	8	1	59540036	913	15.8359	15.4632	13.8359	17.8359							0	0	0	0	1.66671e+09
sp|P19022|CADH2_HUMAN Cadherin-2 OS=Homo sapiens GN=CDH2 PE=1 SV=4	K.GIQHPPQsTATVs.V	3.90854e-05	518.603	True-positive	Hex(1),Hex(1)	S8(OGlycan/162.0528); S13(OGlycan/162.0528)	6.27826e+08	6.27826e+08	92.8075	15.8359	S,S	2	OGlycan/162.0528; OGlycan/162.0528	65,65	342347	8,13	335	347	6.57482e-05	26.0952	0.8	823.895	823.891	4.54653	0	1645.78	1645.77	0.00748253	0.372667	15.41	8	1	59540036	925	15.8359	15.4632	13.8359	17.8359							0	0	0	0	1.66671e+09
sp|P19022|CADH2_HUMAN Cadherin-2 OS=Homo sapiens GN=CDH2 PE=1 SV=4	K.GIQHPPQsTATVs.V	3.90854e-05	489.838	True-positive	Hex(1),Hex(1)	S8(OGlycan/162.0528); S13(OGlycan/162.0528)	6.27826e+08	6.27826e+08	92.8075	15.8359	S,S	2	OGlycan/162.0528; OGlycan/162.0528	65,65	342347	8,13	335	347	6.57482e-05	29.3853	0.8	823.896	823.891	5.64057	0	1645.78	1645.77	0.00928308	0.372667	15.63	8	1	59540036	949	15.8359	15.4632	13.8359	17.8359							0	0	0	0	1.66671e+09
sp|P19022|CADH2_HUMAN Cadherin-2 OS=Homo sapiens GN=CDH2 PE=1 SV=4	K.GIQHPPQsTATVs.V	3.90854e-05	495.722	True-positive	Hex(1),Hex(1)	S8(OGlycan/162.0528); S13(OGlycan/162.0528)	6.27826e+08	6.27826e+08	92.8075	15.8359	S,S	2	OGlycan/162.0528; OGlycan/162.0528	65,65	342347	8,13	335	347	6.57482e-05	30.1953	0.8	823.896	823.891	5.55248	0	1645.78	1645.77	0.00913809	0.372667	15.74	8	1	59540036	961	15.8359	15.4632	13.8359	17.8359							0	0	0	0	1.66671e+09
sp|P19022|CADH2_HUMAN Cadherin-2 OS=Homo sapiens GN=CDH2 PE=1 SV=4	K.GIQHPPQsTATVs.V	8.6416e-05	477.617	True-positive	Hex(1),Hex(1)	S8(OGlycan/162.0528); S13(OGlycan/162.0528)	6.27826e+08	6.27826e+08	92.8075	15.8359	S,S	2	OGlycan/162.0528; OGlycan/162.0528	65,65	342347	8,13	335	347	0.000145366	17.8927	0.8	823.895	823.891	4.93824	0	1645.78	1645.77	0.00812721	0.372667	15.84	8	1	59540036	973	15.8359	15.4632	13.8359	17.8359							0	0	0	0	1.66671e+09
sp|P19022|CADH2_HUMAN Cadherin-2 OS=Homo sapiens GN=CDH2 PE=1 SV=4	K.GIQHPPQsTATVs.V	3.90854e-05	492.641	True-positive	Hex(1),Hex(1)	S8(OGlycan/162.0528); S13(OGlycan/162.0528)	6.27826e+08	6.27826e+08	92.8075	15.8359	S,S	2	OGlycan/162.0528; OGlycan/162.0528	65,65	342347	8,13	335	347	6.57482e-05	28.041	0.8	823.895	823.891	4.94879	0	1645.78	1645.77	0.00814456	0.372667	15.94	8	1	59540036	985	15.8359	15.4632	13.8359	17.8359							0	0	0	0	1.66671e+09
sp|P19022|CADH2_HUMAN Cadherin-2 OS=Homo sapiens GN=CDH2 PE=1 SV=4	K.GIQHPPQsTATVs.V	9.28621e-06	485.92	True-positive	Hex(1),Hex(1)	S8(OGlycan/162.0528); S13(OGlycan/162.0528)	6.27826e+08	6.27826e+08	92.8075	15.8359	S,S	2	OGlycan/162.0528; OGlycan/162.0528	65,65	342347	8,13	335	347	1.5621e-05	26.7814	0.8	823.891	823.891	-0.196628	0	1645.77	1645.77	-0.000323604	0.372667	16.04	8	1	59540036	998	15.8359	15.4632	13.8359	17.8359							0	0	0	0	1.66671e+09
sp|P19022|CADH2_HUMAN Cadherin-2 OS=Homo sapiens GN=CDH2 PE=1 SV=4	K.GIQHPPQsTATVs.V	1.52953e-05	460.183	True-positive	Hex(1),Hex(1)	S8(OGlycan/162.0528); S13(OGlycan/162.0528)	6.27826e+08	6.27826e+08	92.8075	15.8359	S,S	2	OGlycan/162.0528; OGlycan/162.0528	65,65	342347	8,13	335	347	2.57293e-05	26.5434	0.8	823.891	823.891	-0.223323	0	1645.77	1645.77	-0.000367537	0.372667	16.14	8	1	59540036	1012	15.8359	15.4632	13.8359	17.8359							0	0	0	0	1.66671e+09
sp|P19022|CADH2_HUMAN Cadherin-2 OS=Homo sapiens GN=CDH2 PE=1 SV=4	K.GIQHPPQsTATVs.V	9.28621e-06	494.331	True-positive	Hex(1),Hex(1)	S8(OGlycan/162.0528); S13(OGlycan/162.0528)	6.27826e+08	6.27826e+08	92.8075	15.8359	S,S	2	OGlycan/162.0528; OGlycan/162.0528	65,65	342347	8,13	335	347	1.5621e-05	29.2148	0.8	823.892	823.891	0.573271	0	1645.77	1645.77	0.000943471	0.372667	16.29	8	1	59540036	1037	15.8359	15.4632	13.8359	17.8359							0	0	0	0	1.66671e+09
sp|P19022|CADH2_HUMAN Cadherin-2 OS=Homo sapiens GN=CDH2 PE=1 SV=4	K.GIQHPPQstAtVS.V	2.66e-3 - 6.34e-3	26.12 - 218.96	True-positive	Hex(1),Hex(1),Hex(1)	S8(OGlycan/162.0528); T9(OGlycan/162.0528); T11(OGlycan/162.0528)	4109000000	2.392e+6 - 3.736e+9	8.900 - 99.029	15.12 - 40.38	S,T,T	2	OGlycan/162.0528; OGlycan/162.0528; OGlycan/162.0528	--	342343345	8,9,11	335	347	3.89e-3 - 1.07e-2	0.9 - 17.6	0.9 - 6.4	904.9176 - 904.9199	904.918	-0.19; 1.74; 2.29	0	1807.8207 - 1807.8252	1807.82	-0.0003; 0.0031; 0.0041	-25.43	17.1700; 13.3700; 41.0500	5; 8; 9	1	1.485e+4 - 7.517e+7	1024; 711; 2175	15.12 - 40.38	15.29 - 15.57	13.12 - 38.38	17.12 - 42.38							0	0	0	0	7e+6 - 1e+10
sp|P19022|CADH2_HUMAN Cadherin-2 OS=Homo sapiens GN=CDH2 PE=1 SV=4	K.GIQHPPQstAtVS.V	0.00551832	26.1162	True-positive	Hex(1),Hex(1),Hex(1)	S8(OGlycan/162.0528); T9(OGlycan/162.0528); T11(OGlycan/162.0528)	3.70484e+08	3.70484e+08	99.0294	15.5736	S,T,T	2	OGlycan/162.0528; OGlycan/162.0528; OGlycan/162.0528	41,41,41	342343345	8,9,11	335	347	0.00736683	0.919415	0.919415	904.918	904.918	-0.188654	0	1807.82	1807.82	-0.000341053	0	17.17	5	1	15296172	1024	15.5736	15.5736	13.5736	17.5736							0	0	0	0	1.07484e+09
sp|P19022|CADH2_HUMAN Cadherin-2 OS=Homo sapiens GN=CDH2 PE=1 SV=4	K.GIQHPPQstAtVS.V	0.00634325	218.957	True-positive	Hex(1),Hex(1),Hex(1)	S8(OGlycan/162.0528); T9(OGlycan/162.0528); T11(OGlycan/162.0528)	3.73567e+09	3.73567e+09	98.7143	15.1211	S,T,T	2	OGlycan/162.0528; OGlycan/162.0528; OGlycan/162.0528	65,65,65	342343345	8,9,11	335	347	0.0106695	4.4929	4.4929	904.919	904.918	1.74098	0	1807.82	1807.82	0.00314738	-0.342167	13.37	8	1	75166552	711	15.1211	15.4632	13.1211	17.1211							0	0	0	0	1.08379e+10
sp|P19022|CADH2_HUMAN Cadherin-2 OS=Homo sapiens GN=CDH2 PE=1 SV=4	K.GIQHPPQstAtVS.V	0.00265685	123.806	True-positive	Hex(1),Hex(1),Hex(1)	S8(OGlycan/162.0528); T9(OGlycan/162.0528); T11(OGlycan/162.0528)	2.39156e+06	2.39156e+06	8.90006	40.3837	S,T,T	2	OGlycan/162.0528; OGlycan/162.0528; OGlycan/162.0528	73,73,73	342343345	8,9,11	335	347	0.00389358	17.6291	6.4	904.92	904.918	2.2947	0	1807.83	1807.82	0.00414841	25.0892	41.05	9	1	14854.8	2175	40.3837	15.2946	38.3837	42.3837							0	0	0	0	6.93836e+06
sp|P19022|CADH2_HUMAN Cadherin-2 OS=Homo sapiens GN=CDH2 PE=1 SV=4	K.GIQHPPQstATVs.V	3.81e-5 - 1.01e-2	10.33 - 319.62	True-positive	Hex(1),Hex(1),Hex(1)	S8(OGlycan/162.0528); T9(OGlycan/162.0528); S13(OGlycan/162.0528)	374200000	3.739e+6 - 3.705e+8	13.249 - 99.029	15.57 - 36.98	S,T,S	2	OGlycan/162.0528; OGlycan/162.0528; OGlycan/162.0528	--	342343347	8,9,13	335	347	5.08e-5 - 1.48e-2	5.0 - 30.5	0.7 - 4.0	904.9171 - 904.9210	904.918	-0.81; 1.05; 2.40; 0.47; 0.81; 1.20; 1.54; 1.40; 2.56; 1.14; 3.55	0	1807.8196 - 1807.8275	1807.82	-0.0015; 0.0019; 0.0043; 0.0009; 0.0015; 0.0022; 0.0028; 0.0025; 0.0046; 0.0021; 0.0064	0.00 - 21.69	16.1300; 38.6400; 37.1600; 37.3900; 38.1800; 38.3900; 38.5200; 38.7700; 40.3600; 40.8200; 41.2800	5; 9	1	1.864e+4 - 1.530e+7	925; 2048; 1970; 1982; 2024; 2035; 2042; 2055; 2139; 2163; 2187	15.57 - 36.98	15.29 - 15.57	13.57 - 34.98	17.57 - 38.98							0.00e+0 - 1.13e-3	0.00e+0 - 1.13e-3	0	0	1e+7 - 1e+9
sp|P19022|CADH2_HUMAN Cadherin-2 OS=Homo sapiens GN=CDH2 PE=1 SV=4	K.GIQHPPQstATVs.V	3.8077e-05	319.622	True-positive	Hex(1),Hex(1),Hex(1)	S8(OGlycan/162.0528); T9(OGlycan/162.0528); S13(OGlycan/162.0528)	3.70484e+08	3.70484e+08	99.0294	15.5736	S,T,S	2	OGlycan/162.0528; OGlycan/162.0528; OGlycan/162.0528	41,41,41	342343347	8,9,13	335	347	5.08356e-05	13.6446	0.857474	904.917	904.918	-0.808259	0	1807.82	1807.82	-0.00146119	0	16.13	5	1	15296172	925	15.5736	15.5736	13.5736	17.5736							0	0	0	0	1.07484e+09
sp|P19022|CADH2_HUMAN Cadherin-2 OS=Homo sapiens GN=CDH2 PE=1 SV=4	K.GIQHPPQstATVs.V	9.37e-5 - 1.01e-2	10.33 - 213.08	True-positive	Hex(1),Hex(1),Hex(1)	S8(OGlycan/162.0528); T9(OGlycan/162.0528); S13(OGlycan/162.0528)	3.73851e+06	3.73851e+06	13.2486	36.9798	S,T,S	2	OGlycan/162.0528; OGlycan/162.0528; OGlycan/162.0528	73,73,73	342343347	8,9,13	335	347	1.37e-4 - 1.48e-2	5.0 - 30.5	0.7 - 4.0	904.9182 - 904.9210	904.918	1.05; 2.40; 0.47; 0.81; 1.20; 1.54; 1.40; 2.56; 1.14; 3.55	0	1807.8219 - 1807.8275	1807.82	0.0019; 0.0043; 0.0009; 0.0015; 0.0022; 0.0028; 0.0025; 0.0046; 0.0021; 0.0064	21.6852	38.6400; 37.1600; 37.3900; 38.1800; 38.3900; 38.5200; 38.7700; 40.3600; 40.8200; 41.2800	9	1	18638.7	2048; 1970; 1982; 2024; 2035; 2042; 2055; 2139; 2163; 2187	36.9798	15.2946	34.9798	38.9798							0.00e+0 - 1.13e-3	0.00e+0 - 1.13e-3	0	0	1.08461e+07
sp|P19022|CADH2_HUMAN Cadherin-2 OS=Homo sapiens GN=CDH2 PE=1 SV=4	K.GIQHPPQstATVs.V	0.00297071	89.386	True-positive	Hex(1),Hex(1),Hex(1)	S8(OGlycan/162.0528); T9(OGlycan/162.0528); S13(OGlycan/162.0528)	3.73851e+06	3.73851e+06	13.2486	36.9798	S,T,S	2	OGlycan/162.0528; OGlycan/162.0528; OGlycan/162.0528	73,73,73	342343347	8,9,13	335	347	0.00435351	26.4269	4	904.919	904.918	1.05497	0	1807.82	1807.82	0.0019072	21.6852	38.64	9	1	18638.7	2048	36.9798	15.2946	34.9798	38.9798							0	0	0	0	1.08461e+07
sp|P19022|CADH2_HUMAN Cadherin-2 OS=Homo sapiens GN=CDH2 PE=1 SV=4	K.GIQHPPQstATVs.V	0.00478631	119.321	True-positive	Hex(1),Hex(1),Hex(1)	S8(OGlycan/162.0528); T9(OGlycan/162.0528); S13(OGlycan/162.0528)	3.73851e+06	3.73851e+06	13.2486	36.9798	S,T,S	2	OGlycan/162.0528; OGlycan/162.0528; OGlycan/162.0528	73,73,73	342343347	8,9,13	335	347	0.00701407	30.4611	4	904.92	904.918	2.39879	0	1807.83	1807.82	0.00433658	21.6852	37.16	9	1	18638.7	1970	36.9798	15.2946	34.9798	38.9798							0	0	0	0	1.08461e+07
sp|P19022|CADH2_HUMAN Cadherin-2 OS=Homo sapiens GN=CDH2 PE=1 SV=4	K.GIQHPPQstATVs.V	0.00180317	175.206	True-positive	Hex(1),Hex(1),Hex(1)	S8(OGlycan/162.0528); T9(OGlycan/162.0528); S13(OGlycan/162.0528)	3.73851e+06	3.73851e+06	13.2486	36.9798	S,T,S	2	OGlycan/162.0528; OGlycan/162.0528; OGlycan/162.0528	73,73,73	342343347	8,9,13	335	347	0.00264255	29.9305	4	904.918	904.918	0.472294	0	1807.82	1807.82	0.000853823	21.6852	37.39	9	1	18638.7	1982	36.9798	15.2946	34.9798	38.9798							0	0	0	0	1.08461e+07
sp|P19022|CADH2_HUMAN Cadherin-2 OS=Homo sapiens GN=CDH2 PE=1 SV=4	K.GIQHPPQstATVs.V	0.00336933	136.292	True-positive	Hex(1),Hex(1),Hex(1)	S8(OGlycan/162.0528); T9(OGlycan/162.0528); S13(OGlycan/162.0528)	3.73851e+06	3.73851e+06	13.2486	36.9798	S,T,S	2	OGlycan/162.0528; OGlycan/162.0528; OGlycan/162.0528	73,73,73	342343347	8,9,13	335	347	0.00493766	15.5744	4	904.919	904.918	0.806732	0	1807.82	1807.82	0.00145843	21.6852	38.18	9	1	18638.7	2024	36.9798	15.2946	34.9798	38.9798							0	0	0	0	1.08461e+07
sp|P19022|CADH2_HUMAN Cadherin-2 OS=Homo sapiens GN=CDH2 PE=1 SV=4	K.GIQHPPQstATVs.V	0.000437168	208.088	True-positive	Hex(1),Hex(1),Hex(1)	S8(OGlycan/162.0528); T9(OGlycan/162.0528); S13(OGlycan/162.0528)	3.73851e+06	3.73851e+06	13.2486	36.9798	S,T,S	2	OGlycan/162.0528; OGlycan/162.0528; OGlycan/162.0528	73,73,73	342343347	8,9,13	335	347	0.000640683	25.6759	4	904.919	904.918	1.20486	0	1807.82	1807.82	0.00217817	21.6852	38.39	9	1	18638.7	2035	36.9798	15.2946	34.9798	38.9798							0	0	0	0	1.08461e+07
sp|P19022|CADH2_HUMAN Cadherin-2 OS=Homo sapiens GN=CDH2 PE=1 SV=4	K.GIQHPPQstATVs.V	0.000805316	171.179	True-positive	Hex(1),Hex(1),Hex(1)	S8(OGlycan/162.0528); T9(OGlycan/162.0528); S13(OGlycan/162.0528)	3.73851e+06	3.73851e+06	13.2486	36.9798	S,T,S	2	OGlycan/162.0528; OGlycan/162.0528; OGlycan/162.0528	73,73,73	342343347	8,9,13	335	347	0.00118021	23.1335	0.696418	904.919	904.918	1.53979	0	1807.82	1807.82	0.00278367	21.6852	38.52	9	1	18638.7	2042	36.9798	15.2946	34.9798	38.9798							0	0	0	0	1.08461e+07
sp|P19022|CADH2_HUMAN Cadherin-2 OS=Homo sapiens GN=CDH2 PE=1 SV=4	K.GIQHPPQstATVs.V	9.37148e-05	213.079	True-positive	Hex(1),Hex(1),Hex(1)	S8(OGlycan/162.0528); T9(OGlycan/162.0528); S13(OGlycan/162.0528)	3.73851e+06	3.73851e+06	13.2486	36.9798	S,T,S	2	OGlycan/162.0528; OGlycan/162.0528; OGlycan/162.0528	73,73,73	342343347	8,9,13	335	347	0.000137342	23.0632	4	904.919	904.918	1.39551	0	1807.82	1807.82	0.00252284	21.6852	38.77	9	1	18638.7	2055	36.9798	15.2946	34.9798	38.9798							0	0	0	0	1.08461e+07
sp|P19022|CADH2_HUMAN Cadherin-2 OS=Homo sapiens GN=CDH2 PE=1 SV=4	K.GIQHPPQstATVs.V	0.00478631	93.6659	True-positive	Hex(1),Hex(1),Hex(1)	S8(OGlycan/162.0528); T9(OGlycan/162.0528); S13(OGlycan/162.0528)	3.73851e+06	3.73851e+06	13.2486	36.9798	S,T,S	2	OGlycan/162.0528; OGlycan/162.0528; OGlycan/162.0528	73,73,73	342343347	8,9,13	335	347	0.00701407	18.1588	4	904.92	904.918	2.5562	0	1807.83	1807.82	0.00462116	21.6852	40.36	9	1	18638.7	2139	36.9798	15.2946	34.9798	38.9798							0	0	0	0	1.08461e+07
sp|P19022|CADH2_HUMAN Cadherin-2 OS=Homo sapiens GN=CDH2 PE=1 SV=4	K.GIQHPPQstATVs.V	0.000805316	143.816	True-positive	Hex(1),Hex(1),Hex(1)	S8(OGlycan/162.0528); T9(OGlycan/162.0528); S13(OGlycan/162.0528)	3.73851e+06	3.73851e+06	13.2486	36.9798	S,T,S	2	OGlycan/162.0528; OGlycan/162.0528; OGlycan/162.0528	73,73,73	342343347	8,9,13	335	347	0.00118021	16.7106	4	904.919	904.918	1.13691	0	1807.82	1807.82	0.00205534	21.6852	40.82	9	1	18638.7	2163	36.9798	15.2946	34.9798	38.9798							0	0	0	0	1.08461e+07
sp|P19022|CADH2_HUMAN Cadherin-2 OS=Homo sapiens GN=CDH2 PE=1 SV=4	K.GIQHPPQstATVs.V	0.0100733	10.3262	True-positive	Hex(1),Hex(1),Hex(1)	S8(OGlycan/162.0528); T9(OGlycan/162.0528); S13(OGlycan/162.0528)	3.73851e+06	3.73851e+06	13.2486	36.9798	S,T,S	2	OGlycan/162.0528; OGlycan/162.0528; OGlycan/162.0528	73,73,73	342343347	8,9,13	335	347	0.0147608	5.00035	4	904.921	904.918	3.5479	0	1807.83	1807.82	0.00641396	21.6852	41.28	9	1	18638.7	2187	36.9798	15.2946	34.9798	38.9798							0.00112613	0.00112613	0	0	1.08461e+07
sp|P19022|CADH2_HUMAN Cadherin-2 OS=Homo sapiens GN=CDH2 PE=1 SV=4	K.GIQHPPQStATVS.V	1.30e-5 - 1.66e-4	339.86 - 437.23	True-positive	Hex(1)	T9(OGlycan/162.0528)	32180000	3.199e+6 - 2.898e+7	54.208 - 55.006	15.69 - 15.80	T	2	OGlycan/162.0528	--	343	9	335	347	1.91e-5 - 2.11e-4	12.5 - 24.7	0.0 - 3.5	742.8599 - 742.8634	742.865	-6.91; -3.46; -2.95; -2.17; -3.33; -2.75; -2.37; -3.91	0	1483.7052 - 1483.7122	1483.72	-0.0103; -0.0051; -0.0044; -0.0032; -0.0049; -0.0041; -0.0035; -0.0058	0.39 - 0.41	15.6600; 15.3400; 15.0800; 15.1600; 15.2700; 15.4500; 15.5800; 15.7100	2; 9	1	1.305e+5 - 7.024e+5	692; 602; 585; 590; 597; 608; 617; 626	15.69 - 15.80	15.29 - 15.39	13.69 - 13.80	17.69 - 17.80							0	0	0	0	8e+6 - 7e+7
sp|P19022|CADH2_HUMAN Cadherin-2 OS=Homo sapiens GN=CDH2 PE=1 SV=4	K.GIQHPPQStATVS.V	0.000165571	339.856	True-positive	Hex(1)	T9(OGlycan/162.0528)	3.19926e+06	3.19926e+06	55.006	15.7965	T	2	OGlycan/162.0528	17	343	9	335	347	0.00021102	24.7326	0	742.86	742.865	-6.91498	0	1483.71	1483.72	-0.0102599	0.408	15.66	2	1	130529	692	15.7965	15.3885	13.7965	17.7965							0	0	0	0	7.77186e+06
sp|P19022|CADH2_HUMAN Cadherin-2 OS=Homo sapiens GN=CDH2 PE=1 SV=4	K.GIQHPPQStATVS.V	1.30e-5 - 6.21e-5	366.96 - 437.23	True-positive	Hex(1)	T9(OGlycan/162.0528)	2.89791e+07	2.89791e+07	54.2082	15.6859	T	2	OGlycan/162.0528	73	343	9	335	347	1.91e-5 - 9.10e-5	12.5 - 17.6	0.0 - 3.5	742.8621 - 742.8634	742.865	-3.46; -2.95; -2.17; -3.33; -2.75; -2.37; -3.91	0	1483.7096 - 1483.7122	1483.72	-0.0051; -0.0044; -0.0032; -0.0049; -0.0041; -0.0035; -0.0058	0.391335	15.3400; 15.0800; 15.1600; 15.2700; 15.4500; 15.5800; 15.7100	9	1	702371	602; 585; 590; 597; 608; 617; 626	15.6859	15.2946	13.6859	17.6859							0	0	0	0	7.0398e+07
sp|P19022|CADH2_HUMAN Cadherin-2 OS=Homo sapiens GN=CDH2 PE=1 SV=4	K.GIQHPPQStATVS.V	1.31234e-05	400.943	True-positive	Hex(1)	T9(OGlycan/162.0528)	2.89791e+07	2.89791e+07	54.2082	15.6859	T	2	OGlycan/162.0528	73	343	9	335	347	1.92329e-05	13.2123	0	742.862	742.865	-3.46254	0	1483.71	1483.72	-0.00513742	0.391335	15.34	9	1	702371	602	15.6859	15.2946	13.6859	17.6859							0	0	0	0	7.0398e+07
sp|P19022|CADH2_HUMAN Cadherin-2 OS=Homo sapiens GN=CDH2 PE=1 SV=4	K.GIQHPPQStATVS.V	6.20704e-05	422.533	True-positive	Hex(1)	T9(OGlycan/162.0528)	2.89791e+07	2.89791e+07	54.2082	15.6859	T	2	OGlycan/162.0528	73	343	9	335	347	9.09665e-05	12.7809	3.4894	742.863	742.865	-2.94593	0	1483.71	1483.72	-0.00437093	0.391335	15.08	9	1	702371	585	15.6859	15.2946	13.6859	17.6859							0	0	0	0	7.0398e+07
sp|P19022|CADH2_HUMAN Cadherin-2 OS=Homo sapiens GN=CDH2 PE=1 SV=4	K.GIQHPPQStATVS.V	1.31234e-05	424.12	True-positive	Hex(1)	T9(OGlycan/162.0528)	2.89791e+07	2.89791e+07	54.2082	15.6859	T	2	OGlycan/162.0528	73	343	9	335	347	1.92329e-05	17.0325	0	742.863	742.865	-2.16835	0	1483.71	1483.72	-0.00321722	0.391335	15.16	9	1	702371	590	15.6859	15.2946	13.6859	17.6859							0	0	0	0	7.0398e+07
sp|P19022|CADH2_HUMAN Cadherin-2 OS=Homo sapiens GN=CDH2 PE=1 SV=4	K.GIQHPPQStATVS.V	6.20704e-05	412.679	True-positive	Hex(1)	T9(OGlycan/162.0528)	2.89791e+07	2.89791e+07	54.2082	15.6859	T	2	OGlycan/162.0528	73	343	9	335	347	9.09665e-05	17.5509	0	742.863	742.865	-3.32503	0	1483.71	1483.72	-0.0049334	0.391335	15.27	9	1	702371	597	15.6859	15.2946	13.6859	17.6859							0	0	0	0	7.0398e+07
sp|P19022|CADH2_HUMAN Cadherin-2 OS=Homo sapiens GN=CDH2 PE=1 SV=4	K.GIQHPPQStATVS.V	1.31234e-05	437.233	True-positive	Hex(1)	T9(OGlycan/162.0528)	2.89791e+07	2.89791e+07	54.2082	15.6859	T	2	OGlycan/162.0528	73	343	9	335	347	1.92329e-05	12.5045	0	742.863	742.865	-2.75336	0	1483.71	1483.72	-0.0040852	0.391335	15.45	9	1	702371	608	15.6859	15.2946	13.6859	17.6859							0	0	0	0	7.0398e+07
sp|P19022|CADH2_HUMAN Cadherin-2 OS=Homo sapiens GN=CDH2 PE=1 SV=4	K.GIQHPPQStATVS.V	1.30425e-05	388.4	True-positive	Hex(1)	T9(OGlycan/162.0528)	2.89791e+07	2.89791e+07	54.2082	15.6859	T	2	OGlycan/162.0528	73	343	9	335	347	1.91144e-05	13.6392	0	742.863	742.865	-2.37121	0	1483.71	1483.72	-0.00351819	0.391335	15.58	9	1	702371	617	15.6859	15.2946	13.6859	17.6859							0	0	0	0	7.0398e+07
sp|P19022|CADH2_HUMAN Cadherin-2 OS=Homo sapiens GN=CDH2 PE=1 SV=4	K.GIQHPPQStATVS.V	6.16887e-05	366.961	True-positive	Hex(1)	T9(OGlycan/162.0528)	2.89791e+07	2.89791e+07	54.2082	15.6859	T	2	OGlycan/162.0528	73	343	9	335	347	9.04071e-05	17.1427	0	742.862	742.865	-3.91495	0	1483.71	1483.72	-0.00580867	0.391335	15.71	9	1	702371	626	15.6859	15.2946	13.6859	17.6859							0	0	0	0	7.0398e+07
sp|P19022|CADH2_HUMAN Cadherin-2 OS=Homo sapiens GN=CDH2 PE=1 SV=4	K.GIQHPPQStAtVS.V	2.87e-5 - 1.02e-4	431.70 - 467.92	True-positive	Hex(1),Hex(1)	T9(OGlycan/162.0528); T11(OGlycan/162.0528)	370100000	5.396e+7 - 3.162e+8	92.814 - 95.375	15.69 - 15.80	T,T	2	OGlycan/162.0528; OGlycan/162.0528	--	343345	9,11	335	347	4.21e-5 - 1.30e-4	8.0 - 16.6	0.0 - 2.4	823.8898 - 823.8917	823.891	-1.94; 0.37; 0.08; -0.43; 0.38	0	1645.7651 - 1645.7689	1645.77	-0.0032; 0.0006; 0.0001; -0.0007	0.39 - 0.41	16.0700; 15.2100; 15.0200; 15.1200; 15.3900	2; 9	1	5.972e+6 - 2.451e+7	715; 594; 582; 588; 605	15.69 - 15.80	15.29 - 15.39	13.69 - 13.80	17.69 - 17.80							0	0	0	0	1e+8 - 8e+8
sp|P19022|CADH2_HUMAN Cadherin-2 OS=Homo sapiens GN=CDH2 PE=1 SV=4	K.GIQHPPQStAtVS.V	0.000101755	467.916	True-positive	Hex(1),Hex(1)	T9(OGlycan/162.0528); T11(OGlycan/162.0528)	5.39609e+07	5.39609e+07	95.3746	15.7965	T,T	2	OGlycan/162.0528; OGlycan/162.0528	17,17	343345	9,11	335	347	0.000129687	11.2293	2.4	823.89	823.891	-1.93873	0	1645.77	1645.77	-0.00319071	0.408	16.07	2	1	5.9721e+06	715	15.7965	15.3885	13.7965	17.7965							0	0	0	0	1.43252e+08
sp|P19022|CADH2_HUMAN Cadherin-2 OS=Homo sapiens GN=CDH2 PE=1 SV=4	K.GIQHPPQStAtVS.V	2.87e-5 - 4.09e-5	431.70 - 443.35	True-positive	Hex(1),Hex(1)	T9(OGlycan/162.0528); T11(OGlycan/162.0528)	3.16184e+08	3.16184e+08	92.8141	15.6859	T,T	2	OGlycan/162.0528; OGlycan/162.0528	73,73	343345	9,11	335	347	4.21e-5 - 6.00e-5	8.0 - 16.6	0	823.8911 - 823.8917	823.891	0.37; 0.08; -0.43; 0.38	0	1645.7676 - 1645.7689	1645.77	0.0006; 0.0001; -0.0007	0.391335	15.2100; 15.0200; 15.1200; 15.3900	9	1	24510324	594; 582; 588; 605	15.6859	15.2946	13.6859	17.6859							0	0	0	0	8.39382e+08
sp|P19022|CADH2_HUMAN Cadherin-2 OS=Homo sapiens GN=CDH2 PE=1 SV=4	K.GIQHPPQStAtVS.V	4.09195e-05	431.704	True-positive	Hex(1),Hex(1)	T9(OGlycan/162.0528); T11(OGlycan/162.0528)	3.16184e+08	3.16184e+08	92.8141	15.6859	T,T	2	OGlycan/162.0528; OGlycan/162.0528	73,73	343345	9,11	335	347	5.9969e-05	8.04893	0	823.892	823.891	0.373569	0	1645.77	1645.77	0.000614808	0.391335	15.21	9	1	24510324	594	15.6859	15.2946	13.6859	17.6859							0	0	0	0	8.39382e+08
sp|P19022|CADH2_HUMAN Cadherin-2 OS=Homo sapiens GN=CDH2 PE=1 SV=4	K.GIQHPPQStAtVS.V	4.09195e-05	433.013	True-positive	Hex(1),Hex(1)	T9(OGlycan/162.0528); T11(OGlycan/162.0528)	3.16184e+08	3.16184e+08	92.8141	15.6859	T,T	2	OGlycan/162.0528; OGlycan/162.0528	73,73	343345	9,11	335	347	5.9969e-05	16.6416	0	823.891	823.891	0.0785573	0	1645.77	1645.77	0.000129287	0.391335	15.02	9	1	24510324	582	15.6859	15.2946	13.6859	17.6859							0	0	0	0	8.39382e+08
sp|P19022|CADH2_HUMAN Cadherin-2 OS=Homo sapiens GN=CDH2 PE=1 SV=4	K.GIQHPPQStAtVS.V	2.90558e-05	442.756	True-positive	Hex(1),Hex(1)	T9(OGlycan/162.0528); T11(OGlycan/162.0528)	3.16184e+08	3.16184e+08	92.8141	15.6859	T,T	2	OGlycan/162.0528; OGlycan/162.0528	73,73	343345	9,11	335	347	4.25824e-05	14.5544	0	823.891	823.891	-0.425159	0	1645.77	1645.77	-0.000699713	0.391335	15.12	9	1	24510324	588	15.6859	15.2946	13.6859	17.6859							0	0	0	0	8.39382e+08
sp|P19022|CADH2_HUMAN Cadherin-2 OS=Homo sapiens GN=CDH2 PE=1 SV=4	K.GIQHPPQStAtVS.V	2.87144e-05	443.347	True-positive	Hex(1),Hex(1)	T9(OGlycan/162.0528); T11(OGlycan/162.0528)	3.16184e+08	3.16184e+08	92.8141	15.6859	T,T	2	OGlycan/162.0528; OGlycan/162.0528	73,73	343345	9,11	335	347	4.20821e-05	14.3723	0	823.892	823.891	0.382123	0	1645.77	1645.77	0.000628886	0.391335	15.39	9	1	24510324	605	15.6859	15.2946	13.6859	17.6859							0	0	0	0	8.39382e+08
sp|P19022|CADH2_HUMAN Cadherin-2 OS=Homo sapiens GN=CDH2 PE=1 SV=4	K.GIQHPPQStAtVs.V	1.73e-5 - 1.41e-2	19.16 - 457.47	True-positive	Hex(1),Hex(1),Hex(1)	T9(OGlycan/162.0528); T11(OGlycan/162.0528); S13(OGlycan/162.0528)	2108000000	2.425e+8 - 1.865e+9	98.704 - 98.932	15.29 - 15.39	T,T,S	2	OGlycan/162.0528; OGlycan/162.0528; OGlycan/162.0528	--	343345347	9,11,13	335	347	2.54e-5 - 2.07e-2	4.2 - 33.3	0.9 - 22.4	904.9110 - 904.9211	904.918	-0.25; -1.04; -2.65; 0.10; -0.42; -1.69; -2.15; 0.96; -0.97; 2.39; 1.11; 2.33; 2.62; 2.05; 2.51; 2.21; 2.24; 1.54; 2.41; 3.47; 2.34; 2.15; 3.17; 1.81; 0.82; 1.16; 2.31; 1.26; 2.32; -7.56; 1.34; 2.48; 3.37; 3.56; 1.91; 2.17; 2.37; 2.50; 2.55; 2.73; -0.46;	0	1807.8074 - 1807.8277	1807.82	-0.0004; -0.0019; -0.0048; 0.0002; -0.0008; -0.0031; -0.0039; 0.0017; -0.0018; 0.0043; 0.0020; 0.0042; 0.0047; 0.0037; 0.0045; 0.0040; 0.0028; 0.0044; 0.0063; 0.0039; 0.0057; 0.0033; 0.0015; 0.0021; 0.0023; -0.0137; 0.0024; 0.0061; 0.0064; 0.0035; 0.0046;	0	15.5900; 15.0400; 15.0700; 15.1800; 15.3900; 15.6900; 15.8100; 16.0300; 16.1700; 15.7000; 14.5900; 14.7300; 15.0200; 15.1100; 15.2100; 15.3000; 15.5000; 15.8800; 16.0800; 16.5800; 16.7100; 16.8300; 16.9500; 17.1600; 17.8100; 18.3600; 30.5500; 30.6600; 30.7800; 30.8700; 31.0900; 31.6800; 31.7700; 32.2400; 32.3500; 32.4400; 32.5500; 32.6800; 32.7900; 33.0200; 33.1300; 33.3500; 33.4400; 33.6800; 33.…	2; 9	1	1.423e+7 - 4.546e+7	688; 656; 658; 664; 676; 694; 701; 713; 721; 624; 555; 563; 581; 587; 593; 599; 611; 636; 650; 689; 697; 704; 727; 775; 813; 1617; 1623; 1629; 1634; 1646; 1677; 1682; 1707; 1713; 1718; 1724; 1731; 1737; 1749; 1755; 1767; 1772; 1785; 1789; 1801; 1808; 1813; 1839; 1874; 1880; 1952; 1964; 1976; 1995; 2006; 2013; 2090; 2114; 2156	15.29 - 15.39	15.29 - 15.39	13.29 - 13.39	17.29 - 17.39							0.00e+0 - 1.08e-3	0.00e+0 - 1.08e-3	0	0	7e+8 - 5e+9
sp|P19022|CADH2_HUMAN Cadherin-2 OS=Homo sapiens GN=CDH2 PE=1 SV=4	K.GIQHPPQStAtVs.V	3.96e-5 - 1.10e-4	411.19 - 457.47	True-positive	Hex(1),Hex(1),Hex(1)	T9(OGlycan/162.0528); T11(OGlycan/162.0528); S13(OGlycan/162.0528)	2.4249e+08	2.4249e+08	98.9323	15.3885	T,T,S	2	OGlycan/162.0528; OGlycan/162.0528; OGlycan/162.0528	17,17,17	343345347	9,11,13	335	347	5.04e-5 - 1.41e-4	11.8 - 25.5	11.8 - 19.8	904.9154 - 904.9187	904.918	-0.25; -1.04; -2.65; 0.10; -0.42; -1.69; -2.15; 0.96; -0.97	0	1807.8163 - 1807.8228	1807.82	-0.0004; -0.0019; -0.0048; 0.0002; -0.0008; -0.0031; -0.0039; 0.0017; -0.0018	0	15.5900; 15.0400; 15.0700; 15.1800; 15.3900; 15.6900; 15.8100; 16.0300; 16.1700	2	1	14231396	688; 656; 658; 664; 676; 694; 701; 713; 721	15.3885	15.3885	13.3885	17.3885							0	0	0	0	7.03508e+08
sp|P19022|CADH2_HUMAN Cadherin-2 OS=Homo sapiens GN=CDH2 PE=1 SV=4	K.GIQHPPQStAtVs.V	3.95737e-05	448.384	True-positive	Hex(1),Hex(1),Hex(1)	T9(OGlycan/162.0528); T11(OGlycan/162.0528); S13(OGlycan/162.0528)	2.4249e+08	2.4249e+08	98.9323	15.3885	T,T,S	2	OGlycan/162.0528; OGlycan/162.0528; OGlycan/162.0528	17,17,17	343345347	9,11,13	335	347	5.04367e-05	25.419	19.0115	904.918	904.918	-0.246096	0	1807.82	1807.82	-0.000444897	0	15.59	2	1	14231396	688	15.3885	15.3885	13.3885	17.3885							0	0	0	0	7.03508e+08
sp|P19022|CADH2_HUMAN Cadherin-2 OS=Homo sapiens GN=CDH2 PE=1 SV=4	K.GIQHPPQStAtVs.V	5.22929e-05	417.099	True-positive	Hex(1),Hex(1),Hex(1)	T9(OGlycan/162.0528); T11(OGlycan/162.0528); S13(OGlycan/162.0528)	2.4249e+08	2.4249e+08	98.9323	15.3885	T,T,S	2	OGlycan/162.0528; OGlycan/162.0528; OGlycan/162.0528	17,17,17	343345347	9,11,13	335	347	6.66473e-05	15.8506	15.8506	904.917	904.918	-1.03649	0	1807.82	1807.82	-0.00187378	0	15.04	2	1	14231396	656	15.3885	15.3885	13.3885	17.3885							0	0	0	0	7.03508e+08
sp|P19022|CADH2_HUMAN Cadherin-2 OS=Homo sapiens GN=CDH2 PE=1 SV=4	K.GIQHPPQStAtVs.V	0.00011039	428.403	True-positive	Hex(1),Hex(1),Hex(1)	T9(OGlycan/162.0528); T11(OGlycan/162.0528); S13(OGlycan/162.0528)	2.4249e+08	2.4249e+08	98.9323	15.3885	T,T,S	2	OGlycan/162.0528; OGlycan/162.0528; OGlycan/162.0528	17,17,17	343345347	9,11,13	335	347	0.000140692	11.8113	11.8113	904.915	904.918	-2.6514	0	1807.82	1807.82	-0.00479326	0	15.07	2	1	14231396	658	15.3885	15.3885	13.3885	17.3885							0	0	0	0	7.03508e+08
sp|P19022|CADH2_HUMAN Cadherin-2 OS=Homo sapiens GN=CDH2 PE=1 SV=4	K.GIQHPPQStAtVs.V	3.95737e-05	457.468	True-positive	Hex(1),Hex(1),Hex(1)	T9(OGlycan/162.0528); T11(OGlycan/162.0528); S13(OGlycan/162.0528)	2.4249e+08	2.4249e+08	98.9323	15.3885	T,T,S	2	OGlycan/162.0528; OGlycan/162.0528; OGlycan/162.0528	17,17,17	343345347	9,11,13	335	347	5.04367e-05	20.3584	19.2193	904.918	904.918	0.0978807	0	1807.82	1807.82	0.000176951	0	15.18	2	1	14231396	664	15.3885	15.3885	13.3885	17.3885							0	0	0	0	7.03508e+08
sp|P19022|CADH2_HUMAN Cadherin-2 OS=Homo sapiens GN=CDH2 PE=1 SV=4	K.GIQHPPQStAtVs.V	3.95737e-05	456.664	True-positive	Hex(1),Hex(1),Hex(1)	T9(OGlycan/162.0528); T11(OGlycan/162.0528); S13(OGlycan/162.0528)	2.4249e+08	2.4249e+08	98.9323	15.3885	T,T,S	2	OGlycan/162.0528; OGlycan/162.0528; OGlycan/162.0528	17,17,17	343345347	9,11,13	335	347	5.04367e-05	13.812	13.812	904.917	904.918	-0.419187	0	1807.82	1807.82	-0.000757815	0	15.39	2	1	14231396	676	15.3885	15.3885	13.3885	17.3885							0	0	0	0	7.03508e+08
sp|P19022|CADH2_HUMAN Cadherin-2 OS=Homo sapiens GN=CDH2 PE=1 SV=4	K.GIQHPPQStAtVs.V	5.22929e-05	418.453	True-positive	Hex(1),Hex(1),Hex(1)	T9(OGlycan/162.0528); T11(OGlycan/162.0528); S13(OGlycan/162.0528)	2.4249e+08	2.4249e+08	98.9323	15.3885	T,T,S	2	OGlycan/162.0528; OGlycan/162.0528; OGlycan/162.0528	17,17,17	343345347	9,11,13	335	347	6.66473e-05	18.2808	18.2808	904.916	904.918	-1.69439	0	1807.82	1807.82	-0.00306316	0	15.69	2	1	14231396	694	15.3885	15.3885	13.3885	17.3885							0	0	0	0	7.03508e+08
sp|P19022|CADH2_HUMAN Cadherin-2 OS=Homo sapiens GN=CDH2 PE=1 SV=4	K.GIQHPPQStAtVs.V	0.000101755	449.501	True-positive	Hex(1),Hex(1),Hex(1)	T9(OGlycan/162.0528); T11(OGlycan/162.0528); S13(OGlycan/162.0528)	2.4249e+08	2.4249e+08	98.9323	15.3885	T,T,S	2	OGlycan/162.0528; OGlycan/162.0528; OGlycan/162.0528	17,17,17	343345347	9,11,13	335	347	0.000129687	15.087	15.087	904.916	904.918	-2.15489	0	1807.82	1807.82	-0.00389566	0	15.81	2	1	14231396	701	15.3885	15.3885	13.3885	17.3885							0	0	0	0	7.03508e+08
sp|P19022|CADH2_HUMAN Cadherin-2 OS=Homo sapiens GN=CDH2 PE=1 SV=4	K.GIQHPPQStAtVs.V	5.09732e-05	448.819	True-positive	Hex(1),Hex(1),Hex(1)	T9(OGlycan/162.0528); T11(OGlycan/162.0528); S13(OGlycan/162.0528)	2.4249e+08	2.4249e+08	98.9323	15.3885	T,T,S	2	OGlycan/162.0528; OGlycan/162.0528; OGlycan/162.0528	17,17,17	343345347	9,11,13	335	347	6.49654e-05	15.6841	15.6841	904.919	904.918	0.959479	0	1807.82	1807.82	0.00173457	0	16.03	2	1	14231396	713	15.3885	15.3885	13.3885	17.3885							0	0	0	0	7.03508e+08
sp|P19022|CADH2_HUMAN Cadherin-2 OS=Homo sapiens GN=CDH2 PE=1 SV=4	K.GIQHPPQStAtVs.V	5.22929e-05	411.191	True-positive	Hex(1),Hex(1),Hex(1)	T9(OGlycan/162.0528); T11(OGlycan/162.0528); S13(OGlycan/162.0528)	2.4249e+08	2.4249e+08	98.9323	15.3885	T,T,S	2	OGlycan/162.0528; OGlycan/162.0528; OGlycan/162.0528	17,17,17	343345347	9,11,13	335	347	6.66473e-05	25.4507	19.7881	904.917	904.918	-0.971662	0	1807.82	1807.82	-0.00175659	0	16.17	2	1	14231396	721	15.3885	15.3885	13.3885	17.3885							0	0	0	0	7.03508e+08
sp|P19022|CADH2_HUMAN Cadherin-2 OS=Homo sapiens GN=CDH2 PE=1 SV=4	K.GIQHPPQStAtVs.V	1.73e-5 - 1.41e-2	19.16 - 435.53	True-positive	Hex(1),Hex(1),Hex(1)	T9(OGlycan/162.0528); T11(OGlycan/162.0528); S13(OGlycan/162.0528)	1.86503e+09	1.86503e+09	98.7044	15.2946	T,T,S	2	OGlycan/162.0528; OGlycan/162.0528; OGlycan/162.0528	73,73,73	343345347	9,11,13	335	347	2.54e-5 - 2.07e-2	4.2 - 33.3	0.9 - 22.4	904.9110 - 904.9211	904.918	2.39; 1.11; 2.33; 2.62; 2.05; 2.51; 2.21; 2.24; 1.54; 2.41; 3.47; 2.34; 2.15; 3.17; 1.81; 0.82; 1.16; 2.31; 1.26; 2.32; -7.56; 1.34; 2.48; 3.37; 3.56; 1.91; 2.17; 2.37; 2.50; 2.55; 2.73; -0.46; 3.65; 2.03; 1.00; 2.13; 1.05; 0.21; 2.02; 0.87; 0.30; 0.93; 1.96; 0.80; 0.83; 2.58; 1.94; 2.90	0	1807.8074 - 1807.8277	1807.82	0.0043; 0.0020; 0.0042; 0.0047; 0.0037; 0.0045; 0.0040; 0.0028; 0.0044; 0.0063; 0.0039; 0.0057; 0.0033; 0.0015; 0.0021; 0.0023; -0.0137; 0.0024; 0.0061; 0.0064; 0.0035; 0.0046; 0.0049; -0.0008; 0.0066; 0.0018; 0.0038; 0.0019; 0.0004; 0.0016; 0.0005; 0.0017; 0.0014; 0.0052	0	15.7000; 14.5900; 14.7300; 15.0200; 15.1100; 15.2100; 15.3000; 15.5000; 15.8800; 16.0800; 16.5800; 16.7100; 16.8300; 16.9500; 17.1600; 17.8100; 18.3600; 30.5500; 30.6600; 30.7800; 30.8700; 31.0900; 31.6800; 31.7700; 32.2400; 32.3500; 32.4400; 32.5500; 32.6800; 32.7900; 33.0200; 33.1300; 33.3500; 33.4400; 33.6800; 33.7500; 33.9800; 34.1100; 34.2000; 34.6900; 35.3500; 35.4700; 36.8200; 37.0500; 37.…	9	1	45457800	624; 555; 563; 581; 587; 593; 599; 611; 636; 650; 689; 697; 704; 713; 727; 775; 813; 1617; 1623; 1629; 1634; 1646; 1677; 1682; 1707; 1713; 1718; 1724; 1731; 1737; 1749; 1755; 1767; 1772; 1785; 1789; 1801; 1808; 1813; 1839; 1874; 1880; 1952; 1964; 1976; 1995; 2006; 2013; 2090; 2114; 2156	15.2946	15.2946	13.2946	17.2946							0.00e+0 - 1.08e-3	0.00e+0 - 1.08e-3	0	0	5.4108e+09
sp|P19022|CADH2_HUMAN Cadherin-2 OS=Homo sapiens GN=CDH2 PE=1 SV=4	K.GIQHPPQStAtVs.V	3.10692e-05	434.17	True-positive	Hex(1),Hex(1),Hex(1)	T9(OGlycan/162.0528); T11(OGlycan/162.0528); S13(OGlycan/162.0528)	1.86503e+09	1.86503e+09	98.7044	15.2946	T,T,S	2	OGlycan/162.0528; OGlycan/162.0528; OGlycan/162.0528	73,73,73	343345347	9,11,13	335	347	4.55331e-05	19.5115	19.5115	904.92	904.918	2.38876	0	1807.83	1807.82	0.00431846	0	15.7	9	1	45457800	624	15.2946	15.2946	13.2946	17.2946							0	0	0	0	5.4108e+09
sp|P19022|CADH2_HUMAN Cadherin-2 OS=Homo sapiens GN=CDH2 PE=1 SV=4	K.GIQHPPQStAtVs.V	1.73111e-05	384.339	True-positive	Hex(1),Hex(1),Hex(1)	T9(OGlycan/162.0528); T11(OGlycan/162.0528); S13(OGlycan/162.0528)	1.86503e+09	1.86503e+09	98.7044	15.2946	T,T,S	2	OGlycan/162.0528; OGlycan/162.0528; OGlycan/162.0528	73,73,73	343345347	9,11,13	335	347	2.53701e-05	14.3136	14.3136	904.919	904.918	1.11116	0	1807.82	1807.82	0.00200878	0	14.59	9	1	45457800	555	15.2946	15.2946	13.2946	17.2946							0	0	0	0	5.4108e+09
sp|P19022|CADH2_HUMAN Cadherin-2 OS=Homo sapiens GN=CDH2 PE=1 SV=4	K.GIQHPPQStAtVs.V	3.08779e-05	395.287	True-positive	Hex(1),Hex(1),Hex(1)	T9(OGlycan/162.0528); T11(OGlycan/162.0528); S13(OGlycan/162.0528)	1.86503e+09	1.86503e+09	98.7044	15.2946	T,T,S	2	OGlycan/162.0528; OGlycan/162.0528; OGlycan/162.0528	73,73,73	343345347	9,11,13	335	347	4.52527e-05	14.7827	14.7827	904.92	904.918	2.33245	0	1807.83	1807.82	0.00421666	0	14.73	9	1	45457800	563	15.2946	15.2946	13.2946	17.2946							0	0	0	0	5.4108e+09
sp|P19022|CADH2_HUMAN Cadherin-2 OS=Homo sapiens GN=CDH2 PE=1 SV=4	K.GIQHPPQStAtVs.V	3.10692e-05	435.533	True-positive	Hex(1),Hex(1),Hex(1)	T9(OGlycan/162.0528); T11(OGlycan/162.0528); S13(OGlycan/162.0528)	1.86503e+09	1.86503e+09	98.7044	15.2946	T,T,S	2	OGlycan/162.0528; OGlycan/162.0528; OGlycan/162.0528	73,73,73	343345347	9,11,13	335	347	4.55331e-05	15.045	15.045	904.92	904.918	2.62376	0	1807.83	1807.82	0.0047433	0	15.02	9	1	45457800	581	15.2946	15.2946	13.2946	17.2946							0	0	0	0	5.4108e+09
sp|P19022|CADH2_HUMAN Cadherin-2 OS=Homo sapiens GN=CDH2 PE=1 SV=4	K.GIQHPPQStAtVs.V	1.74184e-05	408.773	True-positive	Hex(1),Hex(1),Hex(1)	T9(OGlycan/162.0528); T11(OGlycan/162.0528); S13(OGlycan/162.0528)	1.86503e+09	1.86503e+09	98.7044	15.2946	T,T,S	2	OGlycan/162.0528; OGlycan/162.0528; OGlycan/162.0528	73,73,73	343345347	9,11,13	335	347	2.55274e-05	17.7882	17.7882	904.92	904.918	2.04539	0	1807.82	1807.82	0.0036977	0	15.11	9	1	45457800	587	15.2946	15.2946	13.2946	17.2946							0	0	0	0	5.4108e+09
sp|P19022|CADH2_HUMAN Cadherin-2 OS=Homo sapiens GN=CDH2 PE=1 SV=4	K.GIQHPPQStAtVs.V	3.10692e-05	434.888	True-positive	Hex(1),Hex(1),Hex(1)	T9(OGlycan/162.0528); T11(OGlycan/162.0528); S13(OGlycan/162.0528)	1.86503e+09	1.86503e+09	98.7044	15.2946	T,T,S	2	OGlycan/162.0528; OGlycan/162.0528; OGlycan/162.0528	73,73,73	343345347	9,11,13	335	347	4.55331e-05	19.6902	19.2736	904.92	904.918	2.51499	0	1807.83	1807.82	0.00454666	0	15.21	9	1	45457800	593	15.2946	15.2946	13.2946	17.2946							0	0	0	0	5.4108e+09
sp|P19022|CADH2_HUMAN Cadherin-2 OS=Homo sapiens GN=CDH2 PE=1 SV=4	K.GIQHPPQStAtVs.V	3.10692e-05	427.431	True-positive	Hex(1),Hex(1),Hex(1)	T9(OGlycan/162.0528); T11(OGlycan/162.0528); S13(OGlycan/162.0528)	1.86503e+09	1.86503e+09	98.7044	15.2946	T,T,S	2	OGlycan/162.0528; OGlycan/162.0528; OGlycan/162.0528	73,73,73	343345347	9,11,13	335	347	4.55331e-05	22.8291	19.3648	904.92	904.918	2.20964	0	1807.83	1807.82	0.00399464	0	15.3	9	1	45457800	599	15.2946	15.2946	13.2946	17.2946							0	0	0	0	5.4108e+09
sp|P19022|CADH2_HUMAN Cadherin-2 OS=Homo sapiens GN=CDH2 PE=1 SV=4	K.GIQHPPQStAtVs.V	3.08779e-05	397.684	True-positive	Hex(1),Hex(1),Hex(1)	T9(OGlycan/162.0528); T11(OGlycan/162.0528); S13(OGlycan/162.0528)	1.86503e+09	1.86503e+09	98.7044	15.2946	T,T,S	2	OGlycan/162.0528; OGlycan/162.0528; OGlycan/162.0528	73,73,73	343345347	9,11,13	335	347	4.52527e-05	25.7783	19.2583	904.92	904.918	2.23845	0	1807.83	1807.82	0.00404672	0	15.5	9	1	45457800	611	15.2946	15.2946	13.2946	17.2946							0	0	0	0	5.4108e+09
sp|P19022|CADH2_HUMAN Cadherin-2 OS=Homo sapiens GN=CDH2 PE=1 SV=4	K.GIQHPPQStAtVs.V	1.73111e-05	382.704	True-positive	Hex(1),Hex(1),Hex(1)	T9(OGlycan/162.0528); T11(OGlycan/162.0528); S13(OGlycan/162.0528)	1.86503e+09	1.86503e+09	98.7044	15.2946	T,T,S	2	OGlycan/162.0528; OGlycan/162.0528; OGlycan/162.0528	73,73,73	343345347	9,11,13	335	347	2.53701e-05	11.5359	11.5359	904.919	904.918	1.53634	0	1807.82	1807.82	0.00277742	0	15.88	9	1	45457800	636	15.2946	15.2946	13.2946	17.2946							0	0	0	0	5.4108e+09
sp|P19022|CADH2_HUMAN Cadherin-2 OS=Homo sapiens GN=CDH2 PE=1 SV=4	K.GIQHPPQStAtVs.V	3.08779e-05	394.998	True-positive	Hex(1),Hex(1),Hex(1)	T9(OGlycan/162.0528); T11(OGlycan/162.0528); S13(OGlycan/162.0528)	1.86503e+09	1.86503e+09	98.7044	15.2946	T,T,S	2	OGlycan/162.0528; OGlycan/162.0528; OGlycan/162.0528	73,73,73	343345347	9,11,13	335	347	4.52527e-05	16.5246	16.5246	904.92	904.918	2.41152	0	1807.83	1807.82	0.00435959	0	16.08	9	1	45457800	650	15.2946	15.2946	13.2946	17.2946							0	0	0	0	5.4108e+09
sp|P19022|CADH2_HUMAN Cadherin-2 OS=Homo sapiens GN=CDH2 PE=1 SV=4	K.GIQHPPQStAtVs.V	1.89317e-05	414.471	True-positive	Hex(1),Hex(1),Hex(1)	T9(OGlycan/162.0528); T11(OGlycan/162.0528); S13(OGlycan/162.0528)	1.86503e+09	1.86503e+09	98.7044	15.2946	T,T,S	2	OGlycan/162.0528; OGlycan/162.0528; OGlycan/162.0528	73,73,73	343345347	9,11,13	335	347	2.77452e-05	17.18	17.18	904.921	904.918	3.47356	0	1807.83	1807.82	0.00627958	0	16.58	9	1	45457800	689	15.2946	15.2946	13.2946	17.2946							0	0	0	0	5.4108e+09
sp|P19022|CADH2_HUMAN Cadherin-2 OS=Homo sapiens GN=CDH2 PE=1 SV=4	K.GIQHPPQStAtVs.V	3.10692e-05	402.263	True-positive	Hex(1),Hex(1),Hex(1)	T9(OGlycan/162.0528); T11(OGlycan/162.0528); S13(OGlycan/162.0528)	1.86503e+09	1.86503e+09	98.7044	15.2946	T,T,S	2	OGlycan/162.0528; OGlycan/162.0528; OGlycan/162.0528	73,73,73	343345347	9,11,13	335	347	4.55331e-05	11.5808	11.5808	904.92	904.918	2.3444	0	1807.83	1807.82	0.00423826	0	16.71	9	1	45457800	697	15.2946	15.2946	13.2946	17.2946							0	0	0	0	5.4108e+09
sp|P19022|CADH2_HUMAN Cadherin-2 OS=Homo sapiens GN=CDH2 PE=1 SV=4	K.GIQHPPQStAtVs.V	1.74184e-05	414.921	True-positive	Hex(1),Hex(1),Hex(1)	T9(OGlycan/162.0528); T11(OGlycan/162.0528); S13(OGlycan/162.0528)	1.86503e+09	1.86503e+09	98.7044	15.2946	T,T,S	2	OGlycan/162.0528; OGlycan/162.0528; OGlycan/162.0528	73,73,73	343345347	9,11,13	335	347	2.55274e-05	15.9957	15.9957	904.92	904.918	2.15021	0	1807.82	1807.82	0.00388719	0	16.83	9	1	45457800	704	15.2946	15.2946	13.2946	17.2946							0	0	0	0	5.4108e+09
sp|P19022|CADH2_HUMAN Cadherin-2 OS=Homo sapiens GN=CDH2 PE=1 SV=4	K.GIQHPPQStAtVs.V	3.10692e-05	435.535	True-positive	Hex(1),Hex(1),Hex(1)	T9(OGlycan/162.0528); T11(OGlycan/162.0528); S13(OGlycan/162.0528)	1.86503e+09	1.86503e+09	98.7044	15.2946	T,T,S	2	OGlycan/162.0528; OGlycan/162.0528; OGlycan/162.0528	73,73,73	343345347	9,11,13	335	347	4.55331e-05	12.2972	12.2972	904.921	904.918	3.17188	0	1807.83	1807.82	0.0057342	0	16.95	9	1	45457800	713	15.2946	15.2946	13.2946	17.2946							0	0	0	0	5.4108e+09
sp|P19022|CADH2_HUMAN Cadherin-2 OS=Homo sapiens GN=CDH2 PE=1 SV=4	K.GIQHPPQStAtVs.V	3.49916e-05	344.884	True-positive	Hex(1),Hex(1),Hex(1)	T9(OGlycan/162.0528); T11(OGlycan/162.0528); S13(OGlycan/162.0528)	1.86503e+09	1.86503e+09	98.7044	15.2946	T,T,S	2	OGlycan/162.0528; OGlycan/162.0528; OGlycan/162.0528	73,73,73	343345347	9,11,13	335	347	5.12815e-05	11.3465	11.3465	904.919	904.918	1.8101	0	1807.82	1807.82	0.00327233	0	17.16	9	1	45457800	727	15.2946	15.2946	13.2946	17.2946							0	0	0	0	5.4108e+09
sp|P19022|CADH2_HUMAN Cadherin-2 OS=Homo sapiens GN=CDH2 PE=1 SV=4	K.GIQHPPQStAtVs.V	4.06676e-05	367.899	True-positive	Hex(1),Hex(1),Hex(1)	T9(OGlycan/162.0528); T11(OGlycan/162.0528); S13(OGlycan/162.0528)	1.86503e+09	1.86503e+09	98.7044	15.2946	T,T,S	2	OGlycan/162.0528; OGlycan/162.0528; OGlycan/162.0528	73,73,73	343345347	9,11,13	335	347	5.95999e-05	11.404	11.404	904.919	904.918	0.820514	0	1807.82	1807.82	0.00148334	0	17.81	9	1	45457800	775	15.2946	15.2946	13.2946	17.2946							0	0	0	0	5.4108e+09
sp|P19022|CADH2_HUMAN Cadherin-2 OS=Homo sapiens GN=CDH2 PE=1 SV=4	K.GIQHPPQStAtVs.V	0.000251215	315.737	True-positive	Hex(1),Hex(1),Hex(1)	T9(OGlycan/162.0528); T11(OGlycan/162.0528); S13(OGlycan/162.0528)	1.86503e+09	1.86503e+09	98.7044	15.2946	T,T,S	2	OGlycan/162.0528; OGlycan/162.0528; OGlycan/162.0528	73,73,73	343345347	9,11,13	335	347	0.000368164	9.07746	5.89261	904.919	904.918	1.16144	0	1807.82	1807.82	0.00209967	0	18.36	9	1	45457800	813	15.2946	15.2946	13.2946	17.2946							0	0	0	0	5.4108e+09
sp|P19022|CADH2_HUMAN Cadherin-2 OS=Homo sapiens GN=CDH2 PE=1 SV=4	K.GIQHPPQStAtVs.V	0.000768085	238.721	True-positive	Hex(1),Hex(1),Hex(1)	T9(OGlycan/162.0528); T11(OGlycan/162.0528); S13(OGlycan/162.0528)	1.86503e+09	1.86503e+09	98.7044	15.2946	T,T,S	2	OGlycan/162.0528; OGlycan/162.0528; OGlycan/162.0528	73,73,73	343345347	9,11,13	335	347	0.00112565	28.1444	18.5403	904.92	904.918	2.31316	0	1807.83	1807.82	0.00418179	0	30.55	9	1	45457800	1617	15.2946	15.2946	13.2946	17.2946							0	0	0	0	5.4108e+09
sp|P19022|CADH2_HUMAN Cadherin-2 OS=Homo sapiens GN=CDH2 PE=1 SV=4	K.GIQHPPQStAtVs.V	6.1213e-05	256.329	True-positive	Hex(1),Hex(1),Hex(1)	T9(OGlycan/162.0528); T11(OGlycan/162.0528); S13(OGlycan/162.0528)	1.86503e+09	1.86503e+09	98.7044	15.2946	T,T,S	2	OGlycan/162.0528; OGlycan/162.0528; OGlycan/162.0528	73,73,73	343345347	9,11,13	335	347	8.97099e-05	23.4235	21.1268	904.919	904.918	1.25864	0	1807.82	1807.82	0.0022754	0	30.66	9	1	45457800	1623	15.2946	15.2946	13.2946	17.2946							0	0	0	0	5.4108e+09
sp|P19022|CADH2_HUMAN Cadherin-2 OS=Homo sapiens GN=CDH2 PE=1 SV=4	K.GIQHPPQStAtVs.V	0.00139654	204.881	True-positive	Hex(1),Hex(1),Hex(1)	T9(OGlycan/162.0528); T11(OGlycan/162.0528); S13(OGlycan/162.0528)	1.86503e+09	1.86503e+09	98.7044	15.2946	T,T,S	2	OGlycan/162.0528; OGlycan/162.0528; OGlycan/162.0528	73,73,73	343345347	9,11,13	335	347	0.00204665	26.5463	15.5266	904.92	904.918	2.31795	0	1807.83	1807.82	0.00419044	0	30.78	9	1	45457800	1629	15.2946	15.2946	13.2946	17.2946							0	0	0	0	5.4108e+09
sp|P19022|CADH2_HUMAN Cadherin-2 OS=Homo sapiens GN=CDH2 PE=1 SV=4	K.GIQHPPQStAtVs.V	4.61423e-05	244.827	True-positive	Hex(1),Hex(1),Hex(1)	T9(OGlycan/162.0528); T11(OGlycan/162.0528); S13(OGlycan/162.0528)	1.86503e+09	1.86503e+09	98.7044	15.2946	T,T,S	2	OGlycan/162.0528; OGlycan/162.0528; OGlycan/162.0528	73,73,73	343345347	9,11,13	335	347	6.76232e-05	25.7073	18.6087	904.911	904.918	-7.5575	0	1807.81	1807.82	-0.0136626	0	30.87	9	1	45457800	1634	15.2946	15.2946	13.2946	17.2946							0	0	0	0	5.4108e+09
sp|P19022|CADH2_HUMAN Cadherin-2 OS=Homo sapiens GN=CDH2 PE=1 SV=4	K.GIQHPPQStAtVs.V	6.1213e-05	274.251	True-positive	Hex(1),Hex(1),Hex(1)	T9(OGlycan/162.0528); T11(OGlycan/162.0528); S13(OGlycan/162.0528)	1.86503e+09	1.86503e+09	98.7044	15.2946	T,T,S	2	OGlycan/162.0528; OGlycan/162.0528; OGlycan/162.0528	73,73,73	343345347	9,11,13	335	347	8.97099e-05	33.2521	16.5841	904.919	904.918	1.34182	0	1807.82	1807.82	0.00242577	0	31.09	9	1	45457800	1646	15.2946	15.2946	13.2946	17.2946							0	0	0	0	5.4108e+09
sp|P19022|CADH2_HUMAN Cadherin-2 OS=Homo sapiens GN=CDH2 PE=1 SV=4	K.GIQHPPQStAtVs.V	9.37148e-05	223.224	True-positive	Hex(1),Hex(1),Hex(1)	T9(OGlycan/162.0528); T11(OGlycan/162.0528); S13(OGlycan/162.0528)	1.86503e+09	1.86503e+09	98.7044	15.2946	T,T,S	2	OGlycan/162.0528; OGlycan/162.0528; OGlycan/162.0528	73,73,73	343345347	9,11,13	335	347	0.000137342	27.824	12.718	904.92	904.918	2.15065	0	1807.82	1807.82	0.00388798	0	31.68	9	1	45457800	1677	15.2946	15.2946	13.2946	17.2946							0	0	0	0	5.4108e+09
sp|P19022|CADH2_HUMAN Cadherin-2 OS=Homo sapiens GN=CDH2 PE=1 SV=4	K.GIQHPPQStAtVs.V	0.000166698	235.982	True-positive	Hex(1),Hex(1),Hex(1)	T9(OGlycan/162.0528); T11(OGlycan/162.0528); S13(OGlycan/162.0528)	1.86503e+09	1.86503e+09	98.7044	15.2946	T,T,S	2	OGlycan/162.0528; OGlycan/162.0528; OGlycan/162.0528	73,73,73	343345347	9,11,13	335	347	0.000244301	21.6026	18.4071	904.92	904.918	2.47673	0	1807.83	1807.82	0.00447748	0	31.77	9	1	45457800	1682	15.2946	15.2946	13.2946	17.2946							0	0	0	0	5.4108e+09
sp|P19022|CADH2_HUMAN Cadherin-2 OS=Homo sapiens GN=CDH2 PE=1 SV=4	K.GIQHPPQStAtVs.V	5.8122e-05	284.131	True-positive	Hex(1),Hex(1),Hex(1)	T9(OGlycan/162.0528); T11(OGlycan/162.0528); S13(OGlycan/162.0528)	1.86503e+09	1.86503e+09	98.7044	15.2946	T,T,S	2	OGlycan/162.0528; OGlycan/162.0528; OGlycan/162.0528	73,73,73	343345347	9,11,13	335	347	8.51799e-05	22.2484	18.8037	904.921	904.918	3.36753	0	1807.83	1807.82	0.00608789	0	32.24	9	1	45457800	1707	15.2946	15.2946	13.2946	17.2946							0	0	0	0	5.4108e+09
sp|P19022|CADH2_HUMAN Cadherin-2 OS=Homo sapiens GN=CDH2 PE=1 SV=4	K.GIQHPPQStAtVs.V	5.8122e-05	299.576	True-positive	Hex(1),Hex(1),Hex(1)	T9(OGlycan/162.0528); T11(OGlycan/162.0528); S13(OGlycan/162.0528)	1.86503e+09	1.86503e+09	98.7044	15.2946	T,T,S	2	OGlycan/162.0528; OGlycan/162.0528; OGlycan/162.0528	73,73,73	343345347	9,11,13	335	347	8.51799e-05	24.6478	17.8878	904.921	904.918	3.55841	0	1807.83	1807.82	0.00643297	0	32.35	9	1	45457800	1713	15.2946	15.2946	13.2946	17.2946							0	0	0	0	5.4108e+09
sp|P19022|CADH2_HUMAN Cadherin-2 OS=Homo sapiens GN=CDH2 PE=1 SV=4	K.GIQHPPQStAtVs.V	6.1213e-05	267.112	True-positive	Hex(1),Hex(1),Hex(1)	T9(OGlycan/162.0528); T11(OGlycan/162.0528); S13(OGlycan/162.0528)	1.86503e+09	1.86503e+09	98.7044	15.2946	T,T,S	2	OGlycan/162.0528; OGlycan/162.0528; OGlycan/162.0528	73,73,73	343345347	9,11,13	335	347	8.97099e-05	21.02	16.7107	904.92	904.918	1.91192	0	1807.82	1807.82	0.00345641	0	32.44	9	1	45457800	1718	15.2946	15.2946	13.2946	17.2946							0	0	0	0	5.4108e+09
sp|P19022|CADH2_HUMAN Cadherin-2 OS=Homo sapiens GN=CDH2 PE=1 SV=4	K.GIQHPPQStAtVs.V	0.00157356	131.982	True-positive	Hex(1),Hex(1),Hex(1)	T9(OGlycan/162.0528); T11(OGlycan/162.0528); S13(OGlycan/162.0528)	1.86503e+09	1.86503e+09	98.7044	15.2946	T,T,S	2	OGlycan/162.0528; OGlycan/162.0528; OGlycan/162.0528	73,73,73	343345347	9,11,13	335	347	0.00230607	28.9859	19.857	904.92	904.918	2.16684	0	1807.83	1807.82	0.00391726	0	32.55	9	1	45457800	1724	15.2946	15.2946	13.2946	17.2946							0	0	0	0	5.4108e+09
sp|P19022|CADH2_HUMAN Cadherin-2 OS=Homo sapiens GN=CDH2 PE=1 SV=4	K.GIQHPPQStAtVs.V	9.52742e-05	319.96	True-positive	Hex(1),Hex(1),Hex(1)	T9(OGlycan/162.0528); T11(OGlycan/162.0528); S13(OGlycan/162.0528)	1.86503e+09	1.86503e+09	98.7044	15.2946	T,T,S	2	OGlycan/162.0528; OGlycan/162.0528; OGlycan/162.0528	73,73,73	343345347	9,11,13	335	347	0.000139628	29.2158	20.6195	904.92	904.918	2.36722	0	1807.83	1807.82	0.00427951	0	32.68	9	1	45457800	1731	15.2946	15.2946	13.2946	17.2946							0	0	0	0	5.4108e+09
sp|P19022|CADH2_HUMAN Cadherin-2 OS=Homo sapiens GN=CDH2 PE=1 SV=4	K.GIQHPPQStAtVs.V	0.000109012	260.381	True-positive	Hex(1),Hex(1),Hex(1)	T9(OGlycan/162.0528); T11(OGlycan/162.0528); S13(OGlycan/162.0528)	1.86503e+09	1.86503e+09	98.7044	15.2946	T,T,S	2	OGlycan/162.0528; OGlycan/162.0528; OGlycan/162.0528	73,73,73	343345347	9,11,13	335	347	0.000159762	26.0964	19.268	904.92	904.918	2.31859	0	1807.83	1807.82	0.0041916	0	32.79	9	1	45457800	1737	15.2946	15.2946	13.2946	17.2946							0	0	0	0	5.4108e+09
sp|P19022|CADH2_HUMAN Cadherin-2 OS=Homo sapiens GN=CDH2 PE=1 SV=4	K.GIQHPPQStAtVs.V	0.000768085	190.858	True-positive	Hex(1),Hex(1),Hex(1)	T9(OGlycan/162.0528); T11(OGlycan/162.0528); S13(OGlycan/162.0528)	1.86503e+09	1.86503e+09	98.7044	15.2946	T,T,S	2	OGlycan/162.0528; OGlycan/162.0528; OGlycan/162.0528	73,73,73	343345347	9,11,13	335	347	0.00112565	28.854	6.92434	904.92	904.918	2.49502	0	1807.83	1807.82	0.00451054	0	33.02	9	1	45457800	1749	15.2946	15.2946	13.2946	17.2946							0	0	0	0	5.4108e+09
sp|P19022|CADH2_HUMAN Cadherin-2 OS=Homo sapiens GN=CDH2 PE=1 SV=4	K.GIQHPPQStAtVs.V	0.00139654	187.724	True-positive	Hex(1),Hex(1),Hex(1)	T9(OGlycan/162.0528); T11(OGlycan/162.0528); S13(OGlycan/162.0528)	1.86503e+09	1.86503e+09	98.7044	15.2946	T,T,S	2	OGlycan/162.0528; OGlycan/162.0528; OGlycan/162.0528	73,73,73	343345347	9,11,13	335	347	0.00204665	29.8225	16.6418	904.92	904.918	2.55202	0	1807.83	1807.82	0.00461359	0	33.13	9	1	45457800	1755	15.2946	15.2946	13.2946	17.2946							0	0	0	0	5.4108e+09
sp|P19022|CADH2_HUMAN Cadherin-2 OS=Homo sapiens GN=CDH2 PE=1 SV=4	K.GIQHPPQStAtVs.V	0.00478631	105.839	True-positive	Hex(1),Hex(1),Hex(1)	T9(OGlycan/162.0528); T11(OGlycan/162.0528); S13(OGlycan/162.0528)	1.86503e+09	1.86503e+09	98.7044	15.2946	T,T,S	2	OGlycan/162.0528; OGlycan/162.0528; OGlycan/162.0528	73,73,73	343345347	9,11,13	335	347	0.00701407	23.3698	6.17807	904.92	904.918	2.72997	0	1807.83	1807.82	0.0049353	0	33.35	9	1	45457800	1767	15.2946	15.2946	13.2946	17.2946							0	0	0	0	5.4108e+09
sp|P19022|CADH2_HUMAN Cadherin-2 OS=Homo sapiens GN=CDH2 PE=1 SV=4	K.GIQHPPQStAtVs.V	0.00182282	169.772	True-positive	Hex(1),Hex(1),Hex(1)	T9(OGlycan/162.0528); T11(OGlycan/162.0528); S13(OGlycan/162.0528)	1.86503e+09	1.86503e+09	98.7044	15.2946	T,T,S	2	OGlycan/162.0528; OGlycan/162.0528; OGlycan/162.0528	73,73,73	343345347	9,11,13	335	347	0.00267136	30.0121	18.4337	904.917	904.918	-0.464692	0	1807.82	1807.82	-0.00084008	0	33.44	9	1	45457800	1772	15.2946	15.2946	13.2946	17.2946							0	0	0	0	5.4108e+09
sp|P19022|CADH2_HUMAN Cadherin-2 OS=Homo sapiens GN=CDH2 PE=1 SV=4	K.GIQHPPQStAtVs.V	0.000101825	224.199	True-positive	Hex(1),Hex(1),Hex(1)	T9(OGlycan/162.0528); T11(OGlycan/162.0528); S13(OGlycan/162.0528)	1.86503e+09	1.86503e+09	98.7044	15.2946	T,T,S	2	OGlycan/162.0528; OGlycan/162.0528; OGlycan/162.0528	73,73,73	343345347	9,11,13	335	347	0.000149229	23.8967	16.8083	904.921	904.918	3.64669	0	1807.83	1807.82	0.00659257	0	33.68	9	1	45457800	1785	15.2946	15.2946	13.2946	17.2946							0	0	0	0	5.4108e+09
sp|P19022|CADH2_HUMAN Cadherin-2 OS=Homo sapiens GN=CDH2 PE=1 SV=4	K.GIQHPPQStAtVs.V	0.00419461	63.4939	True-positive	Hex(1),Hex(1),Hex(1)	T9(OGlycan/162.0528); T11(OGlycan/162.0528); S13(OGlycan/162.0528)	1.86503e+09	1.86503e+09	98.7044	15.2946	T,T,S	2	OGlycan/162.0528; OGlycan/162.0528; OGlycan/162.0528	73,73,73	343345347	9,11,13	335	347	0.00614702	16.37	16.37	904.919	904.918	1.53715	0	1807.82	1807.82	0.00277888	0	33.75	9	1	45457800	1789	15.2946	15.2946	13.2946	17.2946							0	0	0	0	5.4108e+09
sp|P19022|CADH2_HUMAN Cadherin-2 OS=Homo sapiens GN=CDH2 PE=1 SV=4	K.GIQHPPQStAtVs.V	5.34838e-05	290.726	True-positive	Hex(1),Hex(1),Hex(1)	T9(OGlycan/162.0528); T11(OGlycan/162.0528); S13(OGlycan/162.0528)	1.86503e+09	1.86503e+09	98.7044	15.2946	T,T,S	2	OGlycan/162.0528; OGlycan/162.0528; OGlycan/162.0528	73,73,73	343345347	9,11,13	335	347	7.83825e-05	29.0361	21.1842	904.92	904.918	2.03295	0	1807.82	1807.82	0.0036752	0	33.98	9	1	45457800	1801	15.2946	15.2946	13.2946	17.2946							0	0	0	0	5.4108e+09
sp|P19022|CADH2_HUMAN Cadherin-2 OS=Homo sapiens GN=CDH2 PE=1 SV=4	K.GIQHPPQStAtVs.V	0.00180317	157.801	True-positive	Hex(1),Hex(1),Hex(1)	T9(OGlycan/162.0528); T11(OGlycan/162.0528); S13(OGlycan/162.0528)	1.86503e+09	1.86503e+09	98.7044	15.2946	T,T,S	2	OGlycan/162.0528; OGlycan/162.0528; OGlycan/162.0528	73,73,73	343345347	9,11,13	335	347	0.00264255	30.5673	18.3493	904.919	904.918	1.00182	0	1807.82	1807.82	0.00181111	0	34.11	9	1	45457800	1808	15.2946	15.2946	13.2946	17.2946							0	0	0	0	5.4108e+09
sp|P19022|CADH2_HUMAN Cadherin-2 OS=Homo sapiens GN=CDH2 PE=1 SV=4	K.GIQHPPQStAtVs.V	0.00297071	120.922	True-positive	Hex(1),Hex(1),Hex(1)	T9(OGlycan/162.0528); T11(OGlycan/162.0528); S13(OGlycan/162.0528)	1.86503e+09	1.86503e+09	98.7044	15.2946	T,T,S	2	OGlycan/162.0528; OGlycan/162.0528; OGlycan/162.0528	73,73,73	343345347	9,11,13	335	347	0.00435351	30.7379	20.8905	904.92	904.918	2.12506	0	1807.82	1807.82	0.00384173	0	34.2	9	1	45457800	1813	15.2946	15.2946	13.2946	17.2946							0	0	0	0	5.4108e+09
sp|P19022|CADH2_HUMAN Cadherin-2 OS=Homo sapiens GN=CDH2 PE=1 SV=4	K.GIQHPPQStAtVs.V	6.1213e-05	252.069	True-positive	Hex(1),Hex(1),Hex(1)	T9(OGlycan/162.0528); T11(OGlycan/162.0528); S13(OGlycan/162.0528)	1.86503e+09	1.86503e+09	98.7044	15.2946	T,T,S	2	OGlycan/162.0528; OGlycan/162.0528; OGlycan/162.0528	73,73,73	343345347	9,11,13	335	347	8.97099e-05	24.2563	22.4342	904.919	904.918	1.05216	0	1807.82	1807.82	0.00190212	0	34.69	9	1	45457800	1839	15.2946	15.2946	13.2946	17.2946							0	0	0	0	5.4108e+09
sp|P19022|CADH2_HUMAN Cadherin-2 OS=Homo sapiens GN=CDH2 PE=1 SV=4	K.GIQHPPQStAtVs.V	0.000219112	231.516	True-positive	Hex(1),Hex(1),Hex(1)	T9(OGlycan/162.0528); T11(OGlycan/162.0528); S13(OGlycan/162.0528)	1.86503e+09	1.86503e+09	98.7044	15.2946	T,T,S	2	OGlycan/162.0528; OGlycan/162.0528; OGlycan/162.0528	73,73,73	343345347	9,11,13	335	347	0.000321116	21.7825	1.17881	904.918	904.918	0.208329	0	1807.82	1807.82	0.000376621	0	35.35	9	1	45457800	1874	15.2946	15.2946	13.2946	17.2946							0	0	0	0	5.4108e+09
sp|P19022|CADH2_HUMAN Cadherin-2 OS=Homo sapiens GN=CDH2 PE=1 SV=4	K.GIQHPPQStAtVs.V	9.37148e-05	236.377	True-positive	Hex(1),Hex(1),Hex(1)	T9(OGlycan/162.0528); T11(OGlycan/162.0528); S13(OGlycan/162.0528)	1.86503e+09	1.86503e+09	98.7044	15.2946	T,T,S	2	OGlycan/162.0528; OGlycan/162.0528; OGlycan/162.0528	73,73,73	343345347	9,11,13	335	347	0.000137342	29.3324	19.2925	904.92	904.918	2.02447	0	1807.82	1807.82	0.00365988	0	35.47	9	1	45457800	1880	15.2946	15.2946	13.2946	17.2946							0	0	0	0	5.4108e+09
sp|P19022|CADH2_HUMAN Cadherin-2 OS=Homo sapiens GN=CDH2 PE=1 SV=4	K.GIQHPPQStAtVs.V	0.0141352	19.1633	True-positive	Hex(1),Hex(1),Hex(1)	T9(OGlycan/162.0528); T11(OGlycan/162.0528); S13(OGlycan/162.0528)	1.86503e+09	1.86503e+09	98.7044	15.2946	T,T,S	2	OGlycan/162.0528; OGlycan/162.0528; OGlycan/162.0528	73,73,73	343345347	9,11,13	335	347	0.0207118	4.2115	4.2115	904.919	904.918	0.867029	0	1807.82	1807.82	0.00156743	0	36.82	9	1	45457800	1952	15.2946	15.2946	13.2946	17.2946							0.0010846	0.0010846	0	0	5.4108e+09
sp|P19022|CADH2_HUMAN Cadherin-2 OS=Homo sapiens GN=CDH2 PE=1 SV=4	K.GIQHPPQStAtVs.V	0.00336933	154.105	True-positive	Hex(1),Hex(1),Hex(1)	T9(OGlycan/162.0528); T11(OGlycan/162.0528); S13(OGlycan/162.0528)	1.86503e+09	1.86503e+09	98.7044	15.2946	T,T,S	2	OGlycan/162.0528; OGlycan/162.0528; OGlycan/162.0528	73,73,73	343345347	9,11,13	335	347	0.00493766	28.5584	0.883086	904.918	904.918	0.301978	0	1807.82	1807.82	0.000545923	0	37.05	9	1	45457800	1964	15.2946	15.2946	13.2946	17.2946							0	0	0	0	5.4108e+09
sp|P19022|CADH2_HUMAN Cadherin-2 OS=Homo sapiens GN=CDH2 PE=1 SV=4	K.GIQHPPQStAtVs.V	0.00100077	182.014	True-positive	Hex(1),Hex(1),Hex(1)	T9(OGlycan/162.0528); T11(OGlycan/162.0528); S13(OGlycan/162.0528)	1.86503e+09	1.86503e+09	98.7044	15.2946	T,T,S	2	OGlycan/162.0528; OGlycan/162.0528; OGlycan/162.0528	73,73,73	343345347	9,11,13	335	347	0.00146665	12.2155	12.2155	904.919	904.918	0.928413	0	1807.82	1807.82	0.0016784	0	37.27	9	1	45457800	1976	15.2946	15.2946	13.2946	17.2946							0	0	0	0	5.4108e+09
sp|P19022|CADH2_HUMAN Cadherin-2 OS=Homo sapiens GN=CDH2 PE=1 SV=4	K.GIQHPPQStAtVs.V	0.00157356	130.89	True-positive	Hex(1),Hex(1),Hex(1)	T9(OGlycan/162.0528); T11(OGlycan/162.0528); S13(OGlycan/162.0528)	1.86503e+09	1.86503e+09	98.7044	15.2946	T,T,S	2	OGlycan/162.0528; OGlycan/162.0528; OGlycan/162.0528	73,73,73	343345347	9,11,13	335	347	0.00230607	20.0338	20.0338	904.92	904.918	1.96225	0	1807.82	1807.82	0.00354739	0	37.64	9	1	45457800	1995	15.2946	15.2946	13.2946	17.2946							0	0	0	0	5.4108e+09
sp|P19022|CADH2_HUMAN Cadherin-2 OS=Homo sapiens GN=CDH2 PE=1 SV=4	K.GIQHPPQStAtVs.V	0.00336933	132.452	True-positive	Hex(1),Hex(1),Hex(1)	T9(OGlycan/162.0528); T11(OGlycan/162.0528); S13(OGlycan/162.0528)	1.86503e+09	1.86503e+09	98.7044	15.2946	T,T,S	2	OGlycan/162.0528; OGlycan/162.0528; OGlycan/162.0528	73,73,73	343345347	9,11,13	335	347	0.00493766	24.112	16.37	904.919	904.918	0.796604	0	1807.82	1807.82	0.00144012	0	37.84	9	1	45457800	2006	15.2946	15.2946	13.2946	17.2946							0	0	0	0	5.4108e+09
sp|P19022|CADH2_HUMAN Cadherin-2 OS=Homo sapiens GN=CDH2 PE=1 SV=4	K.GIQHPPQStAtVs.V	0.00180317	166.832	True-positive	Hex(1),Hex(1),Hex(1)	T9(OGlycan/162.0528); T11(OGlycan/162.0528); S13(OGlycan/162.0528)	1.86503e+09	1.86503e+09	98.7044	15.2946	T,T,S	2	OGlycan/162.0528; OGlycan/162.0528; OGlycan/162.0528	73,73,73	343345347	9,11,13	335	347	0.00264255	15.8079	15.8079	904.919	904.918	0.834056	0	1807.82	1807.82	0.00150782	0	37.98	9	1	45457800	2013	15.2946	15.2946	13.2946	17.2946							0	0	0	0	5.4108e+09
sp|P19022|CADH2_HUMAN Cadherin-2 OS=Homo sapiens GN=CDH2 PE=1 SV=4	K.GIQHPPQStAtVs.V	0.000166698	222.049	True-positive	Hex(1),Hex(1),Hex(1)	T9(OGlycan/162.0528); T11(OGlycan/162.0528); S13(OGlycan/162.0528)	1.86503e+09	1.86503e+09	98.7044	15.2946	T,T,S	2	OGlycan/162.0528; OGlycan/162.0528; OGlycan/162.0528	73,73,73	343345347	9,11,13	335	347	0.000244301	28.6991	20.05	904.92	904.918	2.57938	0	1807.83	1807.82	0.00466305	0	39.44	9	1	45457800	2090	15.2946	15.2946	13.2946	17.2946							0	0	0	0	5.4108e+09
sp|P19022|CADH2_HUMAN Cadherin-2 OS=Homo sapiens GN=CDH2 PE=1 SV=4	K.GIQHPPQStAtVs.V	0.00297071	92.8131	True-positive	Hex(1),Hex(1),Hex(1)	T9(OGlycan/162.0528); T11(OGlycan/162.0528); S13(OGlycan/162.0528)	1.86503e+09	1.86503e+09	98.7044	15.2946	T,T,S	2	OGlycan/162.0528; OGlycan/162.0528; OGlycan/162.0528	73,73,73	343345347	9,11,13	335	347	0.00435351	18.6784	17.2976	904.92	904.918	1.94111	0	1807.82	1807.82	0.00350918	0	39.89	9	1	45457800	2114	15.2946	15.2946	13.2946	17.2946							0	0	0	0	5.4108e+09
sp|P19022|CADH2_HUMAN Cadherin-2 OS=Homo sapiens GN=CDH2 PE=1 SV=4	K.GIQHPPQStAtVs.V	0.00265685	117.606	True-positive	Hex(1),Hex(1),Hex(1)	T9(OGlycan/162.0528); T11(OGlycan/162.0528); S13(OGlycan/162.0528)	1.86503e+09	1.86503e+09	98.7044	15.2946	T,T,S	2	OGlycan/162.0528; OGlycan/162.0528; OGlycan/162.0528	73,73,73	343345347	9,11,13	335	347	0.00389358	15.4992	15.4992	904.92	904.918	2.89783	0	1807.83	1807.82	0.00523876	0	40.68	9	1	45457800	2156	15.2946	15.2946	13.2946	17.2946							0	0	0	0	5.4108e+09
sp|P19022|CADH2_HUMAN Cadherin-2 OS=Homo sapiens GN=CDH2 PE=1 SV=4	K.GIQHPPQStATVs.V	4.73e-6 - 8.74e-5	472.90 - 502.96	True-positive	Hex(1),Hex(1)	T9(OGlycan/162.0528); S13(OGlycan/162.0528)	164400000	4.673e+7 - 6.368e+7	94.605 - 95.375	15.67 - 15.93	T,S	2	OGlycan/162.0528; OGlycan/162.0528	--	343347	9,13	335	347	6.31e-6 - 1.11e-4	15.8 - 28.0	3.1 - 11.1	823.8878 - 823.8892	823.891	-3.54; -2.66; -4.35	0	1645.7611 - 1645.7639	1645.77	-0.0058; -0.0044; -0.0072	0.36 - 0.41	15.5600; 15.4100; 15.5200	1; 2; 5	1	5.437e+6 - 5.972e+6	865; 678	15.67 - 15.93	15.30 - 15.57	13.67 - 13.93	17.67 - 17.93							0	0	0	0	1e+8 - 2e+8
sp|P19022|CADH2_HUMAN Cadherin-2 OS=Homo sapiens GN=CDH2 PE=1 SV=4	K.GIQHPPQStATVs.V	1.58455e-05	472.898	True-positive	Hex(1),Hex(1)	T9(OGlycan/162.0528); S13(OGlycan/162.0528)	4.67314e+07	4.67314e+07	95.1048	15.668	T,S	2	OGlycan/162.0528; OGlycan/162.0528	9,9	343347	9,13	335	347	2.09769e-05	28.03	3.0766	823.888	823.891	-3.54248	0	1645.76	1645.77	-0.0058301	0.372393	15.56	1	1	5.55981e+06	865	15.668	15.2956	13.668	17.668							0	0	0	0	1.24059e+08
sp|P19022|CADH2_HUMAN Cadherin-2 OS=Homo sapiens GN=CDH2 PE=1 SV=4	K.GIQHPPQStATVs.V	8.74177e-05	480.212	True-positive	Hex(1),Hex(1)	T9(OGlycan/162.0528); S13(OGlycan/162.0528)	5.39609e+07	5.39609e+07	95.3746	15.7965	T,S	2	OGlycan/162.0528; OGlycan/162.0528	17,17	343347	9,13	335	347	0.000111414	15.8091	4.02323	823.889	823.891	-2.66035	0	1645.76	1645.77	-0.00437832	0.408	15.41	2	1	5.9721e+06	678	15.7965	15.3885	13.7965	17.7965							0	0	0	0	1.43252e+08
sp|P19022|CADH2_HUMAN Cadherin-2 OS=Homo sapiens GN=CDH2 PE=1 SV=4	K.GIQHPPQStATVs.V	4.72564e-06	502.959	True-positive	Hex(1),Hex(1)	T9(OGlycan/162.0528); S13(OGlycan/162.0528)	6.36813e+07	6.36813e+07	94.6053	15.9303	T,S	2	OGlycan/162.0528; OGlycan/162.0528	41,41	343347	9,13	335	347	6.30908e-06	27.9886	11.1426	823.888	823.891	-4.34568	0	1645.76	1645.77	-0.00715198	0.356647	15.52	5	1	5436739	865	15.9303	15.5736	13.9303	17.9303							0	0	0	0	1.69057e+08
sp|P19022|CADH2_HUMAN Cadherin-2 OS=Homo sapiens GN=CDH2 PE=1 SV=4	K.GIQHPPQSTAtVSVTVIDVNENPYFAPNPK.I	5.77e-8 - 4.39e-6	570.73 - 623.41	True-positive	Hex(1)	T11(OGlycan/162.0528)	109200000	1.09244e+08	34.4783	26.4174	T	3	OGlycan/162.0528	81	345	11	335	364	5.85e-8 - 4.45e-6	570.7 - 623.4	1.6 - 2.4	1128.2328 - 1128.2364	1128.23	1.93; 4.33; 2.50; 2.34; 1.54; 1.15; 2.07; 1.95; 1.64	0	3381.6767 - 3381.6875	3381.67	0.0065; 0.0146; 0.0085; 0.0079; 0.0052; 0.0039; 0.0070; 0.0066; 0.0055	-0.482312	26.7400; 26.1700; 26.2700; 26.4100; 26.5100; 26.6400; 26.8800; 27.0600; 27.1600; 27.2700	10	1	2.18508e+06	2351; 2267; 2283; 2303; 2320; 2337; 2368; 2393; 2406; 2421	26.4174	26.8998	24.4174	28.4174							0	0	0	0	4.28925e+08
sp|P19022|CADH2_HUMAN Cadherin-2 OS=Homo sapiens GN=CDH2 PE=1 SV=4	K.GIQHPPQSTAtVSVTVIDVNENPYFAPNPK.I	5.77e-8 - 4.39e-6	570.73 - 623.41	True-positive	Hex(1)	T11(OGlycan/162.0528)	1.09244e+08	1.09244e+08	34.4783	26.4174	T	3	OGlycan/162.0528	81	345	11	335	364	5.85e-8 - 4.45e-6	570.7 - 623.4	1.6 - 2.4	1128.2328 - 1128.2364	1128.23	1.93; 4.33; 2.50; 2.34; 1.54; 1.15; 2.07; 1.95; 1.64	0	3381.6767 - 3381.6875	3381.67	0.0065; 0.0146; 0.0085; 0.0079; 0.0052; 0.0039; 0.0070; 0.0066; 0.0055	-0.482312	26.7400; 26.1700; 26.2700; 26.4100; 26.5100; 26.6400; 26.8800; 27.0600; 27.1600; 27.2700	10	1	2.18508e+06	2351; 2267; 2283; 2303; 2320; 2337; 2368; 2393; 2406; 2421	26.4174	26.8998	24.4174	28.4174							0	0	0	0	4.28925e+08
sp|P19022|CADH2_HUMAN Cadherin-2 OS=Homo sapiens GN=CDH2 PE=1 SV=4	K.GIQHPPQSTAtVSVTVIDVNENPYFAPNPK.I	5.76971e-07	590.116	True-positive	Hex(1)	T11(OGlycan/162.0528)	1.09244e+08	1.09244e+08	34.4783	26.4174	T	3	OGlycan/162.0528	81	345	11	335	364	5.84613e-07	590.116	1.6	1128.23	1128.23	1.92636	0	3381.68	3381.67	0.00651433	-0.482312	26.74	10	1	2.18508e+06	2351	26.4174	26.8998	24.4174	28.4174							0	0	0	0	4.28925e+08
sp|P19022|CADH2_HUMAN Cadherin-2 OS=Homo sapiens GN=CDH2 PE=1 SV=4	K.GIQHPPQSTAtVSVTVIDVNENPYFAPNPK.I	9.35386e-07	596.189	True-positive	Hex(1)	T11(OGlycan/162.0528)	1.09244e+08	1.09244e+08	34.4783	26.4174	T	3	OGlycan/162.0528	81	345	11	335	364	9.47776e-07	596.189	1.6	1128.24	1128.23	4.32889	0	3381.69	3381.67	0.0146389	-0.482312	26.17	10	1	2.18508e+06	2267	26.4174	26.8998	24.4174	28.4174							0	0	0	0	4.28925e+08
sp|P19022|CADH2_HUMAN Cadherin-2 OS=Homo sapiens GN=CDH2 PE=1 SV=4	K.GIQHPPQSTAtVSVTVIDVNENPYFAPNPK.I	6.29958e-08	609.55	True-positive	Hex(1)	T11(OGlycan/162.0528)	1.09244e+08	1.09244e+08	34.4783	26.4174	T	3	OGlycan/162.0528	81	345	11	335	364	6.38302e-08	609.55	1.6	1128.23	1128.23	2.50205	0	3381.68	3381.67	0.00846112	-0.482312	26.27	10	1	2.18508e+06	2283	26.4174	26.8998	24.4174	28.4174							0	0	0	0	4.28925e+08
sp|P19022|CADH2_HUMAN Cadherin-2 OS=Homo sapiens GN=CDH2 PE=1 SV=4	K.GIQHPPQSTAtVSVTVIDVNENPYFAPNPK.I	6.29957e-07	580.374	True-positive	Hex(1)	T11(OGlycan/162.0528)	1.09244e+08	1.09244e+08	34.4783	26.4174	T	3	OGlycan/162.0528	81	345	11	335	364	6.38301e-07	580.374	1.6	1128.23	1128.23	2.34485	0	3381.68	3381.67	0.00792952	-0.482312	26.41	10	1	2.18508e+06	2303	26.4174	26.8998	24.4174	28.4174							0	0	0	0	4.28925e+08
sp|P19022|CADH2_HUMAN Cadherin-2 OS=Homo sapiens GN=CDH2 PE=1 SV=4	K.GIQHPPQSTAtVSVTVIDVNENPYFAPNPK.I	4.38749e-06	570.73	True-positive	Hex(1)	T11(OGlycan/162.0528)	1.09244e+08	1.09244e+08	34.4783	26.4174	T	3	OGlycan/162.0528	81	345	11	335	364	4.44561e-06	570.73	2.23661	1128.23	1128.23	1.53593	0	3381.68	3381.67	0.00519403	-0.482312	26.51	10	1	2.18508e+06	2320	26.4174	26.8998	24.4174	28.4174							0	0	0	0	4.28925e+08
sp|P19022|CADH2_HUMAN Cadherin-2 OS=Homo sapiens GN=CDH2 PE=1 SV=4	K.GIQHPPQSTAtVSVTVIDVNENPYFAPNPK.I	4.38749e-06	572.178	True-positive	Hex(1)	T11(OGlycan/162.0528)	1.09244e+08	1.09244e+08	34.4783	26.4174	T	3	OGlycan/162.0528	81	345	11	335	364	4.44561e-06	572.178	1.6	1128.23	1128.23	1.15188	0	3381.68	3381.67	0.00389529	-0.482312	26.64	10	1	2.18508e+06	2337	26.4174	26.8998	24.4174	28.4174							0	0	0	0	4.28925e+08
sp|P19022|CADH2_HUMAN Cadherin-2 OS=Homo sapiens GN=CDH2 PE=1 SV=4	K.GIQHPPQSTAtVSVTVIDVNENPYFAPNPK.I	5.76971e-08	618.607	True-positive	Hex(1)	T11(OGlycan/162.0528)	1.09244e+08	1.09244e+08	34.4783	26.4174	T	3	OGlycan/162.0528	81	345	11	335	364	5.84613e-08	618.607	2.4	1128.23	1128.23	1.93038	0	3381.68	3381.67	0.0065279	-0.482312	26.88	10	1	2.18508e+06	2368	26.4174	26.8998	24.4174	28.4174							0	0	0	0	4.28925e+08
sp|P19022|CADH2_HUMAN Cadherin-2 OS=Homo sapiens GN=CDH2 PE=1 SV=4	K.GIQHPPQSTAtVSVTVIDVNENPYFAPNPK.I	6.29958e-08	604.928	True-positive	Hex(1)	T11(OGlycan/162.0528)	1.09244e+08	1.09244e+08	34.4783	26.4174	T	3	OGlycan/162.0528	81	345	11	335	364	6.38302e-08	604.928	1.6	1128.23	1128.23	2.06945	0	3381.68	3381.67	0.00699822	-0.482312	27.06	10	1	2.18508e+06	2393	26.4174	26.8998	24.4174	28.4174							0	0	0	0	4.28925e+08
sp|P19022|CADH2_HUMAN Cadherin-2 OS=Homo sapiens GN=CDH2 PE=1 SV=4	K.GIQHPPQSTAtVSVTVIDVNENPYFAPNPK.I	5.76971e-08	623.409	True-positive	Hex(1)	T11(OGlycan/162.0528)	1.09244e+08	1.09244e+08	34.4783	26.4174	T	3	OGlycan/162.0528	81	345	11	335	364	5.84613e-08	623.409	1.6	1128.23	1128.23	1.9548	0	3381.68	3381.67	0.00661049	-0.482312	27.16	10	1	2.18508e+06	2406	26.4174	26.8998	24.4174	28.4174							0	0	0	0	4.28925e+08
sp|P19022|CADH2_HUMAN Cadherin-2 OS=Homo sapiens GN=CDH2 PE=1 SV=4	K.GIQHPPQSTAtVSVTVIDVNENPYFAPNPK.I	5.76971e-07	572.375	True-positive	Hex(1)	T11(OGlycan/162.0528)	1.09244e+08	1.09244e+08	34.4783	26.4174	T	3	OGlycan/162.0528	81	345	11	335	364	5.84613e-07	572.375	1.6	1128.23	1128.23	1.6361	0	3381.68	3381.67	0.00553277	-0.482312	27.27	10	1	2.18508e+06	2421	26.4174	26.8998	24.4174	28.4174							0	0	0	0	4.28925e+08
sp|P19022|CADH2_HUMAN Cadherin-2 OS=Homo sapiens GN=CDH2 PE=1 SV=4	K.GIQHPPQSTAtVsVTVIDVNENPYFAPNPK.I	4.39e-6 - 3.28e-3	351.81 - 585.82	True-positive	Hex(1),Hex(1)	T11(OGlycan/162.0528); S13(OGlycan/162.0528)	627700000	1.515e+7 - 6.126e+8	74.689 - 74.689	25.34 - 25.53	T,S	3	OGlycan/162.0528; OGlycan/162.0528	--	345347	11,13	335	364	4.45e-6 - 3.33e-3	351.8 - 585.8	0.0 - 1.6	1182.2431 - 1182.2511	1182.25	-5.10; -5.12; 1.33; 1.65; 0.95; 0.44; 1.10; 1.52; 1.57	0	3543.7075 - 3543.7315	3543.73	-0.0181; 0.0047; 0.0059; 0.0034; 0.0016; 0.0039; 0.0054; 0.0056	0	25.3500; 25.2700; 25.9300; 25.4200; 25.7900; 26.2000; 26.5900; 27.2800	3; 10	1	7.377e+5 - 2.191e+7	1765; 1757; 2235; 2154; 2162; 2217; 2271; 2331; 2422	25.34 - 25.53	26.90 - 26.90	23.34 - 23.53	27.34 - 27.53							0	0	0	0	6e+7 - 2e+9
sp|P19022|CADH2_HUMAN Cadherin-2 OS=Homo sapiens GN=CDH2 PE=1 SV=4	K.GIQHPPQSTAtVsVTVIDVNENPYFAPNPK.I	1.10e-4 - 3.28e-3	351.81 - 373.81	True-positive	Hex(1),Hex(1)	T11(OGlycan/162.0528); S13(OGlycan/162.0528)	1.51501e+07	1.51501e+07		25.3426	T,S	3	OGlycan/162.0528; OGlycan/162.0528	25,25	345347	11,13	335	364	1.11e-4 - 3.33e-3	351.8 - 373.8	1.6	1182.2431 - 1182.2431	1182.25	-5.10; -5.12	0	3543.7075 - 3543.7076	3543.73	-0.0181		25.3500; 25.2700	3	1	737663	1765; 1757	25.3426		23.3426	27.3426							0	0	0	0	5.96083e+07
sp|P19022|CADH2_HUMAN Cadherin-2 OS=Homo sapiens GN=CDH2 PE=1 SV=4	K.GIQHPPQSTAtVsVTVIDVNENPYFAPNPK.I	0.000109617	373.811	True-positive	Hex(1),Hex(1)	T11(OGlycan/162.0528); S13(OGlycan/162.0528)	1.51501e+07	1.51501e+07		25.3426	T,S	3	OGlycan/162.0528; OGlycan/162.0528	25,25	345347	11,13	335	364	0.000111069	373.811	1.6	1182.24	1182.25	-5.1043	0	3543.71	3543.73	-0.0180882		25.35	3	1	737663	1765	25.3426		23.3426	27.3426							0	0	0	0	5.96083e+07
sp|P19022|CADH2_HUMAN Cadherin-2 OS=Homo sapiens GN=CDH2 PE=1 SV=4	K.GIQHPPQSTAtVsVTVIDVNENPYFAPNPK.I	0.00328201	351.812	True-positive	Hex(1),Hex(1)	T11(OGlycan/162.0528); S13(OGlycan/162.0528)	1.51501e+07	1.51501e+07		25.3426	T,S	3	OGlycan/162.0528; OGlycan/162.0528	25,25	345347	11,13	335	364	0.00332533	351.812	1.6	1182.24	1182.25	-5.11595	0	3543.71	3543.73	-0.0181295		25.27	3	1	737663	1757	25.3426		23.3426	27.3426							0	0	0	0	5.96083e+07
sp|P19022|CADH2_HUMAN Cadherin-2 OS=Homo sapiens GN=CDH2 PE=1 SV=4	K.GIQHPPQSTAtVsVTVIDVNENPYFAPNPK.I	4.39e-6 - 2.11e-4	494.16 - 585.82	True-positive	Hex(1),Hex(1)	T11(OGlycan/162.0528); S13(OGlycan/162.0528)	6.12597e+08	6.12597e+08	74.6886	25.5276	T,S	3	OGlycan/162.0528; OGlycan/162.0528	81,81	345347	11,13	335	364	4.45e-6 - 2.14e-4	494.2 - 585.8	0.0 - 1.6	1182.2497 - 1182.2511	1182.25	1.33; 1.65; 0.95; 0.44; 1.10; 1.52; 1.57	0	3543.7272 - 3543.7315	3543.73	0.0047; 0.0059; 0.0034; 0.0016; 0.0039; 0.0054; 0.0056	-1.37217	25.9300; 25.3500; 25.4200; 25.7900; 26.2000; 26.5900; 27.2800	10	1	21906476	2235; 2154; 2162; 2217; 2271; 2331; 2422	25.5276	26.8998	23.5276	27.5276							0	0	0	0	2.41027e+09
sp|P19022|CADH2_HUMAN Cadherin-2 OS=Homo sapiens GN=CDH2 PE=1 SV=4	K.GIQHPPQSTAtVsVTVIDVNENPYFAPNPK.I	4.38749e-06	585.819	True-positive	Hex(1),Hex(1)	T11(OGlycan/162.0528); S13(OGlycan/162.0528)	6.12597e+08	6.12597e+08	74.6886	25.5276	T,S	3	OGlycan/162.0528; OGlycan/162.0528	81,81	345347	11,13	335	364	4.44561e-06	585.819	1.18524	1182.25	1182.25	1.32838	0	3543.73	3543.73	0.00470743	-1.37217	25.93	10	1	21906476	2235	25.5276	26.8998	23.5276	27.5276							0	0	0	0	2.41027e+09
sp|P19022|CADH2_HUMAN Cadherin-2 OS=Homo sapiens GN=CDH2 PE=1 SV=4	K.GIQHPPQSTAtVsVTVIDVNENPYFAPNPK.I	4.38749e-06	564.464	True-positive	Hex(1),Hex(1)	T11(OGlycan/162.0528); S13(OGlycan/162.0528)	6.12597e+08	6.12597e+08	74.6886	25.5276	T,S	3	OGlycan/162.0528; OGlycan/162.0528	81,81	345347	11,13	335	364	4.44561e-06	564.464	1.6	1182.25	1182.25	1.65202	0	3543.73	3543.73	0.00585429	-1.37217	25.35	10	1	21906476	2154	25.5276	26.8998	23.5276	27.5276							0	0	0	0	2.41027e+09
sp|P19022|CADH2_HUMAN Cadherin-2 OS=Homo sapiens GN=CDH2 PE=1 SV=4	K.GIQHPPQSTAtVsVTVIDVNENPYFAPNPK.I	4.38749e-06	571.407	True-positive	Hex(1),Hex(1)	T11(OGlycan/162.0528); S13(OGlycan/162.0528)	6.12597e+08	6.12597e+08	74.6886	25.5276	T,S	3	OGlycan/162.0528; OGlycan/162.0528	81,81	345347	11,13	335	364	4.44561e-06	571.407	1.6	1182.25	1182.25	0.951303	0	3543.73	3543.73	0.00337116	-1.37217	25.42	10	1	21906476	2162	25.5276	26.8998	23.5276	27.5276							0	0	0	0	2.41027e+09
sp|P19022|CADH2_HUMAN Cadherin-2 OS=Homo sapiens GN=CDH2 PE=1 SV=4	K.GIQHPPQSTAtVsVTVIDVNENPYFAPNPK.I	0.000211212	494.157	True-positive	Hex(1),Hex(1)	T11(OGlycan/162.0528); S13(OGlycan/162.0528)	6.12597e+08	6.12597e+08	74.6886	25.5276	T,S	3	OGlycan/162.0528; OGlycan/162.0528	81,81	345347	11,13	335	364	0.000214008	494.157	1.6	1182.25	1182.25	0.443822	0	3543.73	3543.73	0.00157278	-1.37217	25.79	10	1	21906476	2217	25.5276	26.8998	23.5276	27.5276							0	0	0	0	2.41027e+09
sp|P19022|CADH2_HUMAN Cadherin-2 OS=Homo sapiens GN=CDH2 PE=1 SV=4	K.GIQHPPQSTAtVsVTVIDVNENPYFAPNPK.I	7.52582e-05	546.338	True-positive	Hex(1),Hex(1)	T11(OGlycan/162.0528); S13(OGlycan/162.0528)	6.12597e+08	6.12597e+08	74.6886	25.5276	T,S	3	OGlycan/162.0528; OGlycan/162.0528	81,81	345347	11,13	335	364	7.62549e-05	546.338	0.00501017	1182.25	1182.25	1.09527	0	3543.73	3543.73	0.00388134	-1.37217	26.2	10	1	21906476	2271	25.5276	26.8998	23.5276	27.5276							0	0	0	0	2.41027e+09
sp|P19022|CADH2_HUMAN Cadherin-2 OS=Homo sapiens GN=CDH2 PE=1 SV=4	K.GIQHPPQSTAtVsVTVIDVNENPYFAPNPK.I	4.38749e-06	580.37	True-positive	Hex(1),Hex(1)	T11(OGlycan/162.0528); S13(OGlycan/162.0528)	6.12597e+08	6.12597e+08	74.6886	25.5276	T,S	3	OGlycan/162.0528; OGlycan/162.0528	81,81	345347	11,13	335	364	4.44561e-06	580.37	1.01488	1182.25	1182.25	1.51511	0	3543.73	3543.73	0.00536914	-1.37217	26.59	10	1	21906476	2331	25.5276	26.8998	23.5276	27.5276							0	0	0	0	2.41027e+09
sp|P19022|CADH2_HUMAN Cadherin-2 OS=Homo sapiens GN=CDH2 PE=1 SV=4	K.GIQHPPQSTAtVsVTVIDVNENPYFAPNPK.I	0.00016232	502.338	True-positive	Hex(1),Hex(1)	T11(OGlycan/162.0528); S13(OGlycan/162.0528)	6.12597e+08	6.12597e+08	74.6886	25.5276	T,S	3	OGlycan/162.0528; OGlycan/162.0528	81,81	345347	11,13	335	364	0.00016447	502.338	1.6	1182.25	1182.25	1.56784	0	3543.73	3543.73	0.005556	-1.37217	27.28	10	1	21906476	2422	25.5276	26.8998	23.5276	27.5276							0	0	0	0	2.41027e+09
sp|P19022|CADH2_HUMAN Cadherin-2 OS=Homo sapiens GN=CDH2 PE=1 SV=4	K.GIQHPPQSTAtVsVTVIDVNENPYFAPNPK.I	7.26e-12 - 2.13e-11	808.22 - 848.75	True-positive	Hex(1),Hex(1)	T11(OGlycan/162.0528); S13(OGlycan/162.0528)	151600000	1.51627e+08	82.2349	25.5531	T,S	4	OGlycan/162.0528; OGlycan/162.0528	81,81	345347	11,13	335	364	7.35e-12 - 2.16e-11	808.2 - 848.8	0.0 - 1.3	886.9318 - 886.9434	886.939	4.31; 5.18; -7.74; 5.33	0	3543.6982 - 3543.7445	3543.73	0.0153; 0.0183; -0.0274; 0.0189	-1.3935	25.6800; 25.4500; 25.5400; 25.8200	10	1	5.38833e+06	2202; 2168; 2183; 2224	25.5531	26.9466	23.5531	27.5531							0	0	0	0	5.96579e+08
sp|P19022|CADH2_HUMAN Cadherin-2 OS=Homo sapiens GN=CDH2 PE=1 SV=4	K.GIQHPPQSTAtVsVTVIDVNENPYFAPNPK.I	7.26e-12 - 2.13e-11	808.22 - 848.75	True-positive	Hex(1),Hex(1)	T11(OGlycan/162.0528); S13(OGlycan/162.0528)	1.51627e+08	1.51627e+08	82.2349	25.5531	T,S	4	OGlycan/162.0528; OGlycan/162.0528	81,81	345347	11,13	335	364	7.35e-12 - 2.16e-11	808.2 - 848.8	0.0 - 1.3	886.9318 - 886.9434	886.939	4.31; 5.18; -7.74; 5.33	0	3543.6982 - 3543.7445	3543.73	0.0153; 0.0183; -0.0274; 0.0189	-1.3935	25.6800; 25.4500; 25.5400; 25.8200	10	1	5.38833e+06	2202; 2168; 2183; 2224	25.5531	26.9466	23.5531	27.5531							0	0	0	0	5.96579e+08
sp|P19022|CADH2_HUMAN Cadherin-2 OS=Homo sapiens GN=CDH2 PE=1 SV=4	K.GIQHPPQSTAtVsVTVIDVNENPYFAPNPK.I	9.3539e-12	848.754	True-positive	Hex(1),Hex(1)	T11(OGlycan/162.0528); S13(OGlycan/162.0528)	1.51627e+08	1.51627e+08	82.2349	25.5531	T,S	4	OGlycan/162.0528; OGlycan/162.0528	81,81	345347	11,13	335	364	9.4778e-12	848.754	0	886.943	886.939	4.31137	0	3543.74	3543.73	0.0152783	-1.3935	25.68	10	1	5.38833e+06	2202	25.5531	26.9466	23.5531	27.5531							0	0	0	0	5.96579e+08
sp|P19022|CADH2_HUMAN Cadherin-2 OS=Homo sapiens GN=CDH2 PE=1 SV=4	K.GIQHPPQSTAtVsVTVIDVNENPYFAPNPK.I	2.12877e-11	825.536	True-positive	Hex(1),Hex(1)	T11(OGlycan/162.0528); S13(OGlycan/162.0528)	1.51627e+08	1.51627e+08	82.2349	25.5531	T,S	4	OGlycan/162.0528; OGlycan/162.0528	81,81	345347	11,13	335	364	2.15696e-11	825.536	0	886.943	886.939	5.17605	0	3543.74	3543.73	0.0183425	-1.3935	25.45	10	1	5.38833e+06	2168	25.5531	26.9466	23.5531	27.5531							0	0	0	0	5.96579e+08
sp|P19022|CADH2_HUMAN Cadherin-2 OS=Homo sapiens GN=CDH2 PE=1 SV=4	K.GIQHPPQSTAtVsVTVIDVNENPYFAPNPK.I	7.2582e-12	826.272	True-positive	Hex(1),Hex(1)	T11(OGlycan/162.0528); S13(OGlycan/162.0528)	1.51627e+08	1.51627e+08	82.2349	25.5531	T,S	4	OGlycan/162.0528; OGlycan/162.0528	81,81	345347	11,13	335	364	7.3543e-12	826.272	0	886.932	886.939	-7.7444	0	3543.7	3543.73	-0.027444	-1.3935	25.54	10	1	5.38833e+06	2183	25.5531	26.9466	23.5531	27.5531							0	0	0	0	5.96579e+08
sp|P19022|CADH2_HUMAN Cadherin-2 OS=Homo sapiens GN=CDH2 PE=1 SV=4	K.GIQHPPQSTAtVsVTVIDVNENPYFAPNPK.I	2.12877e-11	808.222	True-positive	Hex(1),Hex(1)	T11(OGlycan/162.0528); S13(OGlycan/162.0528)	1.51627e+08	1.51627e+08	82.2349	25.5531	T,S	4	OGlycan/162.0528; OGlycan/162.0528	81,81	345347	11,13	335	364	2.15696e-11	808.222	1.27343	886.943	886.939	5.33346	0	3543.74	3543.73	0.0189003	-1.3935	25.82	10	1	5.38833e+06	2224	25.5531	26.9466	23.5531	27.5531							0	0	0	0	5.96579e+08
sp|P19022|CADH2_HUMAN Cadherin-2 OS=Homo sapiens GN=CDH2 PE=1 SV=4	K.GIQHPPQSTAtVsVtVIDVNENPYFAPNPK.I	6.60e-10 - 7.61e-2	237.25 - 684.95	True-positive	Hex(1),Hex(1),Hex(1)	T11(OGlycan/162.0528); S13(OGlycan/162.0528); T15(OGlycan/162.0528)	664400000	3.680e+7 - 2.247e+8	15.059 - 15.059	24.66 - 31.94	T,S,T	3	OGlycan/162.0528; OGlycan/162.0528; OGlycan/162.0528	--	345347349	11,13,15	335	364	6.69e-10 - 7.70e-2	237.2 - 684.9	0.0 - 2.4	1236.2570 - 1236.2720	1236.27	1.00; 2.00; -0.07; 1.52; 1.38; -0.91; 1.73; -1.53; -1.34; -1.72; -1.60; -1.16; -0.74; 2.26; 2.84; 2.28; 2.40; 4.07; 4.14; 1.82; -0.09; 0.29; -0.44; -0.25; 0.20; 0.07; -1.09; -1.94; -1.76; -2.36; 3.60; 4.26; 2.69; 2.37; 3.08; -5.53; -6.02; -4.86; -7.32; -4.51; -7.94	0	3705.7490 - 3705.7942	3705.78	0.0037; 0.0074; -0.0003; 0.0056; 0.0051; -0.0034; 0.0064; -0.0057; -0.0050; -0.0064; -0.0059; -0.0043; -0.0027; 0.0084; 0.0105; 0.0089; 0.0151; 0.0153; 0.0068; -0.0004; 0.0011; -0.0016; -0.0009; 0.0008; 0.0003; -0.0041; -0.0072; -0.0065; -0.0087; 0.0134; 0.0158; 0.0100; 0.0088; 0.0114; -0.0205; -0.0223; -0.0180; -0.0271; -0.0167; -0.0294	5.04 - 5.04	24.9700; 24.6100; 24.7300; 25.3600; 25.4800; 25.3000; 23.8500; 24.8600; 24.9600; 25.0600; 25.5100; 25.6200; 25.7600; 26.8600; 24.9900; 25.1300; 25.9500; 26.9800; 27.2300; 27.6200; 26.0300; 25.2500; 25.4500; 25.8200; 25.9100; 26.2400; 26.5200; 26.6300; 26.8400; 26.9500; 27.1000; 27.3300; 27.4200; 27.6800; 27.8800; 33.2400; 25.6700; 32.9800; 33.0900; 34.8700; 39.8200	3; 4; 6; 7; 10	1	2.327e+5 - 1.022e+7	1729; 1693; 1705; 1766; 1777; 1291; 1201; 1265; 1271; 1277; 1302; 1308; 1316; 1950; 1762; 1776; 1860; 1962; 1986; 2022; 1344; 1279; 1283; 1295; 1331; 1337; 1357; 1373; 1379; 1391; 1397; 1405; 1417; 1422; 1436; 1447; 3047; 2200; 3022; 3033; 3208; 3659	24.66 - 31.94	26.90 - 26.90	22.66 - 29.94	26.66 - 33.94							0	0	0	0	1e+8 - 9e+8
sp|P19022|CADH2_HUMAN Cadherin-2 OS=Homo sapiens GN=CDH2 PE=1 SV=4	K.GIQHPPQSTAtVsVtVIDVNENPYFAPNPK.I	5.99e-5 - 7.81e-3	311.47 - 393.85	True-positive	Hex(1),Hex(1),Hex(1)	T11(OGlycan/162.0528); S13(OGlycan/162.0528); T15(OGlycan/162.0528)	1.68017e+08	1.68017e+08		24.659	T,S,T	3	OGlycan/162.0528; OGlycan/162.0528; OGlycan/162.0528	25,25,25	345347349	11,13,15	335	364	6.07e-5 - 7.92e-3	311.5 - 393.9	0.2 - 1.6	1236.2667 - 1236.2692	1236.27	1.00; 2.00; -0.07; 1.52; 1.38	0	3705.7782 - 3705.7859	3705.78	0.0037; 0.0074; -0.0003; 0.0056; 0.0051		24.9700; 24.6100; 24.7300; 25.3600; 25.4800	3	1	10218069	1729; 1693; 1705; 1766; 1777	24.659		22.659	26.659							0	0	0	0	6.64892e+08
sp|P19022|CADH2_HUMAN Cadherin-2 OS=Homo sapiens GN=CDH2 PE=1 SV=4	K.GIQHPPQSTAtVsVtVIDVNENPYFAPNPK.I	0.00455244	315.794	True-positive	Hex(1),Hex(1),Hex(1)	T11(OGlycan/162.0528); S13(OGlycan/162.0528); T15(OGlycan/162.0528)	1.68017e+08	1.68017e+08		24.659	T,S,T	3	OGlycan/162.0528; OGlycan/162.0528; OGlycan/162.0528	25,25,25	345347349	11,13,15	335	364	0.00461246	315.794	1.6	1236.27	1236.27	1.0033	0	3705.78	3705.78	0.003718		24.97	3	1	10218069	1729	24.659		22.659	26.659							0	0	0	0	6.64892e+08
sp|P19022|CADH2_HUMAN Cadherin-2 OS=Homo sapiens GN=CDH2 PE=1 SV=4	K.GIQHPPQSTAtVsVtVIDVNENPYFAPNPK.I	0.00781454	311.473	True-positive	Hex(1),Hex(1),Hex(1)	T11(OGlycan/162.0528); S13(OGlycan/162.0528); T15(OGlycan/162.0528)	1.68017e+08	1.68017e+08		24.659	T,S,T	3	OGlycan/162.0528; OGlycan/162.0528; OGlycan/162.0528	25,25,25	345347349	11,13,15	335	364	0.00791722	311.473	0.177493	1236.27	1236.27	2.00417	0	3705.79	3705.78	0.007427		24.61	3	1	10218069	1693	24.659		22.659	26.659							0	0	0	0	6.64892e+08
sp|P19022|CADH2_HUMAN Cadherin-2 OS=Homo sapiens GN=CDH2 PE=1 SV=4	K.GIQHPPQSTAtVsVtVIDVNENPYFAPNPK.I	5.98639e-05	393.85	True-positive	Hex(1),Hex(1),Hex(1)	T11(OGlycan/162.0528); S13(OGlycan/162.0528); T15(OGlycan/162.0528)	1.68017e+08	1.68017e+08		24.659	T,S,T	3	OGlycan/162.0528; OGlycan/162.0528; OGlycan/162.0528	25,25,25	345347349	11,13,15	335	364	6.06567e-05	393.85	1.31202	1236.27	1236.27	-0.0724468	0	3705.78	3705.78	-0.000268472		24.73	3	1	10218069	1705	24.659		22.659	26.659							0	0	0	0	6.64892e+08
sp|P19022|CADH2_HUMAN Cadherin-2 OS=Homo sapiens GN=CDH2 PE=1 SV=4	K.GIQHPPQSTAtVsVtVIDVNENPYFAPNPK.I	0.00179495	351.015	True-positive	Hex(1),Hex(1),Hex(1)	T11(OGlycan/162.0528); S13(OGlycan/162.0528); T15(OGlycan/162.0528)	1.68017e+08	1.68017e+08		24.659	T,S,T	3	OGlycan/162.0528; OGlycan/162.0528; OGlycan/162.0528	25,25,25	345347349	11,13,15	335	364	0.00181868	351.015	1.6	1236.27	1236.27	1.51902	0	3705.78	3705.78	0.00562917		25.36	3	1	10218069	1766	24.659		22.659	26.659							0	0	0	0	6.64892e+08
sp|P19022|CADH2_HUMAN Cadherin-2 OS=Homo sapiens GN=CDH2 PE=1 SV=4	K.GIQHPPQSTAtVsVtVIDVNENPYFAPNPK.I	0.00179495	352.63	True-positive	Hex(1),Hex(1),Hex(1)	T11(OGlycan/162.0528); S13(OGlycan/162.0528); T15(OGlycan/162.0528)	1.68017e+08	1.68017e+08		24.659	T,S,T	3	OGlycan/162.0528; OGlycan/162.0528; OGlycan/162.0528	25,25,25	345347349	11,13,15	335	364	0.00181868	352.63	1.6	1236.27	1236.27	1.3813	0	3705.78	3705.78	0.0051188		25.48	3	1	10218069	1777	24.659		22.659	26.659							0	0	0	0	6.64892e+08
sp|P19022|CADH2_HUMAN Cadherin-2 OS=Homo sapiens GN=CDH2 PE=1 SV=4	K.GIQHPPQSTAtVsVtVIDVNENPYFAPNPK.I	1.41e-8 - 2.32e-2	275.13 - 608.59	True-positive	Hex(1),Hex(1),Hex(1)	T11(OGlycan/162.0528); S13(OGlycan/162.0528); T15(OGlycan/162.0528)	7.27937e+07	7.27937e+07		24.744	T,S,T	3	OGlycan/162.0528; OGlycan/162.0528; OGlycan/162.0528	33,33,33	345347349	11,13,15	335	364	1.43e-8 - 2.34e-2	275.1 - 608.6	0.4 - 2.4	1236.2646 - 1236.2689	1236.27	-0.91; 1.73; -1.53; -1.34; -1.72; -1.60; -1.16; -0.74	0	3705.7721 - 3705.7849	3705.78	-0.0034; 0.0064; -0.0057; -0.0050; -0.0064; -0.0059; -0.0043; -0.0027		25.3000; 23.8500; 24.8600; 24.9600; 25.0600; 25.5100; 25.6200; 25.7600	4	1	4506308	1291; 1201; 1265; 1271; 1277; 1302; 1308; 1316	24.744		22.744	26.744							0	0	0	0	2.88065e+08
sp|P19022|CADH2_HUMAN Cadherin-2 OS=Homo sapiens GN=CDH2 PE=1 SV=4	K.GIQHPPQSTAtVsVtVIDVNENPYFAPNPK.I	1.21877e-05	475.111	True-positive	Hex(1),Hex(1),Hex(1)	T11(OGlycan/162.0528); S13(OGlycan/162.0528); T15(OGlycan/162.0528)	7.27937e+07	7.27937e+07		24.744	T,S,T	3	OGlycan/162.0528; OGlycan/162.0528; OGlycan/162.0528	33,33,33	345347349	11,13,15	335	364	1.23491e-05	475.111	2.4	1236.27	1236.27	-0.912675	0	3705.78	3705.78	-0.00338217		25.3	4	1	4506308	1291	24.744		22.744	26.744							0	0	0	0	2.88065e+08
sp|P19022|CADH2_HUMAN Cadherin-2 OS=Homo sapiens GN=CDH2 PE=1 SV=4	K.GIQHPPQSTAtVsVtVIDVNENPYFAPNPK.I	1.40696e-08	608.589	True-positive	Hex(1),Hex(1),Hex(1)	T11(OGlycan/162.0528); S13(OGlycan/162.0528); T15(OGlycan/162.0528)	7.27937e+07	7.27937e+07		24.744	T,S,T	3	OGlycan/162.0528; OGlycan/162.0528; OGlycan/162.0528	33,33,33	345347349	11,13,15	335	364	1.4256e-08	608.589	1.2	1236.27	1236.27	1.72718	0	3705.78	3705.78	0.00640054		23.85	4	1	4506308	1201	24.744		22.744	26.744							0	0	0	0	2.88065e+08
sp|P19022|CADH2_HUMAN Cadherin-2 OS=Homo sapiens GN=CDH2 PE=1 SV=4	K.GIQHPPQSTAtVsVtVIDVNENPYFAPNPK.I	8.94616e-07	509.895	True-positive	Hex(1),Hex(1),Hex(1)	T11(OGlycan/162.0528); S13(OGlycan/162.0528); T15(OGlycan/162.0528)	7.27937e+07	7.27937e+07		24.744	T,S,T	3	OGlycan/162.0528; OGlycan/162.0528; OGlycan/162.0528	33,33,33	345347349	11,13,15	335	364	9.06466e-07	509.895	2.4	1236.26	1236.27	-1.53002	0	3705.77	3705.78	-0.00566992		24.86	4	1	4506308	1265	24.744		22.744	26.744							0	0	0	0	2.88065e+08
sp|P19022|CADH2_HUMAN Cadherin-2 OS=Homo sapiens GN=CDH2 PE=1 SV=4	K.GIQHPPQSTAtVsVtVIDVNENPYFAPNPK.I	4.83963e-07	526.204	True-positive	Hex(1),Hex(1),Hex(1)	T11(OGlycan/162.0528); S13(OGlycan/162.0528); T15(OGlycan/162.0528)	7.27937e+07	7.27937e+07		24.744	T,S,T	3	OGlycan/162.0528; OGlycan/162.0528; OGlycan/162.0528	33,33,33	345347349	11,13,15	335	364	4.90374e-07	526.204	2.4	1236.27	1236.27	-1.34067	0	3705.77	3705.78	-0.00496821		24.96	4	1	4506308	1271	24.744		22.744	26.744							0	0	0	0	2.88065e+08
sp|P19022|CADH2_HUMAN Cadherin-2 OS=Homo sapiens GN=CDH2 PE=1 SV=4	K.GIQHPPQSTAtVsVtVIDVNENPYFAPNPK.I	1.31505e-06	469.919	True-positive	Hex(1),Hex(1),Hex(1)	T11(OGlycan/162.0528); S13(OGlycan/162.0528); T15(OGlycan/162.0528)	7.27937e+07	7.27937e+07		24.744	T,S,T	3	OGlycan/162.0528; OGlycan/162.0528; OGlycan/162.0528	33,33,33	345347349	11,13,15	335	364	1.33247e-06	469.919	1.6	1236.26	1236.27	-1.72063	0	3705.77	3705.78	-0.00637627		25.06	4	1	4506308	1277	24.744		22.744	26.744							0	0	0	0	2.88065e+08
sp|P19022|CADH2_HUMAN Cadherin-2 OS=Homo sapiens GN=CDH2 PE=1 SV=4	K.GIQHPPQSTAtVsVtVIDVNENPYFAPNPK.I	8.94616e-07	517.842	True-positive	Hex(1),Hex(1),Hex(1)	T11(OGlycan/162.0528); S13(OGlycan/162.0528); T15(OGlycan/162.0528)	7.27937e+07	7.27937e+07		24.744	T,S,T	3	OGlycan/162.0528; OGlycan/162.0528; OGlycan/162.0528	33,33,33	345347349	11,13,15	335	364	9.06466e-07	517.842	1.6	1236.26	1236.27	-1.59909	0	3705.77	3705.78	-0.00592586		25.51	4	1	4506308	1302	24.744		22.744	26.744							0	0	0	0	2.88065e+08
sp|P19022|CADH2_HUMAN Cadherin-2 OS=Homo sapiens GN=CDH2 PE=1 SV=4	K.GIQHPPQSTAtVsVtVIDVNENPYFAPNPK.I	1.31505e-06	478.159	True-positive	Hex(1),Hex(1),Hex(1)	T11(OGlycan/162.0528); S13(OGlycan/162.0528); T15(OGlycan/162.0528)	7.27937e+07	7.27937e+07		24.744	T,S,T	3	OGlycan/162.0528; OGlycan/162.0528; OGlycan/162.0528	33,33,33	345347349	11,13,15	335	364	1.33247e-06	478.159	2.4	1236.27	1236.27	-1.16188	0	3705.77	3705.78	-0.00430566		25.62	4	1	4506308	1308	24.744		22.744	26.744							0	0	0	0	2.88065e+08
sp|P19022|CADH2_HUMAN Cadherin-2 OS=Homo sapiens GN=CDH2 PE=1 SV=4	K.GIQHPPQSTAtVsVtVIDVNENPYFAPNPK.I	0.0231504	275.131	True-positive	Hex(1),Hex(1),Hex(1)	T11(OGlycan/162.0528); S13(OGlycan/162.0528); T15(OGlycan/162.0528)	7.27937e+07	7.27937e+07		24.744	T,S,T	3	OGlycan/162.0528; OGlycan/162.0528; OGlycan/162.0528	33,33,33	345347349	11,13,15	335	364	0.0234498	275.131	0.4	1236.27	1236.27	-0.737117	0	3705.78	3705.78	-0.00273159		25.76	4	1	4506308	1316	24.744		22.744	26.744							0	0	0	0	2.88065e+08
sp|P19022|CADH2_HUMAN Cadherin-2 OS=Homo sapiens GN=CDH2 PE=1 SV=4	K.GIQHPPQSTAtVsVtVIDVNENPYFAPNPK.I	2.09e-5 - 3.80e-3	360.80 - 454.94	True-positive	Hex(1),Hex(1),Hex(1)	T11(OGlycan/162.0528); S13(OGlycan/162.0528); T15(OGlycan/162.0528)	2.24654e+08	2.24654e+08		25.1277	T,S,T	3	OGlycan/162.0528; OGlycan/162.0528; OGlycan/162.0528	49,49,49	345347349	11,13,15	335	364	2.12e-5 - 3.85e-3	360.8 - 454.9	1.3 - 1.6	1236.2690 - 1236.2719	1236.27	2.26; 2.84; 2.28; 2.40; 4.07; 4.14; 1.82	0	3705.7852 - 3705.7938	3705.78	0.0084; 0.0105; 0.0089; 0.0151; 0.0153; 0.0068		26.8600; 24.9900; 25.1300; 25.9500; 26.9800; 27.2300; 27.6200	6	1	4418879	1950; 1762; 1776; 1860; 1962; 1986; 2022	25.1277		23.1277	27.1277							0	0	0	0	8.89021e+08
sp|P19022|CADH2_HUMAN Cadherin-2 OS=Homo sapiens GN=CDH2 PE=1 SV=4	K.GIQHPPQSTAtVsVtVIDVNENPYFAPNPK.I	0.00111748	362.16	True-positive	Hex(1),Hex(1),Hex(1)	T11(OGlycan/162.0528); S13(OGlycan/162.0528); T15(OGlycan/162.0528)	2.24654e+08	2.24654e+08		25.1277	T,S,T	3	OGlycan/162.0528; OGlycan/162.0528; OGlycan/162.0528	49,49,49	345347349	11,13,15	335	364	0.00113227	362.16	1.25766	1236.27	1236.27	2.25606	0	3705.79	3705.78	0.00836045		26.86	6	1	4418879	1950	25.1277		23.1277	27.1277							0	0	0	0	8.89021e+08
sp|P19022|CADH2_HUMAN Cadherin-2 OS=Homo sapiens GN=CDH2 PE=1 SV=4	K.GIQHPPQSTAtVsVtVIDVNENPYFAPNPK.I	2.08977e-05	441.993	True-positive	Hex(1),Hex(1),Hex(1)	T11(OGlycan/162.0528); S13(OGlycan/162.0528); T15(OGlycan/162.0528)	2.24654e+08	2.24654e+08		25.1277	T,S,T	3	OGlycan/162.0528; OGlycan/162.0528; OGlycan/162.0528	49,49,49	345347349	11,13,15	335	364	2.11745e-05	441.993	1.6	1236.27	1236.27	2.83818	0	3705.79	3705.78	0.0105177		24.99	6	1	4418879	1762	25.1277		23.1277	27.1277							0	0	0	0	8.89021e+08
sp|P19022|CADH2_HUMAN Cadherin-2 OS=Homo sapiens GN=CDH2 PE=1 SV=4	K.GIQHPPQSTAtVsVtVIDVNENPYFAPNPK.I	3.17796e-05	407.738	True-positive	Hex(1),Hex(1),Hex(1)	T11(OGlycan/162.0528); S13(OGlycan/162.0528); T15(OGlycan/162.0528)	2.24654e+08	2.24654e+08		25.1277	T,S,T	3	OGlycan/162.0528; OGlycan/162.0528; OGlycan/162.0528	49,49,49	345347349	11,13,15	335	364	3.22005e-05	407.738	1.6	1236.27	1236.27	2.27679	0	3705.79	3705.78	0.00843726		25.13	6	1	4418879	1776	25.1277		23.1277	27.1277							0	0	0	0	8.89021e+08
sp|P19022|CADH2_HUMAN Cadherin-2 OS=Homo sapiens GN=CDH2 PE=1 SV=4	K.GIQHPPQSTAtVsVtVIDVNENPYFAPNPK.I	3.76119e-05	393.607	True-positive	Hex(1),Hex(1),Hex(1)	T11(OGlycan/162.0528); S13(OGlycan/162.0528); T15(OGlycan/162.0528)	2.24654e+08	2.24654e+08		25.1277	T,S,T	3	OGlycan/162.0528; OGlycan/162.0528; OGlycan/162.0528	49,49,49	345347349	11,13,15	335	364	3.81101e-05	393.607	1.6	1236.27	1236.27	2.39603	0	3705.79	3705.78	0.00887917		25.95	6	1	4418879	1860	25.1277		23.1277	27.1277							0	0	0	0	8.89021e+08
sp|P19022|CADH2_HUMAN Cadherin-2 OS=Homo sapiens GN=CDH2 PE=1 SV=4	K.GIQHPPQSTAtVsVtVIDVNENPYFAPNPK.I	7.12364e-05	454.941	True-positive	Hex(1),Hex(1),Hex(1)	T11(OGlycan/162.0528); S13(OGlycan/162.0528); T15(OGlycan/162.0528)	2.24654e+08	2.24654e+08		25.1277	T,S,T	3	OGlycan/162.0528; OGlycan/162.0528; OGlycan/162.0528	49,49,49	345347349	11,13,15	335	364	7.21799e-05	454.941	1.6	1236.27	1236.27	4.06671	0	3705.79	3705.78	0.0150703		26.98	6	1	4418879	1962	25.1277		23.1277	27.1277							0	0	0	0	8.89021e+08
sp|P19022|CADH2_HUMAN Cadherin-2 OS=Homo sapiens GN=CDH2 PE=1 SV=4	K.GIQHPPQSTAtVsVtVIDVNENPYFAPNPK.I	0.00379926	360.798	True-positive	Hex(1),Hex(1),Hex(1)	T11(OGlycan/162.0528); S13(OGlycan/162.0528); T15(OGlycan/162.0528)	2.24654e+08	2.24654e+08		25.1277	T,S,T	3	OGlycan/162.0528; OGlycan/162.0528; OGlycan/162.0528	49,49,49	345347349	11,13,15	335	364	0.00384939	360.798	1.25342	1236.27	1236.27	4.14217	0	3705.79	3705.78	0.01535		27.23	6	1	4418879	1986	25.1277		23.1277	27.1277							0	0	0	0	8.89021e+08
sp|P19022|CADH2_HUMAN Cadherin-2 OS=Homo sapiens GN=CDH2 PE=1 SV=4	K.GIQHPPQSTAtVsVtVIDVNENPYFAPNPK.I	3.06622e-05	397.507	True-positive	Hex(1),Hex(1),Hex(1)	T11(OGlycan/162.0528); S13(OGlycan/162.0528); T15(OGlycan/162.0528)	2.24654e+08	2.24654e+08		25.1277	T,S,T	3	OGlycan/162.0528; OGlycan/162.0528; OGlycan/162.0528	49,49,49	345347349	11,13,15	335	364	3.10683e-05	397.507	1.6	1236.27	1236.27	1.8216	0	3705.79	3705.78	0.00675045		27.62	6	1	4418879	2022	25.1277		23.1277	27.1277							0	0	0	0	8.89021e+08
sp|P19022|CADH2_HUMAN Cadherin-2 OS=Homo sapiens GN=CDH2 PE=1 SV=4	K.GIQHPPQSTAtVsVtVIDVNENPYFAPNPK.I	6.60e-10 - 1.29e-4	366.13 - 684.95	True-positive	Hex(1),Hex(1),Hex(1)	T11(OGlycan/162.0528); S13(OGlycan/162.0528); T15(OGlycan/162.0528)	1.62163e+08	1.62163e+08		25.1314	T,S,T	3	OGlycan/162.0528; OGlycan/162.0528; OGlycan/162.0528	57,57,57	345347349	11,13,15	335	364	6.69e-10 - 1.31e-4	366.1 - 684.9	1.2 - 2.4	1236.2639 - 1236.2720	1236.27	-0.09; 0.29; -0.44; -0.25; 0.20; 0.07; -1.09; -1.94; -1.76; -2.36; 3.60; 4.26; 2.69; 2.37; 3.08; 2.26	0	3705.7697 - 3705.7942	3705.78	-0.0004; 0.0011; -0.0016; -0.0009; 0.0008; 0.0003; -0.0041; -0.0072; -0.0065; -0.0087; 0.0134; 0.0158; 0.0100; 0.0088; 0.0114; 0.0084		26.0300; 24.9900; 25.0600; 25.2500; 25.4500; 25.8200; 25.9100; 26.2400; 26.5200; 26.6300; 26.8400; 26.9500; 27.1000; 27.3300; 27.4200; 27.6800; 27.8800	7	1	3.11045e+06	1344; 1279; 1283; 1295; 1308; 1331; 1337; 1357; 1373; 1379; 1391; 1397; 1405; 1417; 1422; 1436; 1447	25.1314		23.1314	27.1314							0	0	0	0	6.41724e+08
sp|P19022|CADH2_HUMAN Cadherin-2 OS=Homo sapiens GN=CDH2 PE=1 SV=4	K.GIQHPPQSTAtVsVtVIDVNENPYFAPNPK.I	4.12417e-09	632.865	True-positive	Hex(1),Hex(1),Hex(1)	T11(OGlycan/162.0528); S13(OGlycan/162.0528); T15(OGlycan/162.0528)	1.62163e+08	1.62163e+08		25.1314	T,S,T	3	OGlycan/162.0528; OGlycan/162.0528; OGlycan/162.0528	57,57,57	345347349	11,13,15	335	364	4.17879e-09	632.865	2.4	1236.27	1236.27	-0.0949734	0	3705.78	3705.78	-0.00035195		26.03	7	1	3.11045e+06	1344	25.1314		23.1314	27.1314							0	0	0	0	6.41724e+08
sp|P19022|CADH2_HUMAN Cadherin-2 OS=Homo sapiens GN=CDH2 PE=1 SV=4	K.GIQHPPQSTAtVsVtVIDVNENPYFAPNPK.I	4.63968e-09	644.491	True-positive	Hex(1),Hex(1),Hex(1)	T11(OGlycan/162.0528); S13(OGlycan/162.0528); T15(OGlycan/162.0528)	1.62163e+08	1.62163e+08		25.1314	T,S,T	3	OGlycan/162.0528; OGlycan/162.0528; OGlycan/162.0528	57,57,57	345347349	11,13,15	335	364	4.70113e-09	644.491	2.4	1236.27	1236.27	0.289868	0	3705.78	3705.78	0.00107419		24.99	7	1	3.11045e+06	1279	25.1314		23.1314	27.1314							0	0	0	0	6.41724e+08
sp|P19022|CADH2_HUMAN Cadherin-2 OS=Homo sapiens GN=CDH2 PE=1 SV=4	K.GIQHPPQSTAtVsVtVIDVNENPYFAPNPK.I	4.12417e-08	590.111	True-positive	Hex(1),Hex(1),Hex(1)	T11(OGlycan/162.0528); S13(OGlycan/162.0528); T15(OGlycan/162.0528)	1.62163e+08	1.62163e+08		25.1314	T,S,T	3	OGlycan/162.0528; OGlycan/162.0528; OGlycan/162.0528	57,57,57	345347349	11,13,15	335	364	4.17879e-08	590.111	2.4	1236.27	1236.27	-0.444359	0	3705.78	3705.78	-0.0016467		25.06	7	1	3.11045e+06	1283	25.1314		23.1314	27.1314							0	0	0	0	6.41724e+08
sp|P19022|CADH2_HUMAN Cadherin-2 OS=Homo sapiens GN=CDH2 PE=1 SV=4	K.GIQHPPQSTAtVsVtVIDVNENPYFAPNPK.I	4.12417e-08	589.843	True-positive	Hex(1),Hex(1),Hex(1)	T11(OGlycan/162.0528); S13(OGlycan/162.0528); T15(OGlycan/162.0528)	1.62163e+08	1.62163e+08		25.1314	T,S,T	3	OGlycan/162.0528; OGlycan/162.0528; OGlycan/162.0528	57,57,57	345347349	11,13,15	335	364	4.17879e-08	589.843	2.4	1236.27	1236.27	-0.247524	0	3705.78	3705.78	-0.00091727		25.25	7	1	3.11045e+06	1295	25.1314		23.1314	27.1314							0	0	0	0	6.41724e+08
sp|P19022|CADH2_HUMAN Cadherin-2 OS=Homo sapiens GN=CDH2 PE=1 SV=4	K.GIQHPPQSTAtVsVtVIDVNENPYFAPNPK.I	4.12417e-09	603.073	True-positive	Hex(1),Hex(1),Hex(1)	T11(OGlycan/162.0528); S13(OGlycan/162.0528); T15(OGlycan/162.0528)	1.62163e+08	1.62163e+08		25.1314	T,S,T	3	OGlycan/162.0528; OGlycan/162.0528; OGlycan/162.0528	57,57,57	345347349	11,13,15	335	364	4.17879e-09	603.073	2.4	1236.27	1236.27	-0.437171	0	3705.78	3705.78	-0.00162006		25.45	7	1	3.11045e+06	1308	25.1314		23.1314	27.1314							0	0	0	0	6.41724e+08
sp|P19022|CADH2_HUMAN Cadherin-2 OS=Homo sapiens GN=CDH2 PE=1 SV=4	K.GIQHPPQSTAtVsVtVIDVNENPYFAPNPK.I	4.77299e-07	523.952	True-positive	Hex(1),Hex(1),Hex(1)	T11(OGlycan/162.0528); S13(OGlycan/162.0528); T15(OGlycan/162.0528)	1.62163e+08	1.62163e+08		25.1314	T,S,T	3	OGlycan/162.0528; OGlycan/162.0528; OGlycan/162.0528	57,57,57	345347349	11,13,15	335	364	4.83621e-07	523.952	2.4	1236.27	1236.27	0.204652	0	3705.78	3705.78	0.000758396		25.82	7	1	3.11045e+06	1331	25.1314		23.1314	27.1314							0	0	0	0	6.41724e+08
sp|P19022|CADH2_HUMAN Cadherin-2 OS=Homo sapiens GN=CDH2 PE=1 SV=4	K.GIQHPPQSTAtVsVtVIDVNENPYFAPNPK.I	4.12417e-08	599.995	True-positive	Hex(1),Hex(1),Hex(1)	T11(OGlycan/162.0528); S13(OGlycan/162.0528); T15(OGlycan/162.0528)	1.62163e+08	1.62163e+08		25.1314	T,S,T	3	OGlycan/162.0528; OGlycan/162.0528; OGlycan/162.0528	57,57,57	345347349	11,13,15	335	364	4.17879e-08	599.995	2.4	1236.27	1236.27	0.0718122	0	3705.78	3705.78	0.00026612		25.91	7	1	3.11045e+06	1337	25.1314		23.1314	27.1314							0	0	0	0	6.41724e+08
sp|P19022|CADH2_HUMAN Cadherin-2 OS=Homo sapiens GN=CDH2 PE=1 SV=4	K.GIQHPPQSTAtVsVtVIDVNENPYFAPNPK.I	4.12417e-09	621.658	True-positive	Hex(1),Hex(1),Hex(1)	T11(OGlycan/162.0528); S13(OGlycan/162.0528); T15(OGlycan/162.0528)	1.62163e+08	1.62163e+08		25.1314	T,S,T	3	OGlycan/162.0528; OGlycan/162.0528; OGlycan/162.0528	57,57,57	345347349	11,13,15	335	364	4.17879e-09	621.658	2.4	1236.27	1236.27	-1.09311	0	3705.77	3705.78	-0.00405084		26.24	7	1	3.11045e+06	1357	25.1314		23.1314	27.1314							0	0	0	0	6.41724e+08
sp|P19022|CADH2_HUMAN Cadherin-2 OS=Homo sapiens GN=CDH2 PE=1 SV=4	K.GIQHPPQSTAtVsVtVIDVNENPYFAPNPK.I	3.66593e-08	560.079	True-positive	Hex(1),Hex(1),Hex(1)	T11(OGlycan/162.0528); S13(OGlycan/162.0528); T15(OGlycan/162.0528)	1.62163e+08	1.62163e+08		25.1314	T,S,T	3	OGlycan/162.0528; OGlycan/162.0528; OGlycan/162.0528	57,57,57	345347349	11,13,15	335	364	3.71449e-08	560.079	2.4	1236.26	1236.27	-1.94343	0	3705.77	3705.78	-0.00720191		26.52	7	1	3.11045e+06	1373	25.1314		23.1314	27.1314							0	0	0	0	6.41724e+08
sp|P19022|CADH2_HUMAN Cadherin-2 OS=Homo sapiens GN=CDH2 PE=1 SV=4	K.GIQHPPQSTAtVsVtVIDVNENPYFAPNPK.I	4.24267e-07	521.641	True-positive	Hex(1),Hex(1),Hex(1)	T11(OGlycan/162.0528); S13(OGlycan/162.0528); T15(OGlycan/162.0528)	1.62163e+08	1.62163e+08		25.1314	T,S,T	3	OGlycan/162.0528; OGlycan/162.0528; OGlycan/162.0528	57,57,57	345347349	11,13,15	335	364	4.29886e-07	521.641	2.4	1236.26	1236.27	-1.76309	0	3705.77	3705.78	-0.0065336		26.63	7	1	3.11045e+06	1379	25.1314		23.1314	27.1314							0	0	0	0	6.41724e+08
sp|P19022|CADH2_HUMAN Cadherin-2 OS=Homo sapiens GN=CDH2 PE=1 SV=4	K.GIQHPPQSTAtVsVtVIDVNENPYFAPNPK.I	3.66593e-08	588.14	True-positive	Hex(1),Hex(1),Hex(1)	T11(OGlycan/162.0528); S13(OGlycan/162.0528); T15(OGlycan/162.0528)	1.62163e+08	1.62163e+08		25.1314	T,S,T	3	OGlycan/162.0528; OGlycan/162.0528; OGlycan/162.0528	57,57,57	345347349	11,13,15	335	364	3.71449e-08	588.14	2.4	1236.26	1236.27	-2.35904	0	3705.77	3705.78	-0.00874207		26.84	7	1	3.11045e+06	1391	25.1314		23.1314	27.1314							0	0	0	0	6.41724e+08
sp|P19022|CADH2_HUMAN Cadherin-2 OS=Homo sapiens GN=CDH2 PE=1 SV=4	K.GIQHPPQSTAtVsVtVIDVNENPYFAPNPK.I	7.06993e-08	598.861	True-positive	Hex(1),Hex(1),Hex(1)	T11(OGlycan/162.0528); S13(OGlycan/162.0528); T15(OGlycan/162.0528)	1.62163e+08	1.62163e+08		25.1314	T,S,T	3	OGlycan/162.0528; OGlycan/162.0528; OGlycan/162.0528	57,57,57	345347349	11,13,15	335	364	7.16357e-08	598.861	2.4	1236.27	1236.27	3.60445	0	3705.79	3705.78	0.0133573		26.95	7	1	3.11045e+06	1397	25.1314		23.1314	27.1314							0	0	0	0	6.41724e+08
sp|P19022|CADH2_HUMAN Cadherin-2 OS=Homo sapiens GN=CDH2 PE=1 SV=4	K.GIQHPPQSTAtVsVtVIDVNENPYFAPNPK.I	6.59861e-10	684.946	True-positive	Hex(1),Hex(1),Hex(1)	T11(OGlycan/162.0528); S13(OGlycan/162.0528); T15(OGlycan/162.0528)	1.62163e+08	1.62163e+08		25.1314	T,S,T	3	OGlycan/162.0528; OGlycan/162.0528; OGlycan/162.0528	57,57,57	345347349	11,13,15	335	364	6.68601e-10	684.946	2.4	1236.27	1236.27	4.25648	0	3705.79	3705.78	0.0157736		27.1	7	1	3.11045e+06	1405	25.1314		23.1314	27.1314							0	0	0	0	6.41724e+08
sp|P19022|CADH2_HUMAN Cadherin-2 OS=Homo sapiens GN=CDH2 PE=1 SV=4	K.GIQHPPQSTAtVsVtVIDVNENPYFAPNPK.I	8.28189e-07	501.173	True-positive	Hex(1),Hex(1),Hex(1)	T11(OGlycan/162.0528); S13(OGlycan/162.0528); T15(OGlycan/162.0528)	1.62163e+08	1.62163e+08		25.1314	T,S,T	3	OGlycan/162.0528; OGlycan/162.0528; OGlycan/162.0528	57,57,57	345347349	11,13,15	335	364	8.39158e-07	501.173	2.4	1236.27	1236.27	2.68526	0	3705.79	3705.78	0.00995097		27.33	7	1	3.11045e+06	1417	25.1314		23.1314	27.1314							0	0	0	0	6.41724e+08
sp|P19022|CADH2_HUMAN Cadherin-2 OS=Homo sapiens GN=CDH2 PE=1 SV=4	K.GIQHPPQSTAtVsVtVIDVNENPYFAPNPK.I	7.06993e-09	603.631	True-positive	Hex(1),Hex(1),Hex(1)	T11(OGlycan/162.0528); S13(OGlycan/162.0528); T15(OGlycan/162.0528)	1.62163e+08	1.62163e+08		25.1314	T,S,T	3	OGlycan/162.0528; OGlycan/162.0528; OGlycan/162.0528	57,57,57	345347349	11,13,15	335	364	7.16357e-09	603.631	1.2	1236.27	1236.27	2.36799	0	3705.79	3705.78	0.00877525		27.42	7	1	3.11045e+06	1422	25.1314		23.1314	27.1314							0	0	0	0	6.41724e+08
sp|P19022|CADH2_HUMAN Cadherin-2 OS=Homo sapiens GN=CDH2 PE=1 SV=4	K.GIQHPPQSTAtVsVtVIDVNENPYFAPNPK.I	2.40406e-06	405.893	True-positive	Hex(1),Hex(1),Hex(1)	T11(OGlycan/162.0528); S13(OGlycan/162.0528); T15(OGlycan/162.0528)	1.62163e+08	1.62163e+08		25.1314	T,S,T	3	OGlycan/162.0528; OGlycan/162.0528; OGlycan/162.0528	57,57,57	345347349	11,13,15	335	364	2.4359e-06	405.893	1.6	1236.27	1236.27	3.07764	0	3705.79	3705.78	0.0114051		27.68	7	1	3.11045e+06	1436	25.1314		23.1314	27.1314							0	0	0	0	6.41724e+08
sp|P19022|CADH2_HUMAN Cadherin-2 OS=Homo sapiens GN=CDH2 PE=1 SV=4	K.GIQHPPQSTAtVsVtVIDVNENPYFAPNPK.I	0.000129059	366.127	True-positive	Hex(1),Hex(1),Hex(1)	T11(OGlycan/162.0528); S13(OGlycan/162.0528); T15(OGlycan/162.0528)	1.62163e+08	1.62163e+08		25.1314	T,S,T	3	OGlycan/162.0528; OGlycan/162.0528; OGlycan/162.0528	57,57,57	345347349	11,13,15	335	364	0.000130768	366.127	1.2	1236.27	1236.27	2.2623	0	3705.79	3705.78	0.00838359		27.88	7	1	3.11045e+06	1447	25.1314		23.1314	27.1314							0	0	0	0	6.41724e+08
sp|P19022|CADH2_HUMAN Cadherin-2 OS=Homo sapiens GN=CDH2 PE=1 SV=4	K.GIQHPPQSTAtVsVtVIDVNENPYFAPNPK.I	2.20e-4 - 7.61e-2	237.25 - 465.26	True-positive	Hex(1),Hex(1),Hex(1)	T11(OGlycan/162.0528); S13(OGlycan/162.0528); T15(OGlycan/162.0528)	3.68048e+07	3.68048e+07	15.0587	31.9444	T,S,T	3	OGlycan/162.0528; OGlycan/162.0528; OGlycan/162.0528	81,81,81	345347349	11,13,15	335	364	2.23e-4 - 7.70e-2	237.2 - 465.3	0.0 - 1.6	1236.2570 - 1236.2612	1236.27	-5.53; -6.02; -4.86; -7.32; -4.51; -7.94	0	3705.7490 - 3705.7618	3705.78	-0.0205; -0.0223; -0.0180; -0.0271; -0.0167; -0.0294	5.04466	33.2400; 25.6700; 32.9800; 33.0900; 34.8700; 39.8200	10	1	232732	3047; 2200; 3022; 3033; 3208; 3659	31.9444	26.8998	29.9444	33.9444							0	0	0	0	1.45647e+08
sp|P19022|CADH2_HUMAN Cadherin-2 OS=Homo sapiens GN=CDH2 PE=1 SV=4	K.GIQHPPQSTAtVsVtVIDVNENPYFAPNPK.I	0.000220183	465.256	True-positive	Hex(1),Hex(1),Hex(1)	T11(OGlycan/162.0528); S13(OGlycan/162.0528); T15(OGlycan/162.0528)	3.68048e+07	3.68048e+07	15.0587	31.9444	T,S,T	3	OGlycan/162.0528; OGlycan/162.0528; OGlycan/162.0528	81,81,81	345347349	11,13,15	335	364	0.000223098	465.256	1.6	1236.26	1236.27	-5.52543	0	3705.76	3705.78	-0.020476	5.04466	33.24	10	1	232732	3047	31.9444	26.8998	29.9444	33.9444							0	0	0	0	1.45647e+08
sp|P19022|CADH2_HUMAN Cadherin-2 OS=Homo sapiens GN=CDH2 PE=1 SV=4	K.GIQHPPQSTAtVsVtVIDVNENPYFAPNPK.I	0.000366897	435.322	True-positive	Hex(1),Hex(1),Hex(1)	T11(OGlycan/162.0528); S13(OGlycan/162.0528); T15(OGlycan/162.0528)	3.68048e+07	3.68048e+07	15.0587	31.9444	T,S,T	3	OGlycan/162.0528; OGlycan/162.0528; OGlycan/162.0528	81,81,81	345347349	11,13,15	335	364	0.000371755	435.322	1.6	1236.26	1236.27	-6.02179	0	3705.76	3705.78	-0.0223154	5.04466	25.67	10	1	232732	2200	31.9444	26.8998	29.9444	33.9444							0	0	0	0	1.45647e+08
sp|P19022|CADH2_HUMAN Cadherin-2 OS=Homo sapiens GN=CDH2 PE=1 SV=4	K.GIQHPPQSTAtVsVtVIDVNENPYFAPNPK.I	0.000696836	407.797	True-positive	Hex(1),Hex(1),Hex(1)	T11(OGlycan/162.0528); S13(OGlycan/162.0528); T15(OGlycan/162.0528)	3.68048e+07	3.68048e+07	15.0587	31.9444	T,S,T	3	OGlycan/162.0528; OGlycan/162.0528; OGlycan/162.0528	81,81,81	345347349	11,13,15	335	364	0.000706059	407.797	1.6	1236.26	1236.27	-4.85724	0	3705.76	3705.78	-0.0179999	5.04466	32.98	10	1	232732	3022	31.9444	26.8998	29.9444	33.9444							0	0	0	0	1.45647e+08
sp|P19022|CADH2_HUMAN Cadherin-2 OS=Homo sapiens GN=CDH2 PE=1 SV=4	K.GIQHPPQSTAtVsVtVIDVNENPYFAPNPK.I	0.00102774	408.539	True-positive	Hex(1),Hex(1),Hex(1)	T11(OGlycan/162.0528); S13(OGlycan/162.0528); T15(OGlycan/162.0528)	3.68048e+07	3.68048e+07	15.0587	31.9444	T,S,T	3	OGlycan/162.0528; OGlycan/162.0528; OGlycan/162.0528	81,81,81	345347349	11,13,15	335	364	0.00104134	408.539	1.6	1236.26	1236.27	-7.32026	0	3705.75	3705.78	-0.0271273	5.04466	33.09	10	1	232732	3033	31.9444	26.8998	29.9444	33.9444							0	0	0	0	1.45647e+08
sp|P19022|CADH2_HUMAN Cadherin-2 OS=Homo sapiens GN=CDH2 PE=1 SV=4	K.GIQHPPQSTAtVsVtVIDVNENPYFAPNPK.I	0.00858498	353.002	True-positive	Hex(1),Hex(1),Hex(1)	T11(OGlycan/162.0528); S13(OGlycan/162.0528); T15(OGlycan/162.0528)	3.68048e+07	3.68048e+07	15.0587	31.9444	T,S,T	3	OGlycan/162.0528; OGlycan/162.0528; OGlycan/162.0528	81,81,81	345347349	11,13,15	335	364	0.00869769	353.002	1.6	1236.26	1236.27	-4.51038	0	3705.76	3705.78	-0.0167145	5.04466	34.87	10	1	232732	3208	31.9444	26.8998	29.9444	33.9444							0	0	0	0	1.45647e+08
sp|P19022|CADH2_HUMAN Cadherin-2 OS=Homo sapiens GN=CDH2 PE=1 SV=4	K.GIQHPPQSTAtVsVtVIDVNENPYFAPNPK.I	0.0761167	237.247	True-positive	Hex(1),Hex(1),Hex(1)	T11(OGlycan/162.0528); S13(OGlycan/162.0528); T15(OGlycan/162.0528)	3.68048e+07	3.68048e+07	15.0587	31.9444	T,S,T	3	OGlycan/162.0528; OGlycan/162.0528; OGlycan/162.0528	81,81,81	345347349	11,13,15	335	364	0.0770472	237.247	0.00813837	1236.26	1236.27	-7.93946	0	3705.75	3705.78	-0.0294219	5.04466	39.82	10	1	232732	3659	31.9444	26.8998	29.9444	33.9444							0	0	0	0	1.45647e+08
sp|P19022|CADH2_HUMAN Cadherin-2 OS=Homo sapiens GN=CDH2 PE=1 SV=4	K.GIQHPPQSTAtVsVtVIDVNENPYFAPNPK.I	5.77e-12 - 3.88e-6	562.39 - 840.32	True-positive	Hex(1),Hex(1),Hex(1)	T11(OGlycan/162.0528); S13(OGlycan/162.0528); T15(OGlycan/162.0528)	921100000	1.560e+7 - 8.452e+8	96.269 - 96.269	24.66 - 25.13	T,S,T	4	OGlycan/162.0528; OGlycan/162.0528; OGlycan/162.0528	--	345347349	11,13,15	335	364	5.85e-12 - 3.93e-6	562.4 - 840.3	0.3 - 2.4	927.4447 - 927.4525	927.452	-5.72; -5.16; -5.77; -7.78; -7.76; -7.60; -4.14; -4.12; -4.21; -3.95; -4.82; -3.47; -3.13; -3.69; -2.89; -3.15; -7.32; -7.09; -6.88; -7.28; 0.03; 0.67; 0.23; 0.22; 0.14; 0.37; 0.59; -0.02; 0.54; 0.61; 0.10; 0.36	0	3705.7496 - 3705.7809	3705.78	-0.0212; -0.0191; -0.0214; -0.0288; -0.0287; -0.0282; -0.0153; -0.0156; -0.0146; -0.0179; -0.0129; -0.0116; -0.0137; -0.0107; -0.0117; -0.0271; -0.0263; -0.0255; -0.0270; 0.0001; 0.0025; 0.0008; 0.0005; 0.0014; 0.0022; -0.0001; 0.0020; 0.0023; 0.0004; 0.0	0	24.7800; 24.5800; 24.9100; 24.7100; 24.9900; 26.1400; 25.0800; 25.1800; 25.3100; 25.5400; 25.7900; 26.3800; 26.8100; 27.0100; 27.2000; 25.5800; 25.1100; 25.3500; 25.9900; 25.5700; 24.5200; 24.7500; 24.8400; 24.9800; 25.2100; 25.3400; 25.4300; 25.7100; 25.8400; 25.9800; 26.6200	3; 4; 6; 7; 10	1	3.407e+5 - 3.047e+7	1711; 1690; 1723; 1268; 1256; 1273; 1880; 1771; 1782; 1795; 1820; 1844; 1904; 1946; 1965; 1983; 1316; 1287; 1302; 1341; 2187; 2036; 2072; 2085; 2104; 2135; 2152; 2166; 2207; 2226; 2243; 2334	24.66 - 25.13	26.95 - 26.95	22.66 - 23.13	26.66 - 27.13							0	0	0	0	6e+7 - 3e+9
sp|P19022|CADH2_HUMAN Cadherin-2 OS=Homo sapiens GN=CDH2 PE=1 SV=4	K.GIQHPPQSTAtVsVtVIDVNENPYFAPNPK.I	9.95e-10 - 9.95e-9	674.27 - 727.08	True-positive	Hex(1),Hex(1),Hex(1)	T11(OGlycan/162.0528); S13(OGlycan/162.0528); T15(OGlycan/162.0528)	2.11517e+07	2.11517e+07		24.659	T,S,T	4	OGlycan/162.0528; OGlycan/162.0528; OGlycan/162.0528	25,25,25	345347349	11,13,15	335	364	1.01e-9 - 1.01e-8	674.3 - 727.1	0.9 - 1.6	927.4465 - 927.4471	927.452	-5.72; -5.16; -5.77	0	3705.7571 - 3705.7593	3705.78	-0.0212; -0.0191; -0.0214		24.7800; 24.5800; 24.9100	3	1	1.34218e+06	1711; 1690; 1723	24.659		22.659	26.659							0	0	0	0	8.37031e+07
sp|P19022|CADH2_HUMAN Cadherin-2 OS=Homo sapiens GN=CDH2 PE=1 SV=4	K.GIQHPPQSTAtVsVtVIDVNENPYFAPNPK.I	9.94575e-10	727.081	True-positive	Hex(1),Hex(1),Hex(1)	T11(OGlycan/162.0528); S13(OGlycan/162.0528); T15(OGlycan/162.0528)	2.11517e+07	2.11517e+07		24.659	T,S,T	4	OGlycan/162.0528; OGlycan/162.0528; OGlycan/162.0528	25,25,25	345347349	11,13,15	335	364	1.00775e-09	727.081	0.851539	927.447	927.452	-5.7205	0	3705.76	3705.78	-0.0211989		24.78	3	1	1.34218e+06	1711	24.659		22.659	26.659							0	0	0	0	8.37031e+07
sp|P19022|CADH2_HUMAN Cadherin-2 OS=Homo sapiens GN=CDH2 PE=1 SV=4	K.GIQHPPQSTAtVsVtVIDVNENPYFAPNPK.I	9.94575e-09	684.24	True-positive	Hex(1),Hex(1),Hex(1)	T11(OGlycan/162.0528); S13(OGlycan/162.0528); T15(OGlycan/162.0528)	2.11517e+07	2.11517e+07		24.659	T,S,T	4	OGlycan/162.0528; OGlycan/162.0528; OGlycan/162.0528	25,25,25	345347349	11,13,15	335	364	1.00775e-08	684.24	1.6	927.447	927.452	-5.16048	0	3705.76	3705.78	-0.0191236		24.58	3	1	1.34218e+06	1690	24.659		22.659	26.659							0	0	0	0	8.37031e+07
sp|P19022|CADH2_HUMAN Cadherin-2 OS=Homo sapiens GN=CDH2 PE=1 SV=4	K.GIQHPPQSTAtVsVtVIDVNENPYFAPNPK.I	9.94575e-09	674.268	True-positive	Hex(1),Hex(1),Hex(1)	T11(OGlycan/162.0528); S13(OGlycan/162.0528); T15(OGlycan/162.0528)	2.11517e+07	2.11517e+07		24.659	T,S,T	4	OGlycan/162.0528; OGlycan/162.0528; OGlycan/162.0528	25,25,25	345347349	11,13,15	335	364	1.00775e-08	674.268	1.6	927.447	927.452	-5.77064	0	3705.76	3705.78	-0.0213847		24.91	3	1	1.34218e+06	1723	24.659		22.659	26.659							0	0	0	0	8.37031e+07
sp|P19022|CADH2_HUMAN Cadherin-2 OS=Homo sapiens GN=CDH2 PE=1 SV=4	K.GIQHPPQSTAtVsVtVIDVNENPYFAPNPK.I	9.48e-7 - 3.88e-6	589.17 - 598.84	True-positive	Hex(1),Hex(1),Hex(1)	T11(OGlycan/162.0528); S13(OGlycan/162.0528); T15(OGlycan/162.0528)	1.60625e+07	1.60625e+07		24.6734	T,S,T	4	OGlycan/162.0528; OGlycan/162.0528; OGlycan/162.0528	33,33,33	345347349	11,13,15	335	364	9.61e-7 - 3.93e-6	589.2 - 598.8	1.2 - 2.4	927.4447 - 927.4448	927.452	-7.78; -7.76; -7.60	0	3705.7496 - 3705.7503	3705.78	-0.0288; -0.0287; -0.0282		24.9100; 24.7100; 24.9900	4	1	1.01955e+06	1268; 1256; 1273	24.6734		22.6734	26.6734							0	0	0	0	6.35639e+07
sp|P19022|CADH2_HUMAN Cadherin-2 OS=Homo sapiens GN=CDH2 PE=1 SV=4	K.GIQHPPQSTAtVsVtVIDVNENPYFAPNPK.I	3.87943e-06	592.399	True-positive	Hex(1),Hex(1),Hex(1)	T11(OGlycan/162.0528); S13(OGlycan/162.0528); T15(OGlycan/162.0528)	1.60625e+07	1.60625e+07		24.6734	T,S,T	4	OGlycan/162.0528; OGlycan/162.0528; OGlycan/162.0528	33,33,33	345347349	11,13,15	335	364	3.93082e-06	592.399	1.2	927.445	927.452	-7.77744	0	3705.75	3705.78	-0.0288215		24.91	4	1	1.01955e+06	1268	24.6734		22.6734	26.6734							0	0	0	0	6.35639e+07
sp|P19022|CADH2_HUMAN Cadherin-2 OS=Homo sapiens GN=CDH2 PE=1 SV=4	K.GIQHPPQSTAtVsVtVIDVNENPYFAPNPK.I	3.87943e-06	598.843	True-positive	Hex(1),Hex(1),Hex(1)	T11(OGlycan/162.0528); S13(OGlycan/162.0528); T15(OGlycan/162.0528)	1.60625e+07	1.60625e+07		24.6734	T,S,T	4	OGlycan/162.0528; OGlycan/162.0528; OGlycan/162.0528	33,33,33	345347349	11,13,15	335	364	3.93082e-06	598.843	2.4	927.445	927.452	-7.75667	0	3705.75	3705.78	-0.0287445		24.71	4	1	1.01955e+06	1256	24.6734		22.6734	26.6734							0	0	0	0	6.35639e+07
sp|P19022|CADH2_HUMAN Cadherin-2 OS=Homo sapiens GN=CDH2 PE=1 SV=4	K.GIQHPPQSTAtVsVtVIDVNENPYFAPNPK.I	9.48374e-07	589.165	True-positive	Hex(1),Hex(1),Hex(1)	T11(OGlycan/162.0528); S13(OGlycan/162.0528); T15(OGlycan/162.0528)	1.60625e+07	1.60625e+07		24.6734	T,S,T	4	OGlycan/162.0528; OGlycan/162.0528; OGlycan/162.0528	33,33,33	345347349	11,13,15	335	364	9.60935e-07	589.165	1.2	927.445	927.452	-7.60254	0	3705.75	3705.78	-0.0281733		24.99	4	1	1.01955e+06	1273	24.6734		22.6734	26.6734							0	0	0	0	6.35639e+07
sp|P19022|CADH2_HUMAN Cadherin-2 OS=Homo sapiens GN=CDH2 PE=1 SV=4	K.GIQHPPQSTAtVsVtVIDVNENPYFAPNPK.I	4.69e-11 - 3.97e-7	586.65 - 776.34	True-positive	Hex(1),Hex(1),Hex(1)	T11(OGlycan/162.0528); S13(OGlycan/162.0528); T15(OGlycan/162.0528)	2.30917e+07	2.30917e+07		25.0642	T,S,T	4	OGlycan/162.0528; OGlycan/162.0528; OGlycan/162.0528	49,49,49	345347349	11,13,15	335	364	4.75e-11 - 4.02e-7	586.6 - 776.3	0.4 - 1.6	927.4474 - 927.4492	927.452	-4.14; -4.12; -4.21; -3.95; -4.82; -3.47; -3.13; -3.69; -2.89; -3.15	0	3705.7606 - 3705.7678	3705.78	-0.0153; -0.0156; -0.0146; -0.0179; -0.0129; -0.0116; -0.0137; -0.0107; -0.0117		26.1400; 25.0800; 25.1800; 25.3100; 25.5400; 25.7900; 26.3800; 26.8100; 27.0100; 27.2000	6	1	579844	1880; 1771; 1782; 1795; 1820; 1844; 1904; 1946; 1965; 1983	25.0642		23.0642	27.0642							0	0	0	0	9.13804e+07
sp|P19022|CADH2_HUMAN Cadherin-2 OS=Homo sapiens GN=CDH2 PE=1 SV=4	K.GIQHPPQSTAtVsVtVIDVNENPYFAPNPK.I	4.68824e-09	660.145	True-positive	Hex(1),Hex(1),Hex(1)	T11(OGlycan/162.0528); S13(OGlycan/162.0528); T15(OGlycan/162.0528)	2.30917e+07	2.30917e+07		25.0642	T,S,T	4	OGlycan/162.0528; OGlycan/162.0528; OGlycan/162.0528	49,49,49	345347349	11,13,15	335	364	4.75034e-09	660.145	0.4	927.448	927.452	-4.13614	0	3705.76	3705.78	-0.0153276		26.14	6	1	579844	1880	25.0642		23.0642	27.0642							0	0	0	0	9.13804e+07
sp|P19022|CADH2_HUMAN Cadherin-2 OS=Homo sapiens GN=CDH2 PE=1 SV=4	K.GIQHPPQSTAtVsVtVIDVNENPYFAPNPK.I	4.68825e-11	776.343	True-positive	Hex(1),Hex(1),Hex(1)	T11(OGlycan/162.0528); S13(OGlycan/162.0528); T15(OGlycan/162.0528)	2.30917e+07	2.30917e+07		25.0642	T,S,T	4	OGlycan/162.0528; OGlycan/162.0528; OGlycan/162.0528	49,49,49	345347349	11,13,15	335	364	4.75034e-11	776.343	1.6	927.448	927.452	-4.12027	0	3705.76	3705.78	-0.0152688		25.08	6	1	579844	1771	25.0642		23.0642	27.0642							0	0	0	0	9.13804e+07
sp|P19022|CADH2_HUMAN Cadherin-2 OS=Homo sapiens GN=CDH2 PE=1 SV=4	K.GIQHPPQSTAtVsVtVIDVNENPYFAPNPK.I	4.68824e-09	669.585	True-positive	Hex(1),Hex(1),Hex(1)	T11(OGlycan/162.0528); S13(OGlycan/162.0528); T15(OGlycan/162.0528)	2.30917e+07	2.30917e+07		25.0642	T,S,T	4	OGlycan/162.0528; OGlycan/162.0528; OGlycan/162.0528	49,49,49	345347349	11,13,15	335	364	4.75034e-09	669.585	1.6	927.448	927.452	-4.21217	0	3705.76	3705.78	-0.0156094		25.18	6	1	579844	1782	25.0642		23.0642	27.0642							0	0	0	0	9.13804e+07
sp|P19022|CADH2_HUMAN Cadherin-2 OS=Homo sapiens GN=CDH2 PE=1 SV=4	K.GIQHPPQSTAtVsVtVIDVNENPYFAPNPK.I	4.68825e-11	750.974	True-positive	Hex(1),Hex(1),Hex(1)	T11(OGlycan/162.0528); S13(OGlycan/162.0528); T15(OGlycan/162.0528)	2.30917e+07	2.30917e+07		25.0642	T,S,T	4	OGlycan/162.0528; OGlycan/162.0528; OGlycan/162.0528	49,49,49	345347349	11,13,15	335	364	4.75034e-11	750.974	1.6	927.448	927.452	-3.95227	0	3705.76	3705.78	-0.0146463		25.31	6	1	579844	1795	25.0642		23.0642	27.0642							0	0	0	0	9.13804e+07
sp|P19022|CADH2_HUMAN Cadherin-2 OS=Homo sapiens GN=CDH2 PE=1 SV=4	K.GIQHPPQSTAtVsVtVIDVNENPYFAPNPK.I	4.68824e-09	668.932	True-positive	Hex(1),Hex(1),Hex(1)	T11(OGlycan/162.0528); S13(OGlycan/162.0528); T15(OGlycan/162.0528)	2.30917e+07	2.30917e+07		25.0642	T,S,T	4	OGlycan/162.0528; OGlycan/162.0528; OGlycan/162.0528	49,49,49	345347349	11,13,15	335	364	4.75034e-09	668.932	1.6	927.447	927.452	-4.81805	0	3705.76	3705.78	-0.0178546		25.54	6	1	579844	1820	25.0642		23.0642	27.0642							0	0	0	0	9.13804e+07
sp|P19022|CADH2_HUMAN Cadherin-2 OS=Homo sapiens GN=CDH2 PE=1 SV=4	K.GIQHPPQSTAtVsVtVIDVNENPYFAPNPK.I	4.68824e-10	707.835	True-positive	Hex(1),Hex(1),Hex(1)	T11(OGlycan/162.0528); S13(OGlycan/162.0528); T15(OGlycan/162.0528)	2.30917e+07	2.30917e+07		25.0642	T,S,T	4	OGlycan/162.0528; OGlycan/162.0528; OGlycan/162.0528	49,49,49	345347349	11,13,15	335	364	4.75034e-10	707.835	0.4	927.449	927.452	-3.46756	0	3705.77	3705.78	-0.01285		25.79	6	1	579844	1844	25.0642		23.0642	27.0642							0	0	0	0	9.13804e+07
sp|P19022|CADH2_HUMAN Cadherin-2 OS=Homo sapiens GN=CDH2 PE=1 SV=4	K.GIQHPPQSTAtVsVtVIDVNENPYFAPNPK.I	3.97199e-09	673.672	True-positive	Hex(1),Hex(1),Hex(1)	T11(OGlycan/162.0528); S13(OGlycan/162.0528); T15(OGlycan/162.0528)	2.30917e+07	2.30917e+07		25.0642	T,S,T	4	OGlycan/162.0528; OGlycan/162.0528; OGlycan/162.0528	49,49,49	345347349	11,13,15	335	364	4.0246e-09	673.672	0.4	927.449	927.452	-3.12829	0	3705.77	3705.78	-0.0115927		26.38	6	1	579844	1904	25.0642		23.0642	27.0642							0	0	0	0	9.13804e+07
sp|P19022|CADH2_HUMAN Cadherin-2 OS=Homo sapiens GN=CDH2 PE=1 SV=4	K.GIQHPPQSTAtVsVtVIDVNENPYFAPNPK.I	4.68824e-09	652.631	True-positive	Hex(1),Hex(1),Hex(1)	T11(OGlycan/162.0528); S13(OGlycan/162.0528); T15(OGlycan/162.0528)	2.30917e+07	2.30917e+07		25.0642	T,S,T	4	OGlycan/162.0528; OGlycan/162.0528; OGlycan/162.0528	49,49,49	345347349	11,13,15	335	364	4.75034e-09	652.631	0.4	927.448	927.452	-3.68855	0	3705.76	3705.78	-0.013669		26.81	6	1	579844	1946	25.0642		23.0642	27.0642							0	0	0	0	9.13804e+07
sp|P19022|CADH2_HUMAN Cadherin-2 OS=Homo sapiens GN=CDH2 PE=1 SV=4	K.GIQHPPQSTAtVsVtVIDVNENPYFAPNPK.I	3.97199e-09	683.616	True-positive	Hex(1),Hex(1),Hex(1)	T11(OGlycan/162.0528); S13(OGlycan/162.0528); T15(OGlycan/162.0528)	2.30917e+07	2.30917e+07		25.0642	T,S,T	4	OGlycan/162.0528; OGlycan/162.0528; OGlycan/162.0528	49,49,49	345347349	11,13,15	335	364	4.0246e-09	683.616	0.4	927.449	927.452	-2.89052	0	3705.77	3705.78	-0.0107116		27.01	6	1	579844	1965	25.0642		23.0642	27.0642							0	0	0	0	9.13804e+07
sp|P19022|CADH2_HUMAN Cadherin-2 OS=Homo sapiens GN=CDH2 PE=1 SV=4	K.GIQHPPQSTAtVsVtVIDVNENPYFAPNPK.I	3.97199e-07	586.647	True-positive	Hex(1),Hex(1),Hex(1)	T11(OGlycan/162.0528); S13(OGlycan/162.0528); T15(OGlycan/162.0528)	2.30917e+07	2.30917e+07		25.0642	T,S,T	4	OGlycan/162.0528; OGlycan/162.0528; OGlycan/162.0528	49,49,49	345347349	11,13,15	335	364	4.0246e-07	586.647	0.4	927.449	927.452	-3.147	0	3705.77	3705.78	-0.0116621		27.2	6	1	579844	1983	25.0642		23.0642	27.0642							0	0	0	0	9.13804e+07
sp|P19022|CADH2_HUMAN Cadherin-2 OS=Homo sapiens GN=CDH2 PE=1 SV=4	K.GIQHPPQSTAtVsVtVIDVNENPYFAPNPK.I	3.69e-7 - 2.32e-6	562.39 - 587.41	True-positive	Hex(1),Hex(1),Hex(1)	T11(OGlycan/162.0528); S13(OGlycan/162.0528); T15(OGlycan/162.0528)	1.56002e+07	1.56002e+07		25.1314	T,S,T	4	OGlycan/162.0528; OGlycan/162.0528; OGlycan/162.0528	57,57,57	345347349	11,13,15	335	364	3.74e-7 - 2.35e-6	562.4 - 587.4	1.2	927.4451 - 927.4455	927.452	-7.32; -7.09; -6.88; -7.28	0	3705.7514 - 3705.7530	3705.78	-0.0271; -0.0263; -0.0255; -0.0270		25.5800; 25.1100; 25.3500; 25.9900	7	1	340660	1316; 1287; 1302; 1341	25.1314		23.1314	27.1314							0	0	0	0	6.17346e+07
sp|P19022|CADH2_HUMAN Cadherin-2 OS=Homo sapiens GN=CDH2 PE=1 SV=4	K.GIQHPPQSTAtVsVtVIDVNENPYFAPNPK.I	2.31814e-06	562.934	True-positive	Hex(1),Hex(1),Hex(1)	T11(OGlycan/162.0528); S13(OGlycan/162.0528); T15(OGlycan/162.0528)	1.56002e+07	1.56002e+07		25.1314	T,S,T	4	OGlycan/162.0528; OGlycan/162.0528; OGlycan/162.0528	57,57,57	345347349	11,13,15	335	364	2.34884e-06	562.934	1.2	927.445	927.452	-7.3156	0	3705.75	3705.78	-0.02711		25.58	7	1	340660	1316	25.1314		23.1314	27.1314							0	0	0	0	6.17346e+07
[truncated: 985 more rows]
[truncated: 5 more columns]

## Sheet: Sheet B_N-glycopeptides
Table S6, Sheet B: Identified N-glycopeptides of N-Cdh. List of identified N-glycopeptides including, among others, the protein accession name, the peptide sequence, the Byonic Score, the type of glycosylation and the proposed glycan composition, the occupied glycosylation site(s), a summary of all peptide modifications, the area under the curve [AUC] derived from the MS1-extracted ion chromatogr…
[truncated: 4,582 more rows]
[truncated: 5 more columns]
