# Supplementary material for: Glycosyltransferase POMGNT1 deficiency strengthens N-cadherin-mediated cell–cell adhesion
Source: J Biol Chem. 2021 Feb 18;296:100433. doi: 10.1016/j.jbc.2021.100433 (PMC7994789; doi:10.1016/j.jbc.2021.100433)
Supplement: Supplementary file 5 — Table S18 [file mmc5.xlsx]

## Sheet: Sheet A_Raw counts
	Table S18: Relative changes in transcript level of several glycosyltransferases in ΔPOMGnT1 cells detected by nCounter analysis. nCounter analysis of WT and DPOMGnT1 HEK293T cells. Two independent experiments were performed with three replicates in each. Sheet A: Mean raw counts of transcripts of three independent replicates for each experiment are shown.
	Genes	Experiment-1		Experiment-2
		Mean raw counts		Mean raw counts
		WT	ΔPOMGnT1	WT	ΔPOMGnT1
	ACTB	11018.5	14229	39249.5	37093.7
	GAPDH	13823.7	16136	37592	30615.7
	ALG1	261.833	179.333	870	389.667
	ALG10	4.66667	4.33333	10.5	6.33333
	ALG11	137.5	164.667	276.5	210
	ALG12	216	277	309.5	290.667
	ALG13	447.333	320.333	954.5	421.667
	ALG14	156.5	178.667	622.5	500.333
	ALG2	120.667	154.167	407	295.333
	ALG3	247.667	258	713.5	544.667
	ALG5	591.667	550.333	1243.5	895.333
	ALG6	38	53.8333	80.5	71.6667
	ALG8	772	705.333	1496	1076.67
	ALG9	95	116.333	314.5	265.333
	B3GalNAcT2	190	234	924.5	809
	B4GALT1	205.167	198.5	403.5	288.333
	DHDDS	164.333	219.167	308.5	223
	DOLK	128	158.167	405	302
	DPAGT1	386.5	411.5	714	469
	DPM1	546.5	628.833	984	699.667
	DPM2	352.167	372.333	1025	640.667
	DPM3	135.5	208.333	185.5	170.333
	DPY19L1	116.333	97	501	282
	DPY19L2	1	1.16667	5	18
	DPY19L3	54.1667	56.3333	179	113.333
	DPY19L4	111.167	120.5	441.5	274.333
	FUT8	116	107.5	262.5	180
	FUT9	2.5	2.5	20.5	13
	GALE	56.5	78.1667	225	204.333
	GANAB	2137.83	2836.83	4422.5	4290
	GFPT1	124.333	153.333	589.5	606.333
	GMPPA	354.5	451.333	642.5	522.667
	GMPPB	253.833	425.5	393	429.667
	GNE	76.3333	102.333	262	218.333
	MAN1A1	275.5	224.333	582	393.333
	MAN1B1	371.833	455.833	405	372
	MAN2A1	161.333	138.667	275.5	153.333
	MGAT1	547.167	570.333	1533	974.667
	MGAT2	451.667	474.833	1070.5	794
	MGAT3	8	4	22.5	11.3333
	MGAT5	200	217.5	467	319.667
	MOGS	617.5	743.833	664	403.667
	MPDU1	335.833	513.5	1040.5	877.333
	MPI	385.5	452	1159	874
	OGT	505	623.333	1044	837.667
	PGM1	223	246.667	603.5	468.333
	PGM2	206	237.5	656.5	499.333
	PMM2	125.333	89.6667	384.5	187
	POMGnT1	6.83333	3.33333	132.5	51
	POMGnT2	79.8333	95.6667	336	269.333
	POMT1	99.5	138.833	340	345
	POMT2	68.6667	106.667	481	386.667
	RFT1	261.5	268.5	862	607.667
	SLC35A1	84.8333	92.3333	191	186.667
	SLC35A2	219.167	256.833	499.5	413.667
	SLC35A3	126.333	144.5	278.5	260.667
	SLC35C1	100	87	242.5	137
	SRD5A3	281.833	378.5	597	536
	ST3GAL3	32.3333	15.6667	85.5	22.6667
	ST6GAL1	19.8333	5.83333	125	64
	UAP1	419.333	554.833	1430.5	1221.67
	NEG_A	10.1667	10.5	4	5.66667
	NEG_B	16.5	18.5	19	17
	NEG_C	19.5	21.1667	29.5	29.3333
	NEG_D	12.1667	20.1667	11.5	10.6667
	NEG_E	8.33333	8.66667	9.5	4
	NEG_F	13.6667	12.1667	7	2.33333
	POS_A	40000.3	40421.3	81109.5	56895
	POS_B	6845	6995.83	9849	6889
	POS_C	3349.33	3519.5	5091	3501.67
	POS_D	321.333	311.5	548.5	373.667
	POS_E	79.6667	79.3333	211	146.667
	POS_F	54.1667	52.8333	77.5	52.3333

## Sheet: Sheet B_Fold change
	Table S18: Relative changes in transcript level of several glycosyltransferases in ΔPOMGnT1 cells detected by nCounter analysis. nCounter analysis of WT and DPOMGnT1 HEK293T cells. Two independent experiments were performed with three replicates in each. Sheet B: Raw counts of transcripts were normalized with the expression of housekeeping genes (ACTB, GAPDH) and controls, and relative fold chang…
	Genes	Experiment-1		Experiment-2
		ΔPOMGnT1/ WT mean fold change	SD/ ttest significance	ΔPOMGnT1/ WT mean fold change	SD/ ttest significance
	ACTB	1.04917	0.0497852	1.07425	0.0110868
	GAPDH	0.955	0.0462645	0.931	0.00983192
	ALG1	0.526667	0,07/ 0,00***	0.5075	0,02/ 0,00***
	ALG10	1.17417	0,42/ 0,28	0.6775	0,34/ 0,01**
	ALG11	0.898	0,11/ 0,00***	0.865	0,08/ 0,01**
	ALG12	0.938167	0,22/ 0,09	1.05	0,16/ 0,24
	ALG13	0.588833	0,04/ 0,00***	0.5025	0,03/ 0,00***
	ALG14	0.866667	0,19/ 0,02*	0.9325	0,13/ 0,13
	ALG2	0.918667	0,22/ 0,06	0.8225	0,04/ 0,00***
	ALG3	0.798667	0,14/ 0,00***	0.855	0,04/ 0,00***
	ALG5	0.758333	0,06/ 0,00***	0.83	0,04/ 0,00***
	ALG6	1.04183	0,31/ 0,42	1.0175	0,16/ 0,41
	ALG8	0.6935	0,10/ 0,00***	0.8275	0,04/ 0,00***
	ALG9	0.867	0,13/ 0,00***	0.985	0,08/ 0,36
	B3GalNAcT2	0.941167	0,22/ 0,10	0.995	0,01/ 0,43
	B4GALT1	0.730333	0,11/ 0,00***	0.83	0,08/ 0,00***
	DHDDS	0.9995	0,11/ 0,1	0.85	0,10/ 0,01**
	DOLK	0.983833	0,43/ 0,32	0.86	0,04/0,00***
	DPAGT1	0.856667	0,09/ 0,00***	0.7375	0,06/ 0,00***
	DPM1	0.9615	0,10/ 0,02*	0.8225	0,03/0,00***
	DPM2	0.848667	0,11/ 0,00***	0.72	0,04/0,00***
	DPM3	1.22567	0,45/ 0,21	1.0975	0,19/ 0,12
	DPY19L1	0.979833	0,89/ 0,41	0.6375	0,05/ 0,00***
	DPY19L2	0.975167	0,26/ 0,20	4.485	2,17/ 0,00***
	DPY19L3	0.668333	0,22/ 0,00***	0.705	0,13/ 0,00***
	DPY19L4	0.740833	0,13/ 0,11	0.7075	0,05/ 0,00***
	FUT8	0.653667	0,25/ 0,00***	0.7825	0,07/0,00***
	FUT9	1.74617	1,86/ 0,20	1.08	0,89/ 0,40
	GALE	1.17767	0,44/ 0,28	1.0175	0,08/ 0,38
	GANAB	1.01233	0,11/ 0,14	1.09	0,11/ 0,07
	GFPT1	1.094	0,13/ 0,34	1.145	0,19/ 0,04*
	GMPPA	1.05117	0,12/ 0,37	0.915	0,06/ 0,04*
	GMPPB	1.33533	0,12/ 0,00***	1.2375	0,05/ 0,00***
	GNE	1.37683	0,94/ 0,22	0.9425	0,07/ 0,11
	MAN1A1	0.6575	0,16/ 0,00***	0.7875	0,06/ 0,00***
	MAN1B1	0.884833	0,17/ 0,02*	1.075	0,13/ 0,13
	MAN2A1	0.625	0,11/ 0,00***	0.63	0,02/0,00***
	MGAT1	0.825167	0,13/ 0,00***	0.735	0,03/0,00***
	MGAT2	0.868333	0,08/ 0,00***	0.8625	0,06/ 0,01**
	MGAT3	0.647833	0,61/ 0,06	0.6425	0,25/ 0,00***
	MGAT5	0.813167	0,09/ 0,00***	0.7625	0,13/ 0,00***
	MOGS	0.795667	0,20/ 0,00***	0.7	0,02/ 0,00***
	MPDU1	1.17117	0,20/ 0,13	0.9475	0,06/ 0,12
	MPI	0.992	0,13/ 0,10	0.8575	0,04/0,00***
	OGT	0.96	0,15/ 0,06	0.905	0,05/ 0,02*
	PGM1	0.7725	0,23/ 0,01**	0.9	0,06/ 0,02*
	PGM2	1.01717	0,45/ 0,39	0.8825	0,05/ 0,01**
	PMM2	0.588333	0,16/ 0,00***	0.58	0,09/ 0,00***
	POMGnT1	0.4115	0,34/ 0,00***	0.45	0,04/0,00***
	POMGnT2	0.7505	0,37/ 0,03*	0.915	0,03/ 0,03*
	POMT1	1.198	0,53/ 0,29	1.1775	0,09/ 0,00***
	POMT2	1.12667	0,32/ 0,34	0.9	0,07/ 0,02*
	RFT1	0.813667	0,21/ 0,01**	0.8	0,03/ 0,00***
	SLC35A1	1.20367	0,95/ 0,37	1.1225	0,06/ 0,01*
	SLC35A2	0.921833	0,17/ 0,04*	0.945	0,02/ 0,09
	SLC35A3	0.9655	0,30/ 0,21	1.0875	0,07/ 0,05*
	SLC35C1	0.689167	0,07/ 0,00***	0.61	0,14/ 0,00***
	SRD5A3	1.06217	0,09/ 0,43	1.0075	0,14/ 0,47
	ST3GAL3	0.312833	0,13/ 0,00***	0.3025	0,01/ 0,00***
	ST6GAL1	0.171667	0,20/ 0,00***	0.55	0,12/ 0,00***
	UAP1	1.096	0,07/ 0,25	0.975	0,03/ 0,26
